# Supplementary material for: Higher-order interactions shape microbial interactions as microbial community complexity increases
Source: Sci Rep. 2022 Dec 31;12:22640. doi: 10.1038/s41598-022-25303-1 (PMC9805437; doi:10.1038/s41598-022-25303-1)
Supplement: Supplementary file 1 — Supplementary Information 1. [file 41598_2022_25303_MOESM1_ESM.xlsx]

## Sheet: w H.a
sysName	name	desc	Fitness Alone	SD Fitness Alone	Fitness Condition	SD Fitness Condition	IFE	adjpvalue_fdr	SD_IFE	Category
b3261	fis	DNA-binding protein Fis (NCBI)	-6.07396	0.280417	-4.45573	0.106892	1.61823	0.0691349	0.3001	Sig
b0019	nhaA	pH-dependent sodium/proton antiporter (NCBI)	-7.99985	0.200763	-6.60203	0.151256	1.39782	0.067579	0.251364	Sig		sysname	E. coli gene name from Ecocyc
b0401	brnQ	predicted branched chain amino acid transporter (LIV-II) (NCBI)	-2.69907	0.0898912	-1.43901	0.168431	1.26006	0.0578159	0.190917	Sig		name	common gene name
b2741	rpoS	RNA polymerase sigma factor (NCBI)	0.0379975	0.0956807	1.1385	0.10055	1.1005	0.0578159	0.138799	Sig		desc	gene description
b2951	yggS	predicted enzyme (NCBI)	0.800779	0.122825	1.456	0.0675227	0.655223	0.0951029	0.140162	Sig		Fitness Alone	fitness value during growth alone
b4458	oxyS	global regulatory RNA (NCBI)	-0.131093	0.0284438	0.470499	0.0267702	0.601592	0.0273876	0.0390601	Sig		Fitness Condition	fitness value during growth of the interactive condition of that spreadsheet
b3515	gadW	DNA-binding transcriptional activator (NCBI)	0.304978	0.0367493	0.790455	0.0655271	0.485477	0.0578159	0.0751287	Sig		IFE	Difference beween Fitness Condition and Fitness alone
b2905	gcvT	glycine cleavage system aminomethyltransferase T (NCBI)	0.914279	0.0583833	1.3987	0.0769806	0.484423	0.0810477	0.0966159	Sig		adjpvalue_fdr	adjusted p-value of the t-test testing whether the IFE value is significantly from 0
b3752	rbsK	ribokinase (NCBI)	0.465805	0.0417877	0.939515	0.0632472	0.473711	0.0585864	0.0758051	Sig		Category	t-test decision based on adjusted p-value ; Sig = Significant ; Not_Sig= not significant
b3753	rbsR	DNA-binding transcriptional repressor of ribose metabolism (NCBI)	0.573641	0.082834	1.04182	0.0424855	0.468176	0.0810477	0.093094	Sig
b1896	otsA	trehalose-6-phosphate synthase (NCBI)	-0.501517	0.0381346	-0.119276	0.0550225	0.382242	0.0675611	0.0669457	Sig
b3672	ivbL	ilvB operon leader peptide (NCBI)	-0.12063	0.0458775	0.257477	0.035044	0.378107	0.0578159	0.0577306	Sig
b2004	yeeU	CP4-44 prophage; antitoxin of the YeeV-YeeU toxin-antitoxin system (NCBI)	0.20295	0.0621063	0.575799	0.00831541	0.372849	0.0658042	0.0626605	Sig
b2217	rcsB	DNA-binding response regulator in two-component regulatory system with RcsC and YojN (NCBI)	0.181095	0.0399001	0.551288	0.0318236	0.370193	0.0578159	0.0510368	Sig
b1012	b1012	orf, hypothetical protein (VIMSS)	-0.148145	0.0303138	0.127868	0.0301119	0.276014	0.0578159	0.0427276	Sig
b2053	gmd	GDP-D-mannose dehydratase, NAD(P)-binding (NCBI)	-0.0369754	0.024511	0.174698	0.0346854	0.211673	0.0810943	0.0424719	Sig
b3780	rhlB	ATP-dependent RNA helicase (NCBI)	0.473578	0.025502	0.658927	0.0176124	0.185348	0.0658042	0.0309927	Sig
b3858	yihD	hypothetical protein (NCBI)	0.29348	0.0126658	0.457825	0.0267919	0.164345	0.067579	0.0296349	Sig
b3830	ysgA	predicted hydrolase (NCBI)	0.009719	0.0133867	0.149643	0.0269989	0.139924	0.0956381	0.0301354	Sig
b0610	rnk	nucleoside diphosphate kinase regulator (NCBI)	0.256318	0.00848586	0.37501	0.00316053	0.118692	0.0273876	0.00905532	Sig
b3894	fdoG	formate dehydrogenase-O, large subunit (NCBI)	0.00734057	0.00585246	0.097746	0.00774203	0.0904054	0.0578159	0.00970517	Sig
b0150	fhuA	ferrichrome outer membrane transporter (NCBI)	0.0866145	0.0026656	0.155944	0.0150193	0.0693295	0.0960463	0.015254	Sig
b4472	yhdP	conserved membrane protein, predicted transporter (NCBI)	-0.147128	0.00540384	-0.279353	0.0235714	-0.132224	0.067579	0.0241829	Sig
b4206	ytfB	orf, hypothetical protein (VIMSS)	0.204629	0.0263503	0.06244	0.0146578	-0.142189	0.0939184	0.0301528	Sig
b2127	mlrA	DNA-binding transcriptional regulator (NCBI)	-0.0327265	0.00496356	-0.215275	0.0313018	-0.182549	0.067418	0.0316929	Sig
b4243	yjgF	orf, hypothetical protein (VIMSS)	-0.0287752	0.0196264	-0.237327	0.0229718	-0.208552	0.0578159	0.0302143	Sig
b1517	lsrF	hypothetical protein (NCBI)	-0.0341652	0.00798015	-0.243	0.0361599	-0.208835	0.067579	0.03703	Sig
b4188	yjfN	orf, hypothetical protein (VIMSS)	0.256952	0.0205748	0.0163127	0.0479321	-0.240639	0.0960463	0.0521613	Sig
b1573	ydfC	Qin prophage; predicted protein (RefSeq)	0.274982	0.0334022	-0.00513577	0.0512122	-0.280118	0.0960463	0.0611424	Sig
b2149	mglA	fused methyl-galactoside transporter subunits of ABC superfamily: ATP-binding components (NCBI)	-0.139212	0.0415313	-0.431738	0.0365238	-0.292526	0.0719453	0.0553068	Sig
b3959	argB	acetylglutamate kinase (RefSeq)	0.290354	0.00925772	-0.0478797	0.0438655	-0.338233	0.0578159	0.0448318	Sig
b2163	yeiL	putative transcriptional regulator (VIMSS)	-0.0290143	0.0286031	-0.477656	0.0563165	-0.448642	0.0578159	0.063164	Sig
b2762	cysH	phosphoadenosine phosphosulfate reductase (NCBI)	-1.99706	0.0642775	-2.4571	0.0288479	-0.460039	0.0578159	0.0704542	Sig
b0312	betB	betaine aldehyde dehydrogenase, NAD-dependent (NCBI)	-0.772454	0.0852567	-1.24792	0.0597658	-0.475466	0.0960463	0.104118	Sig
b0314	betT	choline transporter of high affinity (NCBI)	-0.88802	0.0551347	-1.38752	0.0313044	-0.4995	0.0578159	0.0634019	Sig
b3956	ppc	phosphoenolpyruvate carboxylase (NCBI)	0.000393216	0.0576531	-0.607141	0.0670097	-0.607534	0.0578159	0.0883979	Sig
b1260	trpA	tryptophan synthase subunit alpha (NCBI)	-0.158211	0.0796965	-0.784832	0.0897701	-0.626621	0.0727451	0.120043	Sig
b0723	sdhA	succinate dehydrogenase flavoprotein subunit (NCBI)	-1.02864	0.0356135	-1.70473	0.0813419	-0.676091	0.0578159	0.0887965	Sig
b2026	hisI	bifunctional phosphoribosyl-AMP cyclohydrolase/phosphoribosyl-ATP pyrophosphatase protein (NCBI)	0.140668	0.0541323	-0.642534	0.123325	-0.783202	0.067418	0.134683	Sig
b3604	lldR	DNA-binding transcriptional repressor (NCBI)	-0.256819	0.0423632	-1.04415	0.110225	-0.787335	0.0578159	0.118086	Sig
b1702	pps	phosphoenolpyruvate synthase (NCBI)	-0.618397	0.0854006	-1.42292	0.095526	-0.804527	0.0585864	0.128135	Sig
b0311	betA	choline dehydrogenase (NCBI)	-1.01143	0.129907	-1.86774	0.0319826	-0.856315	0.0578159	0.133786	Sig
b3605	lldD	L-lactate dehydrogenase, FMN-linked (NCBI)	-0.327813	0.0287842	-1.21474	0.11561	-0.886926	0.0578159	0.119139	Sig
b3603	lldP	L-lactate permease (NCBI)	-0.311349	0.0455364	-1.30218	0.140121	-0.990834	0.0578159	0.147334	Sig
b2586	yfiM	predicted protein (RefSeq)	0.230809	0.157818	-0.811362	0.107304	-1.04217	0.067579	0.190842	Sig
b2020	hisD	histidinol dehydrogenase (NCBI)	0.149254	0.0684704	-0.907663	0.179093	-1.05692	0.067579	0.191735	Sig
b2022	hisB	imidazoleglycerolphosphate dehydratase and histidinol-phosphate phosphatase (VIMSS)	-0.0485843	0.0612685	-1.13398	0.196718	-1.08539	0.0719453	0.206038	Sig
b2024	hisA	N-(5'-phospho-L-ribosyl-formimino)-5-amino-1-(5'- phosphoribosyl)-4-imidazolecarboxamide isomerase (VIMSS)	-0.0652487	0.0689641	-1.22438	0.235408	-1.15914	0.0939184	0.245302	Sig
b2023	hisH	imidazole glycerol phosphate synthase subunit HisH (NCBI)	-0.128479	0.0618118	-1.3188	0.0545168	-1.19032	0.0273876	0.0824183	Sig
b2784	relA	(p)ppGpp synthetase I/GTP pyrophosphokinase (NCBI)	-2.45406	0.0931956	-3.70377	0.153052	-1.24971	0.0578159	0.179194	Sig
b0522	purK	phosphoribosylaminoimidazole carboxylase (NCBI)	-1.06426	0.109648	-2.32519	0.241354	-1.26093	0.0939184	0.265093	Sig
b4006	purH	bifunctionalphosphoribosylaminoimidazolecarboxamide formyltransferase/IMP cyclohydrolase (NCBI)	-0.820035	0.094111	-2.13393	0.205984	-1.31389	0.067418	0.226465	Sig
b2557	purL	phosphoribosylformylglycinamidine synthase (NCBI)	-0.486187	0.0571434	-1.83476	0.179112	-1.34858	0.0578159	0.188007	Sig
b3167	rbfA	ribosome-binding factor A (NCBI)	-0.463553	0.458884	-3.77025	0.10466	-3.30669	0.0578159	0.470667	Sig
b3551	bisC	biotin sulfoxide reductase (RefSeq)	0.0366917	0.00649269	-0.0629579	0.0214318	-0.0996497	0.100352	0.0223937	Not_Sig
b3418	malT	transcriptional regulator MalT (NCBI)	-0.0227912	0.0171772	0.0682183	0.0110582	0.0910095	0.100352	0.0204289	Not_Sig
b2025	hisF	imidazole glycerol phosphate synthase subunit HisF (NCBI)	0.263453	0.132156	-1.26392	0.334955	-1.52738	0.110335	0.360083	Not_Sig
b2021	hisC	histidinol-phosphate aminotransferase (NCBI)	0.189992	0.0800728	-0.95025	0.253739	-1.14024	0.110335	0.266074	Not_Sig
b1535	ydeH	hypothetical protein (NCBI)	-0.231459	0.00548611	-0.548483	0.0743526	-0.317024	0.110335	0.0745548	Not_Sig
b2644	yfjY	CP4-57 prophage; predicted DNA repair protein (NCBI)	-0.0822753	0.027316	0.249063	0.0728529	0.331339	0.110335	0.0778056	Not_Sig
b2512	yfgL	protein assembly complex, lipoprotein component (NCBI)	-0.320418	0.0999356	0.123568	0.0253275	0.443987	0.110335	0.103095	Not_Sig
b3613	yibP	putative membrane protein (VIMSS)	-4.69098	0.294855	-3.39204	0.0872596	1.29895	0.110335	0.307496	Not_Sig
b3427	yzgL	orf, hypothetical protein (VIMSS)	0.0289469	0.0229831	0.268194	0.0523743	0.239248	0.111933	0.0571952	Not_Sig
b3168	infB	translation initiation factor IF-2 (NCBI)	-5.61696	0.286941	-4.34434	0.103329	1.27262	0.111933	0.304979	Not_Sig
b4175	hflC	modulator for HflB protease specific for phage lambda cII repressor (NCBI)	-0.702531	0.0456049	-1.25894	0.127723	-0.556412	0.115125	0.135621	Not_Sig
b3957	argE	acetylornithine deacetylase (NCBI)	0.217824	0.0414533	0.00599045	0.0310183	-0.211833	0.115125	0.0517736	Not_Sig
b2903	gcvP	glycine dehydrogenase (NCBI)	1.34352	0.0661531	1.66187	0.040782	0.318347	0.115125	0.0777136	Not_Sig
b3542	dppC	dipeptide transporter (NCBI)	-0.0935653	0.0355729	-0.267984	0.0249757	-0.174419	0.120303	0.0434651	Not_Sig
b1847	yebF	predicted protein (RefSeq)	-0.295883	0.053845	-0.0234107	0.0415887	0.272472	0.120303	0.068036	Not_Sig
b1409	ynbB	predicted CDP-diglyceride synthase (NCBI)	-2.28516	0.348508	-0.693644	0.192624	1.59152	0.120303	0.398198	Not_Sig
b4678	yoeI	expressed protein (RefSeq)	1.0062	0.274058	2.31415	0.183502	1.30795	0.122131	0.329819	Not_Sig
b3368	cysG	fused siroheme synthase 1,3-dimethyluroporphyriongen III dehydrogenase and siroheme ferrochelatase/uroporphyrinogen methyltransferase (NCBI)	-0.873349	0.0609188	-0.582216	0.0417597	0.291132	0.123181	0.0738578	Not_Sig
b1366	ydaY	Rac prophage; predicted protein (RefSeq)	-0.0916534	0.0521825	0.118001	0.012949	0.209654	0.126493	0.0537651	Not_Sig
b3468	yhhN	conserved inner membrane protein (NCBI)	-0.0314226	0.0128333	0.0489002	0.0163495	0.0803228	0.129038	0.0207846	Not_Sig
b1963	b1963	orf, hypothetical protein (VIMSS)	-0.312656	0.159801	-0.935464	0.0353735	-0.622808	0.133189	0.163669	Not_Sig
b3281	aroE	dehydroshikimate reductase, NAD(P)-binding (NCBI)	-0.0688359	0.100132	-0.503705	0.0551299	-0.434869	0.133189	0.114306	Not_Sig
b3876	yihO	predited transporter (NCBI)	-0.0616042	0.00918356	-0.110466	0.00916776	-0.0488621	0.134834	0.0129763	Not_Sig
b1642	slyA	transcriptional regulator for cryptic hemolysin (VIMSS)	0.249093	0.0246441	0.356583	0.0143657	0.107489	0.134834	0.0285255	Not_Sig
b3960	argH	argininosuccinate lyase (NCBI)	-1.00873	0.146421	-1.90249	0.190986	-0.893759	0.140119	0.240655	Not_Sig
b0400	phoR	sensory histidine kinase in two-component regulatory system with PhoB (NCBI)	-0.698321	0.134229	-1.36542	0.122318	-0.667101	0.140197	0.181602	Not_Sig
b1797	yeaR	hypothetical protein (NCBI)	0.110782	0.0703851	-0.401846	0.120769	-0.512627	0.140197	0.139782	Not_Sig
b1062	pyrC	dihydroorotase (NCBI)	-0.363833	0.0234935	-0.764113	0.105733	-0.400281	0.140197	0.108312	Not_Sig
b2052	fcl	bifunctional GDP-fucose synthetase: GDP-4-dehydro-6-deoxy-D-mannose epimerase/ GDP-4-dehydro-6-L-deoxygalactose reductase (NCBI)	-1.06122	0.129384	-0.484051	0.0898488	0.57717	0.140197	0.157521	Not_Sig
b3210	arcB	hybrid sensory histidine kinase in two-component regulatory system with ArcA (NCBI)	-1.79157	0.260232	-2.90624	0.168664	-1.11467	0.143843	0.31011	Not_Sig
b4232	fbp	fructose-1,6-bisphosphatase (NCBI)	-0.519431	0.0550232	-1.39932	0.239032	-0.879888	0.143843	0.245283	Not_Sig
b1090	plsX	glycerolphosphate auxotrophy in plsB background (VIMSS)	0.0917199	0.113187	-0.67466	0.18612	-0.76638	0.143843	0.217835	Not_Sig
b0242	proB	gamma-glutamyl kinase (NCBI)	-0.494558	0.157575	-1.14851	0.0968696	-0.653949	0.143843	0.184969	Not_Sig
b1920	fliY	cystine transporter subunit (NCBI)	0.0248464	0.140736	-0.61718	0.114388	-0.642027	0.143843	0.181359	Not_Sig
b0580	ybdJ	predicted inner membrane protein (NCBI)	0.856425	0.121711	0.218487	0.135129	-0.637938	0.143843	0.181861	Not_Sig
b0104	guaC	guanosine 5'-monophosphate oxidoreductase (NCBI)	-0.0566774	0.0468289	-0.34307	0.0665309	-0.286393	0.143843	0.0813592	Not_Sig
b2434	b2434	orf, hypothetical protein (VIMSS)	0.0782743	0.0417772	0.22743	0.00792298	0.149155	0.143843	0.0425219	Not_Sig
b0002	thrA	bifunctional aspartokinase I/homeserine dehydrogenase I (NCBI)	-0.594282	0.0827483	-0.242276	0.0515249	0.352005	0.143843	0.0974787	Not_Sig
b2688	gshA	glutamate--cysteine ligase (NCBI)	-0.474892	0.0527422	-0.0905051	0.0922324	0.384387	0.143843	0.106248	Not_Sig
b4369	leuP	tRNA-Leu (NCBI)	-0.315552	0.115018	0.120084	0.0463368	0.435636	0.143843	0.124001	Not_Sig
b1823	cspC	stress protein, member of the CspA-family (NCBI)	0.272668	0.0365996	0.945951	0.185494	0.673284	0.143843	0.189071	Not_Sig
b4163	glyV	tRNA-Gly (NCBI)	0.390667	0.145478	-0.13341	0.0397152	-0.524077	0.145935	0.150801	Not_Sig
b3212	gltB	glutamate synthase, large subunit (NCBI)	0.0893173	0.0281072	0.218219	0.0242202	0.128902	0.145935	0.037103	Not_Sig
b0033	carB	carbamoyl-phosphate synthase large subunit (NCBI)	-0.448098	0.0941669	-0.880227	0.0831272	-0.432129	0.145966	0.125609	Not_Sig
b2535	csiE	orf, hypothetical protein (VIMSS)	0.01395	0.0321082	0.200688	0.0438515	0.186738	0.145966	0.0543497	Not_Sig
b2356	yfdM	orf, hypothetical protein (VIMSS)	-0.0212386	0.0540538	0.17439	0.0175517	0.195629	0.145966	0.056832	Not_Sig
b3133	agaV	PTS system, cytoplasmic, N-acetylgalactosamine-specific IIB component 2 (EIIB-AGA) (VIMSS)	0.0871902	0.0529303	0.301624	0.0325159	0.214434	0.145966	0.06212	Not_Sig
b4402	yjjY	hypothetical protein (NCBI)	0.709593	0.0971808	1.14722	0.0834747	0.43763	0.147625	0.12811	Not_Sig
b0240	crl	DNA-binding transcriptional regulator (NCBI)	0.105599	0.0375066	0.328255	0.0536166	0.222656	0.148283	0.065433	Not_Sig
b2312	purF	amidophosphoribosyltransferase (NCBI)	-0.763274	0.365824	-2.41791	0.327574	-1.65464	0.150764	0.491051	Not_Sig
b1548	nohA	Qin prophage; predicted packaging protein (RefSeq)	-0.301303	0.0766163	0.173417	0.118175	0.47472	0.150764	0.140838	Not_Sig
b1669	ydhT	hypothetical protein (NCBI)	0.227224	0.0670095	-0.0583085	0.0543968	-0.285532	0.154393	0.0863093	Not_Sig
b1388	paaA	predicted multicomponent oxygenase/reductase subunit for phenylacetic acid degradation (NCBI)	0.165644	0.0250161	0.00985625	0.0399485	-0.155788	0.154393	0.0471348	Not_Sig
b2739	ygbM	hypothetical protein (NCBI)	0.109529	0.023859	0.00864715	0.0188077	-0.100881	0.154393	0.0303806	Not_Sig
b4371	rsmC	16S ribosomal RNA m2G1207 methyltransferase (NCBI)	0.390848	0.0171037	0.529953	0.0381247	0.139105	0.154393	0.0417855	Not_Sig
b2070	yegI	hypothetical protein (NCBI)	-0.0673855	0.0349602	0.0923594	0.0331618	0.159745	0.154393	0.0481863	Not_Sig
b1918	yecS	predicted transporter subunit: membrane component of ABC superfamily (NCBI)	0.239235	0.0624412	-0.15104	0.101199	-0.390276	0.156952	0.118912	Not_Sig
b2019	hisG	ATP phosphoribosyltransferase (NCBI)	-0.0114052	0.122041	-0.612716	0.138593	-0.60131	0.160084	0.184668	Not_Sig
b2934	cmtB	predicted mannitol-specific enzyme IIA component of PTS (NCBI)	-0.107377	0.504482	-1.96959	0.288609	-1.86221	0.160237	0.581203	Not_Sig
b2330	yfcB	putative adenine-specific methylase (VIMSS)	-1.0628	0.310481	-2.26917	0.212809	-1.20637	0.160237	0.376412	Not_Sig
b2272	yfbM	hypothetical protein (NCBI)	0.270214	0.10585	-0.192032	0.0955876	-0.462246	0.160237	0.142622	Not_Sig
b0691	ybfG	orf, hypothetical protein (VIMSS)	0.256071	0.0563962	-0.014615	0.062807	-0.270686	0.160237	0.0844112	Not_Sig
b1891	flhC	DNA-binding transcriptional dual regulator with FlhD (NCBI)	0.113325	0.0698605	0.361982	0.0330387	0.248656	0.160237	0.077279	Not_Sig
b1725	yniA	predicted phosphotransferase/kinase (NCBI)	0.0269161	0.0143365	0.325481	0.092311	0.298565	0.160237	0.0934176	Not_Sig
b0015	dnaJ	chaperone Hsp40, co-chaperone with DnaK (NCBI)	-0.428726	0.0530638	-0.0472945	0.10667	0.381431	0.160237	0.11914	Not_Sig
b3162	deaD	inducible ATP-independent RNA helicase (VIMSS)	-4.2539	0.35279	-3.10992	0.061922	1.14398	0.160237	0.358183	Not_Sig
b4253	yjgL	orf, hypothetical protein (VIMSS)	-0.464179	0.0340048	-0.19228	0.0783493	0.271899	0.160795	0.0854104	Not_Sig
b1236	galU	glucose-1-phosphate uridylyltransferase (NCBI)	-5.75047	0.273918	-4.79862	0.125826	0.951853	0.164212	0.301435	Not_Sig
b2786	barA	hybrid sensory histidine kinase, in two-component regulatory system with UvrY (NCBI)	-0.0138421	0.0284251	0.08658	0.0146321	0.100422	0.164662	0.0319701	Not_Sig
b2893	dsbC	protein disulfide isomerase II (NCBI)	-0.0797004	0.00251878	0.123227	0.0644233	0.202927	0.164662	0.0644725	Not_Sig
b3380	yhfW	predicted mutase (NCBI)	0.0760446	0.00772838	0.128818	0.0153284	0.0527731	0.175088	0.0171664	Not_Sig
b4294	insA-7	KpLE2 phage-like element; IS1 repressor protein InsA (NCBI)	-0.209065	0.120213	0.219398	0.0702847	0.428463	0.175088	0.139252	Not_Sig
b1095	fabF	3-oxoacyl-(acyl carrier protein) synthase (NCBI)	-0.0115212	0.0909989	0.348776	0.0743469	0.360297	0.175353	0.117509	Not_Sig
b3911	cpxA	two-component sensor protein (NCBI)	-1.00618	0.023026	-0.458149	0.178773	0.548035	0.179308	0.18025	Not_Sig
b4388	serB	3-phosphoserine phosphatase (NCBI)	-2.45635	0.172148	-3.29481	0.216808	-0.83846	0.180399	0.276841	Not_Sig
b1550	b1550	orf, hypothetical protein (VIMSS)	-0.438713	0.0144131	-0.130597	0.100967	0.308115	0.180636	0.10199	Not_Sig
b3844	fre	NAD(P)H-flavin reductase (NCBI)	-2.20536	0.121721	-3.50516	0.414224	-1.2998	0.181478	0.431738	Not_Sig
b3906	rhaR	DNA-binding transcriptional activator, L-rhamnose-binding (RefSeq)	-0.0212283	0.0269546	0.107545	0.0335493	0.128773	0.182706	0.0430361	Not_Sig
b1948	fliP	flagellar biosynthesis protein P (NCBI)	-0.0375573	0.00711705	0.125801	0.0540566	0.163359	0.182706	0.0545231	Not_Sig
b4013	metA	homoserine O-succinyltransferase (NCBI)	0.0688012	0.00336834	0.0158221	0.0174623	-0.0529791	0.184223	0.0177841	Not_Sig
b0142	folK	2-amino-4-hydroxy-6-hydroxymethyldihyropteridine pyrophosphokinase (NCBI)	-2.16802	0.291811	-0.0185682	0.663019	2.14945	0.185452	0.724395	Not_Sig
b3057	bacA	undecaprenyl pyrophosphate phosphatase (NCBI)	-0.177307	0.0418017	0.0192892	0.0518451	0.196596	0.186817	0.066598	Not_Sig
b2199	ccmC	heme exporter subunit (NCBI)	-0.123192	0.0684442	0.223083	0.0954147	0.346275	0.186817	0.117425	Not_Sig
b4589	ylcI	hypothetical protein (RefSeq)	0.617402	0.0639039	0.198858	0.127894	-0.418544	0.188959	0.14297	Not_Sig
b2092	gatC	galactitol-specific enzyme IIC component of PTS (NCBI)	0.171136	0.0542336	-0.0269546	0.0403651	-0.19809	0.188959	0.0676064	Not_Sig
b2281	nuoI	NADH dehydrogenase subunit I (NCBI)	-0.0110823	0.0667513	-0.223951	0.0294774	-0.212868	0.189968	0.0729702	Not_Sig
b1675	ydhZ	hypothetical protein (NCBI)	-0.0428713	0.0386896	0.198548	0.0740858	0.241419	0.194305	0.0835799	Not_Sig
b0741	pal	peptidoglycan-associated outer membrane lipoprotein (NCBI)	-3.56202	0.253976	-1.84862	0.53638	1.7134	0.194305	0.593471	Not_Sig
b2271	yfbL	putative aminopeptidase (VIMSS)	-0.145441	0.057033	-0.41163	0.0741008	-0.266188	0.202787	0.0935077	Not_Sig
b1954	dsrA	regulatory antisense RNA (NCBI)	0.594852	0.234039	1.27771	0.0562953	0.682858	0.203865	0.240714	Not_Sig
b3676	yidH	conserved inner membrane protein (NCBI)	-0.0478143	0.0520533	-0.339969	0.0893331	-0.292155	0.204089	0.103392	Not_Sig
b1391	paaD	predicted multicomponent oxygenase/reductase subunit for phenylacetic acid degradation (RefSeq)	0.0562944	0.07076	-0.232009	0.0743675	-0.288304	0.204089	0.102652	Not_Sig
b4021	pepE	peptidase E (NCBI)	0.222096	0.0495864	0.0570977	0.0311578	-0.164999	0.204089	0.0585629	Not_Sig
b2173	yeiR	predicted enzyme (NCBI)	-0.0579527	0.0167358	-0.117485	0.0129724	-0.0595318	0.204089	0.0211747	Not_Sig
b3963	fabR	DNA-binding transcriptional repressor (RefSeq)	0.302834	0.0415715	0.422567	0.00840825	0.119733	0.204089	0.0424133	Not_Sig
b1291	sapD	predicted antimicrobial peptide transporter subunit (NCBI)	-1.05524	0.403549	-3.26808	0.680457	-2.21284	0.204298	0.791122	Not_Sig
b1824	yobF	hypothetical protein (NCBI)	0.391483	0.0693884	0.91984	0.175685	0.528357	0.204298	0.188892	Not_Sig
b1074	flgC	flagellar basal-body rod protein C (NCBI)	0.373907	0.182941	-0.335954	0.177164	-0.709861	0.204316	0.254665	Not_Sig
b2444	yffM	CPZ-55 prophage; predicted protein (NCBI)	0.01674	0.155384	-0.465703	0.0766036	-0.482443	0.204316	0.17324	Not_Sig
b2943	galP	D-galactose transporter (NCBI)	0.476723	0.0338008	0.315011	0.0473063	-0.161712	0.204316	0.058141	Not_Sig
b0053	surA	peptidyl-prolyl cis-trans isomerase (PPIase) (NCBI)	-5.76991	0.470957	-4.40278	0.148297	1.36713	0.206235	0.493754	Not_Sig
b1777	b1777	orf, hypothetical protein (VIMSS)	-0.373147	0.0313367	-0.583007	0.0694164	-0.20986	0.208425	0.0761618	Not_Sig
b3021	ygiT	predicted DNA-binding transcriptional regulator (NCBI)	-1.47396	0.494831	-3.54184	0.572256	-2.06788	0.210332	0.756528	Not_Sig
b1504	ydeS	predicted fimbrial-like adhesin protein (NCBI)	0.0635251	0.0708649	-0.378613	0.144784	-0.442139	0.210332	0.161197	Not_Sig
b1971	yedY	hypothetical protein (NCBI)	0.0974778	0.0375148	-0.196921	0.100962	-0.294399	0.210332	0.107707	Not_Sig
b2587	kgtP	alpha-ketoglutarate transporter (NCBI)	0.484527	0.123745	0.0850234	0.0811108	-0.399504	0.21411	0.147959	Not_Sig
b2109	yehB	predicted outer membrane protein (NCBI)	-0.202436	0.0470551	-0.353894	0.0304903	-0.151458	0.21411	0.05607	Not_Sig
b0779	uvrB	excinuclease ABC subunit B (NCBI)	0.0200201	0.0479421	0.16636	0.0248617	0.14634	0.21411	0.054005	Not_Sig
b4208	cycA	D-alanine/D-serine/glycine transporter (NCBI)	-1.5418	0.0741149	-1.26071	0.0725835	0.281091	0.21411	0.103737	Not_Sig
b4126	yjdI	hypothetical protein (NCBI)	-0.043385	0.0208145	0.0531789	0.0291729	0.0965639	0.214342	0.0358371	Not_Sig
b0730	mngR	DNA-binding transcriptional dual regulator, fatty-acyl-binding (NCBI)	-0.829447	0.0238944	0.119636	0.352098	0.949083	0.214481	0.352908	Not_Sig
b4345	mcrC	5-methylcytosine-specific restriction enzyme McrBC, subunit McrC (NCBI)	-0.125032	0.588091	-2.49648	0.664586	-2.37145	0.217176	0.887426	Not_Sig
b0722	sdhD	succinate dehydrogenase cytochrome b556 small membrane subunit (NCBI)	-0.981235	0.214151	-2.33847	0.460933	-1.35723	0.217176	0.508252	Not_Sig
b0677	nagA	N-acetylglucosamine-6-phosphate deacetylase (NCBI)	-0.882623	0.151902	-1.46662	0.163534	-0.583997	0.218503	0.223198	Not_Sig
b4603	rseX	sRNA regulating ompA and ompC translation, with Hfq (RefSeq)	1.38425	0.105501	0.818572	0.189061	-0.565681	0.218503	0.216505	Not_Sig
b0243	proA	gamma-glutamyl phosphate reductase (NCBI)	-0.530097	0.0613498	-1.09323	0.204879	-0.563136	0.218503	0.213867	Not_Sig
b3172	argG	argininosuccinate synthase (NCBI)	-1.35736	0.0525168	-1.84969	0.178928	-0.492328	0.218503	0.186476	Not_Sig
b3349	slyD	FKBP-type peptidyl prolyl cis-trans isomerase (rotamase) (NCBI)	-0.00126536	0.121068	-0.372399	0.0703463	-0.371134	0.218503	0.140022	Not_Sig
b4176	yjeT	conserved inner membrane protein (NCBI)	0.246384	0.0892355	-0.0526263	0.071389	-0.29901	0.218503	0.114278	Not_Sig
b3488	yhiJ	hypothetical protein (NCBI)	0.00913303	0.011462	-0.145611	0.0576363	-0.154744	0.218503	0.058765	Not_Sig
b4111	proP	proline/glycine betaine transporter (NCBI)	-0.0374422	0.0315499	-0.177985	0.0433725	-0.140542	0.218503	0.0536336	Not_Sig
b3352	yheS	fused predicted transporter subunits of ABC superfamily: ATP-binding components (NCBI)	0.0854661	0.0348864	-0.0240991	0.0228009	-0.109565	0.218503	0.0416766	Not_Sig
b1680	sufS	selenocysteine lyase (NCBI)	0.0576351	0.0281721	0.19549	0.044609	0.137855	0.218503	0.0527601	Not_Sig
b4384	deoD	purine nucleoside phosphorylase (NCBI)	-0.163762	0.0326951	0.00692035	0.0561562	0.170683	0.218503	0.0649806	Not_Sig
b3784	rfe	UDP-GlcNAc:undecaprenylphosphate GlcNAc-1-phosphate transferase (NCBI)	-0.258067	0.0742826	0.0886205	0.107485	0.346688	0.218503	0.130655	Not_Sig
b1959	yedA	predicted inner membrane protein (NCBI)	0.192104	0.0775028	-0.179232	0.120088	-0.371335	0.220333	0.142926	Not_Sig
b2319	usg	hypothetical protein (NCBI)	-0.251574	0.0875878	0.0632859	0.0836837	0.31486	0.220333	0.121139	Not_Sig
b0296	ykgM	50S ribosomal protein L31 (NCBI)	0.273124	0.0877555	-0.101435	0.115096	-0.374559	0.221777	0.144735	Not_Sig
b4502	yeiW	hypothetical protein (NCBI)	0.499615	0.0751706	0.301544	0.0154788	-0.198072	0.221777	0.0767477	Not_Sig
b0959	yccR	hypothetical protein (NCBI)	0.00324189	0.0327041	0.159658	0.0510038	0.156416	0.221777	0.0605883	Not_Sig
b4140	b4140	orf, hypothetical protein (VIMSS)	0.15373	0.0170271	0.00926176	0.0536552	-0.144468	0.224865	0.0562921	Not_Sig
b3933	ftsN	essential cell division protein (NCBI)	-0.143769	0.010076	-0.293556	0.0575924	-0.149788	0.225004	0.0584671	Not_Sig
b4170	mutL	DNA mismatch repair protein (NCBI)	0.0792132	0.0241565	0.014347	0.00771629	-0.0648661	0.225004	0.025359	Not_Sig
b3726	pstA	phosphate transporter subunit (NCBI)	-0.358984	0.223659	-1.45101	0.365619	-1.09203	0.225645	0.428603	Not_Sig
b4214	cysQ	PAPS (adenosine 3'-phosphate 5'-phosphosulfate) 3'(2'),5'-bisphosphate nucleotidase (NCBI)	-3.14996	0.0966522	-3.58232	0.139299	-0.432365	0.225645	0.169546	Not_Sig
b3727	pstC	phosphate transporter subunit (NCBI)	-0.792348	0.0846	-1.19669	0.135257	-0.404346	0.228536	0.159535	Not_Sig
b3806	cyaA	adenylate cyclase (NCBI)	-0.478381	0.313592	-1.35969	0.156588	-0.88131	0.230157	0.350513	Not_Sig
b1932	yedL	predicted acyltransferase (NCBI)	0.0740687	0.131369	-0.295746	0.0666932	-0.369815	0.230157	0.147329	Not_Sig
b3360	pabA	para-aminobenzoate synthase component II (NCBI)	-0.000627197	0.0254342	0.176471	0.065734	0.177098	0.230157	0.070483	Not_Sig
b1897	otsB	trehalose-6-phosphate phosphatase, biosynthetic (NCBI)	-0.635181	0.198188	-0.135137	0.00904425	0.500045	0.230157	0.198395	Not_Sig
b1164	ycgZ	hypothetical protein (NCBI)	-1.06936	0.308931	-0.0554884	0.256461	1.01387	0.230157	0.401511	Not_Sig
b0607	uspG	universal stress protein UP12 (NCBI)	0.132089	0.0345385	-0.125451	0.0968215	-0.257539	0.230199	0.102797	Not_Sig
b1303	pspF	psp operon transcriptional activator (VIMSS)	0.130237	0.0490515	0.272283	0.0285625	0.142046	0.230199	0.0567615	Not_Sig
b3803	hemX	predicted uroporphyrinogen III methylase (NCBI)	-0.720656	0.0349418	-0.956631	0.0883626	-0.235975	0.230533	0.0950204	Not_Sig
b1683	ynhE	orf, hypothetical protein (VIMSS)	0.149398	0.0489062	0.403416	0.0896806	0.254018	0.230533	0.102149	Not_Sig
b1108	ycfP	orf, hypothetical protein (VIMSS)	-0.0821458	0.117005	0.228587	0.0443819	0.310733	0.230533	0.125139	Not_Sig
b4551	yheV	hypothetical protein (NCBI)	-0.28335	0.167228	0.13974	0.029424	0.42309	0.230533	0.169797	Not_Sig
b4520	ymgF	hypothetical protein (NCBI)	-0.751728	0.241413	0.193732	0.293881	0.94546	0.230533	0.380324	Not_Sig
b1235	rssB	response regulator of RpoS (NCBI)	-1.33618	0.174514	-2.24929	0.331454	-0.913115	0.232083	0.37459	Not_Sig
b3043	ygiL	predicted fimbrial-like adhesin protein (NCBI)	0.027743	0.204731	-0.832853	0.286184	-0.860596	0.232083	0.351875	Not_Sig
b0300	ykgA	putative ARAC-type regulatory protein (VIMSS)	-0.0736336	0.194127	-0.638443	0.124513	-0.564809	0.232083	0.230628	Not_Sig
b2376	ypdI	predicted lipoprotein involved in colanic acid biosynthesis (NCBI)	-0.250391	0.0564599	-0.728917	0.187229	-0.478526	0.232083	0.195556	Not_Sig
b3755	yieP	predicted transcriptional regulator (NCBI)	-0.372771	0.149266	-0.850657	0.128902	-0.477886	0.232083	0.197221	Not_Sig
b1661	cfa	cyclopropane fatty acyl phospholipid synthase (unsaturated-phospholipid methyltransferase) (NCBI)	-0.291454	0.053615	-0.624275	0.124582	-0.332821	0.232083	0.135629	Not_Sig
b3214	gltF	periplasmic protein (NCBI)	-0.0938551	0.0822558	-0.351282	0.0665953	-0.257427	0.232083	0.105835	Not_Sig
b0756	galM	galactose-1-epimerase (mutarotase) (NCBI)	0.233597	0.0846804	0.019908	0.0212644	-0.213689	0.232083	0.0873095	Not_Sig
b1732	katE	hydroperoxidase HPII(III) (catalase) (NCBI)	0.778267	0.0570238	0.638535	0.00558798	-0.139733	0.232083	0.057297	Not_Sig
b2274	yfbO	predicted protein (RefSeq)	-0.066421	0.0296345	-0.163314	0.0267586	-0.0968927	0.232083	0.0399278	Not_Sig
b3417	malP	maltodextrin phosphorylase (NCBI)	-0.178738	0.0194618	-0.270981	0.0324535	-0.0922432	0.232083	0.0378417	Not_Sig
b3093	exuT	hexuronate transporter (NCBI)	-0.0470765	0.0142768	-0.103904	0.018172	-0.056827	0.232083	0.0231094	Not_Sig
b3715	yieH	predicted hydrolase (NCBI)	0.0441022	0.0228691	0.118055	0.0200506	0.0739523	0.232083	0.0304142	Not_Sig
b3668	uhpB	sensor histidine protein kinase phosphorylates UhpA (VIMSS)	-0.0472575	0.0278076	0.0269265	0.011643	0.074184	0.232083	0.0301467	Not_Sig
b2870	ygeW	hypothetical protein (NCBI)	0.0862953	0.0480538	0.256365	0.0511114	0.17007	0.232083	0.0701537	Not_Sig
b3102	yqjG	predicted S-transferase (NCBI)	-0.0478294	0.0123804	0.166146	0.0864512	0.213976	0.232083	0.0873332	Not_Sig
b0908	aroA	3-phosphoshikimate 1-carboxyvinyltransferase (NCBI)	-1.26071	0.298192	-2.16446	0.224955	-0.90375	0.232186	0.373528	Not_Sig
b4299	yjhI	KpLE2 phage-like element; predicted DNA-binding transcriptional regulator (NCBI)	-0.0289396	0.119102	-0.352747	0.0628737	-0.323807	0.232924	0.134679	Not_Sig
b1048	mdoG	glucan biosynthesis protein, periplasmic (NCBI)	0.0821907	0.0621174	-0.233431	0.115213	-0.315621	0.232924	0.130892	Not_Sig
b3055	htrG	predicted signal transduction protein (SH3 domain) (NCBI)	-0.0463645	0.0561852	0.117477	0.0384807	0.163842	0.232924	0.0680995	Not_Sig
b4071	nrfB	formate-dependent nitrite reductase; a penta-haeme cytochrome c (VIMSS)	0.00166883	0.0620807	0.278195	0.0966988	0.276526	0.232924	0.114912	Not_Sig
b4011	yjaA	hypothetical protein (NCBI)	0.123054	0.0285445	0.302646	0.0692308	0.179592	0.233853	0.0748845	Not_Sig
b2014	yeeF	putative amino acid/amine transport protein (VIMSS)	0.0886112	0.0718386	0.457677	0.136942	0.369066	0.236663	0.154641	Not_Sig
b3626	rfaJ	UDP-D-glucose:(galactosyl)lipopolysaccharide glucosyltransferase (NCBI)	-0.661631	0.100702	-1.18383	0.195536	-0.522197	0.239764	0.219944	Not_Sig
b1163	ycgF	predicted FAD-binding phosphodiesterase (NCBI)	-0.174302	0.076571	-0.428988	0.0755205	-0.254686	0.240779	0.107547	Not_Sig
b4505	insX	predicted IS protein (RefSeq)	0.236977	0.164494	-0.315386	0.167638	-0.552363	0.241566	0.234864	Not_Sig
b1262	trpC	N-(5-phosphoribosyl)anthranilate isomerase and indole-3-glycerolphosphate synthetase (VIMSS)	-0.227725	0.0835564	-0.696962	0.180968	-0.469237	0.241566	0.199327	Not_Sig
b2188	yejM	predicted hydrolase, inner membrane (NCBI)	-0.646048	0.143603	-1.04994	0.0948646	-0.403895	0.241566	0.172108	Not_Sig
b2497	uraA	uracil transporter (NCBI)	0.0828881	0.115778	-0.222984	0.0600145	-0.305872	0.241566	0.130408	Not_Sig
b2933	cmtA	predicted fused mannitol-specific PTS enzymes: IIB component/IIC component (NCBI)	-0.0118478	0.0587712	-0.156518	0.0184936	-0.14467	0.241566	0.0616122	Not_Sig
b4039	ubiC	chorismate lyase (VIMSS)	0.163234	0.0211616	0.106552	0.011569	-0.056682	0.241566	0.0241175	Not_Sig
b2538	hcaE	3-phenylpropionate dioxygenase, large (alpha) subunit (NCBI)	0.123439	0.0216727	0.304313	0.0740428	0.180874	0.241566	0.0771494	Not_Sig
b0034	caiF	transcriptional regulator of cai operon (VIMSS)	-0.0800437	0.0412434	-0.235599	0.0521496	-0.155555	0.241585	0.0664876	Not_Sig
b3113	yhaR	orf, hypothetical protein (VIMSS)	-0.00994349	0.0612827	0.15092	0.0312509	0.160863	0.241585	0.0687909	Not_Sig
b2500	purN	phosphoribosylglycinamide formyltransferase (NCBI)	0.0202747	0.120847	-0.310662	0.0758281	-0.330937	0.247132	0.142667	Not_Sig
b2498	upp	uracil phosphoribosyltransferase (VIMSS)	-0.967201	0.567158	-2.70473	0.501079	-1.73753	0.2536	0.756801	Not_Sig
b3966	btuB	vitamin B12/cobalamin outer membrane transporter (NCBI)	0.0979261	0.0253315	-0.0527345	0.0604745	-0.150661	0.2536	0.0655657	Not_Sig
b1087	yceF	orf, hypothetical protein (VIMSS)	0.0274158	0.0625103	0.181667	0.0251611	0.154251	0.255026	0.0673842	Not_Sig
b1522	yneF	predicted diguanylate cyclase (NCBI)	-0.0105247	0.0266014	-0.0964394	0.0265511	-0.0859147	0.255156	0.0375845	Not_Sig
b3622	rfaL	O-antigen ligase (NCBI)	-0.618148	0.187346	-1.40223	0.289608	-0.784083	0.256066	0.344922	Not_Sig
b4174	hflK	modulator for HflB protease specific for phage lambda cII repressor (NCBI)	-0.587832	0.0996747	-1.0692	0.187537	-0.48137	0.256066	0.21238	Not_Sig
b2239	glpQ	periplasmic glycerophosphodiester phosphodiesterase (NCBI)	0.127794	0.0275883	-0.00925667	0.053799	-0.137051	0.256066	0.0604603	Not_Sig
b2627	yfjK	CP4-57 prophage; conserved protein (NCBI)	-0.0115365	0.0147556	0.104124	0.0487789	0.115661	0.256066	0.0509618	Not_Sig
b0754	aroG	3-deoxy-D-arabino-heptulosonate-7-phosphate synthase, phenylalanine repressible (NCBI)	-0.0953592	0.123193	0.189628	0.0237003	0.284987	0.256066	0.125452	Not_Sig
b1523	yneG	hypothetical protein (NCBI)	0.141651	0.193986	0.586465	0.0290678	0.444814	0.256066	0.196152	Not_Sig
b1697	ydiQ	hypothetical protein (NCBI)	0.188341	0.0720448	0.412799	0.0689827	0.224457	0.259075	0.0997451	Not_Sig
b3471	yhhQ	conserved inner membrane protein (NCBI)	-0.196246	0.0726576	0.0612398	0.0882511	0.257486	0.259075	0.114313	Not_Sig
b3032	cpdA	cyclic 3',5'-adenosine monophosphate phosphodiesterase (NCBI)	-0.540544	0.0773707	-0.269792	0.0920366	0.270752	0.259075	0.120237	Not_Sig
b1591	b1591	putative oxidoreductase component (VIMSS)	0.370527	0.0455851	-0.116423	0.21351	-0.48695	0.2657	0.218322	Not_Sig
b2582	trxC	thioredoxin 2 (NCBI)	0.551974	0.0889929	0.279662	0.0840599	-0.272312	0.26698	0.122417	Not_Sig
b4005	purD	phosphoribosylamine--glycine ligase (NCBI)	-0.794679	0.0492899	-2.14611	0.606596	-1.35143	0.26746	0.608596	Not_Sig
b3663	yicN	orf, hypothetical protein (VIMSS)	-0.0664404	0.0739149	0.170482	0.0772694	0.236922	0.268343	0.10693	Not_Sig
b2082	ogrK	DNA-binding transcriptional regulator prophage P2 remnant (NCBI)	0.104445	0.0411094	0.197062	0.00811684	0.0926169	0.269443	0.041903	Not_Sig
b1412	azoR	acyl carrier protein phosphodiesterase (NCBI)	-0.0746279	0.17656	0.365475	0.0930354	0.440103	0.270405	0.199572	Not_Sig
b3649	rpoZ	DNA-directed RNA polymerase subunit omega (NCBI)	-1.3319	0.134257	-1.88923	0.217876	-0.557336	0.280455	0.25592	Not_Sig
b1874	cutC	copper homeostasis protein (NCBI)	0.386098	0.181426	0.887625	0.142226	0.501527	0.280455	0.230529	Not_Sig
b0523	purE	phosphoribosylaminoimidazole carboxylase catalytic subunit (NCBI)	-1.07202	0.144405	-1.92333	0.367383	-0.851307	0.286154	0.394744	Not_Sig
b0495	ybbA	predicted transporter subunit: ATP-binding component of ABC superfamily (NCBI)	0.0442188	0.0366222	0.151244	0.0335635	0.107025	0.286154	0.0496759	Not_Sig
b3156	yhbS	predicted acyltransferase with acyl-CoA N-acyltransferase domain (NCBI)	0.153862	0.114412	0.564594	0.152153	0.410732	0.286154	0.19037	Not_Sig
b3609	secB	export protein SecB (NCBI)	-1.54259	0.515062	-2.64754	0.0451925	-1.10496	0.286419	0.51704	Not_Sig
b3958	argC	N-acetyl-gamma-glutamyl-phosphate reductase (NCBI)	0.319054	0.0550943	0.0467019	0.114898	-0.272352	0.286419	0.127424	Not_Sig
b3954	yijO	predicted DNA-binding transcriptional regulator (NCBI)	0.293425	0.0196748	0.20696	0.0353027	-0.0864654	0.286419	0.0404151	Not_Sig
b1977	asnT	tRNA-Asn (NCBI)	0.470009	0.0805706	0.67293	0.0499188	0.20292	0.286419	0.0947813	Not_Sig
b1353	sieB	phage superinfection exclusion protein (VIMSS)	-0.299878	0.0422483	-0.026676	0.119872	0.273202	0.286419	0.127099	Not_Sig
b2216	rcsD	phosphotransfer intermediate protein in two-component regulatory system with RcsBC (NCBI)	0.00869371	0.0203757	0.30728	0.137469	0.298587	0.286419	0.13897	Not_Sig
b2528	iscA	iron-sulfur cluster assembly protein (NCBI)	-0.2241	0.286723	0.524593	0.201515	0.748693	0.286419	0.350454	Not_Sig
b1749	xthA	exonuclease III (NCBI)	-0.14753	0.00708384	0.0110665	0.0739935	0.158597	0.286533	0.0743318	Not_Sig
b2450	yffS	CPZ-55 prophage; predicted protein (RefSeq)	0.0149939	0.159172	-0.845383	0.371656	-0.860377	0.28791	0.404306	Not_Sig
b3650	spoT	bifunctional (p)ppGpp synthetase II/ guanosine-3',5'-bis pyrophosphate 3'-pyrophosphohydrolase (NCBI)	-1.60769	0.241892	-2.22687	0.162446	-0.619184	0.288162	0.291377	Not_Sig
b0837	yliI	predicted dehydrogenase (NCBI)	-0.0347562	0.0731979	0.204309	0.0857317	0.239065	0.288996	0.112729	Not_Sig
b3839	tatC	TatABCE protein translocation system subunit (NCBI)	-4.35039	0.387402	-3.41832	0.211495	0.932065	0.291901	0.441373	Not_Sig
b3576	yiaL	hypothetical protein (NCBI)	-0.0451951	0.028272	-0.139017	0.034711	-0.0938222	0.296284	0.0447678	Not_Sig
b2333	yfcP	predicted fimbrial-like adhesin protein (NCBI)	-0.15161	0.0678152	0.0954168	0.0962811	0.247027	0.296284	0.117767	Not_Sig
b1955	yedP	hypothetical protein (NCBI)	-0.103493	0.148242	0.219785	0.0428819	0.323278	0.296284	0.154319	Not_Sig
b3385	gph	phosphoglycolate phosphatase (NCBI)	0.0405458	0.0118678	-0.0439092	0.0387192	-0.084455	0.298435	0.0404971	Not_Sig
b3902	rhaD	rhamnulose-1-phosphate aldolase (NCBI)	0.0385125	0.0447442	0.134929	0.0115271	0.0964161	0.298435	0.0462052	Not_Sig
b0726	sucA	alpha-ketoglutarate decarboxylase (NCBI)	-1.451	0.493619	-2.80559	0.433665	-1.35459	0.299591	0.657058	Not_Sig
b1793	yoaF	conserved outer membrane protein (NCBI)	0.703352	0.0564657	0.514594	0.0715504	-0.188758	0.299591	0.0911473	Not_Sig
b3408	feoA	ferrous iron transport protein A (NCBI)	0.0547206	0.0491633	-0.0861296	0.0476201	-0.14085	0.299591	0.0684449	Not_Sig
b0485	ybaS	predicted glutaminase (NCBI)	0.112555	0.0336151	0.0231675	0.0273049	-0.0893879	0.299591	0.0433074	Not_Sig
b3534	yhjQ	cell division protein (chromosome partitioning ATPase) (pseudogene) (RefSeq)	-0.0442938	0.0165804	0.0363299	0.0354675	0.0806237	0.299591	0.0391517	Not_Sig
b0859	rumB	23S rRNA m(5)U747-methyltransferase (NCBI)	-0.12161	0.00673603	-0.00600771	0.0554826	0.115602	0.299591	0.05589	Not_Sig
b0397	sbcC	exonuclease, dsDNA, ATP-dependent (NCBI)	0.0110831	0.0462957	0.158838	0.0547589	0.147755	0.299591	0.0717065	Not_Sig
b2843	kduI	5-keto-4-deoxyuronate isomerase (NCBI)	-0.0812879	0.0358132	0.067299	0.0619048	0.148587	0.299591	0.0715178	Not_Sig
b1539	ydfG	L-allo-threonine dehydrogenase, NAD(P)-binding (NCBI)	-0.245359	0.0830783	-0.0631588	0.0297512	0.1822	0.299591	0.0882448	Not_Sig
b0340	cynS	cyanate hydratase (NCBI)	-0.334845	0.107432	0.00252915	0.123841	0.337374	0.299591	0.163946	Not_Sig
b1454	yncG	predicted enzyme (NCBI)	-0.268763	0.124679	0.15361	0.161705	0.422373	0.299591	0.20419	Not_Sig
b1287	yciW	putative oxidoreductase (VIMSS)	0.0469101	0.10018	-0.200344	0.0672044	-0.247254	0.300152	0.120634	Not_Sig
b1171	b1171	orf, hypothetical protein (VIMSS)	0.200383	0.0680034	0.0593061	0.0110302	-0.141076	0.300152	0.0688921	Not_Sig
b3802	hemY	predicted protoheme IX synthesis protein (NCBI)	-0.133882	0.0536713	-0.264599	0.0342502	-0.130717	0.300152	0.0636685	Not_Sig
b2182	bcr	bicyclomycin/multidrug efflux system (NCBI)	0.0229188	0.0172145	0.131691	0.0502465	0.108772	0.300152	0.0531135	Not_Sig
b0337	codA	cytosine deaminase (NCBI)	-0.0145992	0.0092218	0.0499812	0.0302075	0.0645804	0.300555	0.0315837	Not_Sig
b1063	yceB	predicted lipoprotein (NCBI)	-0.2421	0.243189	0.307396	0.115979	0.549496	0.301997	0.269429	Not_Sig
b0533	sfmH	predicted fimbrial-like adhesin protein (RefSeq)	-0.086629	0.0479141	-0.37529	0.133811	-0.288661	0.305017	0.142131	Not_Sig
b3236	mdh	malate dehydrogenase (NCBI)	-0.65891	0.192971	-1.20085	0.186563	-0.541936	0.305588	0.26841	Not_Sig
b3749	rbsA	fused D-ribose transporter subunits of ABC superfamily: ATP-binding components (NCBI)	0.149669	0.0765045	-0.0491332	0.0617019	-0.198802	0.305588	0.0982856	Not_Sig
b0531	sfmC	pilin chaperone, periplasmic (NCBI)	-0.305938	0.0730679	-0.0780208	0.0858192	0.227917	0.305588	0.112711	Not_Sig
b0183	rnhB	ribonuclease HII (NCBI)	0.0260021	0.109829	0.255251	0.0272595	0.229249	0.305588	0.113161	Not_Sig
b1438	ydcQ	predicted DNA-binding transcriptional regulator (RefSeq)	-1.5742	0.395404	-0.616418	0.261921	0.957778	0.305588	0.474286	Not_Sig
b0238	gpt	xanthine phosphoribosyltransferase (NCBI)	-0.770699	0.0964815	-1.36132	0.2768	-0.590617	0.30559	0.293133	Not_Sig
b0592	fepB	iron-enterobactin transporter subunit (NCBI)	-4.2947	0.114532	-3.80029	0.216861	0.494408	0.30559	0.245248	Not_Sig
b4089	rpiR	transcriptional repressor of rpiB expression (VIMSS)	0.15639	0.0226697	0.237641	0.0334045	0.0812509	0.305646	0.0403705	Not_Sig
b0433	ampG	muropeptide transporter (NCBI)	0.118002	0.0110678	0.0832777	0.013355	-0.0347246	0.309794	0.0173451	Not_Sig
b0143	pcnB	poly(A) polymerase I (VIMSS)	-0.190559	0.105797	0.106163	0.104403	0.296722	0.311576	0.148638	Not_Sig
b0441	ppiD	peptidyl-prolyl cis-trans isomerase (rotamase D) (NCBI)	0.0719423	0.0755287	-0.0939223	0.0349261	-0.165865	0.311652	0.0832131	Not_Sig
b0121	speE	spermidine synthase (NCBI)	0.0906761	0.0251178	0.187251	0.0414676	0.0965754	0.311652	0.0484816	Not_Sig
b3042	b3042	orf, hypothetical protein (VIMSS)	0.0144055	0.399954	-1.53977	0.671706	-1.55417	0.311946	0.781762	Not_Sig
b2994	hybC	hydrogenase 2, large subunit (NCBI)	-0.0137934	0.0589258	-0.13986	0.0236663	-0.126067	0.311946	0.0635007	Not_Sig
b0588	fepC	iron-enterobactin transporter subunit (NCBI)	-4.297	0.364858	-3.30189	0.343218	0.995114	0.311946	0.500919	Not_Sig
b1361	ydaW	orf, hypothetical protein (VIMSS)	-0.358121	0.205428	-1.93013	0.773381	-1.57201	0.313205	0.800199	Not_Sig
b4596	yciZ	hypothetical protein (RefSeq)	1.0798	0.222739	0.628809	0.0508029	-0.450989	0.313205	0.228459	Not_Sig
b1927	amyA	cytoplasmic alpha-amylase (NCBI)	-0.250932	0.100154	-0.572786	0.12892	-0.321854	0.313205	0.163252	Not_Sig
b1878	flhE	hypothetical protein (NCBI)	0.0189747	0.0688143	-0.290913	0.142496	-0.309888	0.313205	0.158242	Not_Sig
b4015	aceA	isocitrate lyase (NCBI)	0.325815	0.0439111	0.136928	0.0859496	-0.188886	0.313205	0.0965169	Not_Sig
b1379	hslJ	heat-inducible protein (NCBI)	0.0464944	0.0369822	-0.0981974	0.0639198	-0.144692	0.313205	0.0738473	Not_Sig
b4323	uxuB	D-mannonate oxidoreductase, NAD-binding (NCBI)	-0.0723732	0.0493893	0.0396695	0.0286561	0.112043	0.313205	0.0571006	Not_Sig
b0155	clcA	chloride channel protein (NCBI)	0.146315	0.0122035	0.260933	0.0572207	0.114618	0.313205	0.0585076	Not_Sig
b0068	tbpA	thiamin transporter subunit (NCBI)	0.0943836	0.0535691	0.225149	0.0395579	0.130766	0.313205	0.0665919	Not_Sig
b2210	mqo	malate:quinone oxidoreductase (NCBI)	0.0676769	0.0576396	0.198741	0.0325853	0.131064	0.313205	0.0662128	Not_Sig
b3263	yhdU	predicted membrane protein (NCBI)	-0.013416	0.0656327	0.14891	0.0502038	0.162326	0.313205	0.0826321	Not_Sig
b2038	rfbC	dTDP-4-deoxyrhamnose-3,5-epimerase (NCBI)	-0.116296	0.051981	0.0843727	0.0872293	0.200669	0.313205	0.101543	Not_Sig
b4506	ykgO	rpmJ (L36) paralog (NCBI)	-0.0995092	0.0501133	0.121227	0.100217	0.220736	0.313205	0.112048	Not_Sig
b4300	sgcR	KpLE2 phage-like element; predicted DNA-binding transcriptional regulator (NCBI)	-0.0776583	0.00834282	-0.00279055	0.037527	0.0748677	0.317047	0.0384432	Not_Sig
b3232	yhcM	conserved protein with nucleoside triphosphate hydrolase domain (NCBI)	-0.436135	0.106783	-0.654255	0.0343505	-0.218121	0.317391	0.112172	Not_Sig
b0974	hyaC	hydrogenase 1, b-type cytochrome subunit (NCBI)	-0.034116	0.0425195	-0.238172	0.0960295	-0.204056	0.317391	0.105022	Not_Sig
b1305	pspB	phage shock protein B (NCBI)	0.109986	0.0276839	0.0489466	0.0150581	-0.0610391	0.317609	0.0315142	Not_Sig
b1844	exoX	exodeoxyribonuclease X (NCBI)	-0.10827	0.0258053	-0.0290556	0.0316818	0.0792141	0.317609	0.0408613	Not_Sig
b0503	ybbB	tRNA 2-selenouridine synthase, selenophosphate-dependent (NCBI)	-0.0114382	0.0262596	0.0856303	0.0426304	0.0970685	0.317609	0.0500692	Not_Sig
b1152	ymfP	orf, hypothetical protein (VIMSS)	0.24469	0.0504782	0.0467631	0.0890916	-0.197927	0.317714	0.102398	Not_Sig
b1676	pykF	pyruvate kinase (NCBI)	-0.642751	0.159735	-0.258132	0.118441	0.384619	0.317714	0.198855	Not_Sig
b3289	rsmB	16S rRNA m5C967 methyltransferase, S-adenosyl-L-methionine-dependent (NCBI)	-0.702184	0.103614	-0.935928	0.0631633	-0.233743	0.319314	0.121349	Not_Sig
b3494	yhiO	universal stress protein UspB (NCBI)	0.0699738	0.103105	0.282715	0.0396159	0.212741	0.319314	0.110453	Not_Sig
b1410	ynbC	predicted hydrolase (NCBI)	0.140525	0.0762982	-0.0461647	0.0601172	-0.18669	0.320493	0.0971365	Not_Sig
b0066	thiQ	thiamin transporter subunit (NCBI)	-0.0827825	0.0672879	0.0649494	0.0380591	0.147732	0.325238	0.0773056	Not_Sig
b0211	mltD	predicted membrane-bound lytic murein transglycosylase D (NCBI)	0.0448682	0.0425058	0.183134	0.0587092	0.138265	0.326068	0.0724811	Not_Sig
b1513	lsrA	fused AI2 transporter subunits of ABC superfamily: ATP-binding components (NCBI)	0.0874015	0.0527909	0.253632	0.0696263	0.166231	0.327683	0.0873767	Not_Sig
b2229	b2229	orf, hypothetical protein (VIMSS)	-0.0527848	0.0843117	0.257246	0.139612	0.310031	0.327683	0.163095	Not_Sig
b2617	smpA	small membrane protein A (VIMSS)	0.274026	0.114899	0.00109414	0.0871689	-0.272932	0.331262	0.144223	Not_Sig
b0438	clpX	ATP-dependent protease ATP-binding subunit (NCBI)	-2.03128	1.169	-4.71125	0.811933	-2.67996	0.331637	1.4233	Not_Sig
b2279	nuoK	NADH dehydrogenase subunit K (NCBI)	-0.189478	0.267642	-0.810344	0.195619	-0.620866	0.331637	0.33151	Not_Sig
b3389	aroB	3-dehydroquinate synthase (NCBI)	-0.964511	0.0888266	-1.46677	0.251373	-0.502256	0.331637	0.266605	Not_Sig
b0032	carA	carbamoyl-phosphate synthase small subunit (NCBI)	-0.434586	0.119468	-0.701146	0.0774445	-0.26656	0.331637	0.142374	Not_Sig
b2347	yfdC	predicted inner membrane protein (NCBI)	0.10034	0.105887	-0.103876	0.0259413	-0.204216	0.331637	0.109018	Not_Sig
b1424	mdoD	glucan biosynthesis protein, periplasmic (RefSeq)	0.0254566	0.0657662	-0.103246	0.01839	-0.128702	0.331637	0.068289	Not_Sig
b3541	dppD	dipeptide transporter (NCBI)	0.0269931	0.0106892	-0.0321348	0.029582	-0.0591279	0.331637	0.031454	Not_Sig
b3915	fieF	ferrous iron efflux protein F (NCBI)	0.0713879	0.0276831	0.157194	0.0363913	0.0858063	0.331637	0.045724	Not_Sig
b2226	yfaQ	hypothetical protein (NCBI)	0.0661174	0.0203917	0.158841	0.0449401	0.0927239	0.331637	0.0493501	Not_Sig
b0004	thrC	threonine synthase (NCBI)	-1.34435	0.0472543	-1.14866	0.0929956	0.195685	0.331637	0.104313	Not_Sig
b4219	msrA	methionine sulfoxide reductase A (NCBI)	-0.1301	0.0960783	0.094943	0.0707431	0.225043	0.331637	0.119313	Not_Sig
b3247	cafA	bundles of cytoplasmic filaments (VIMSS)	-0.32291	0.0955172	-0.556619	0.0811929	-0.233709	0.333064	0.125363	Not_Sig
b0507	gcl	glyoxylate carboligase (NCBI)	0.0403184	0.0730318	-0.116634	0.0420159	-0.156952	0.333064	0.0842554	Not_Sig
b1632	rsxE	NADH-ubiquinone oxidoreductase (NCBI)	0.288955	0.0277018	0.236645	0.00488538	-0.0523101	0.333064	0.0281293	Not_Sig
b0383	phoA	alkaline phosphatase (VIMSS)	0.0747262	0.022524	0.206545	0.0672229	0.131819	0.333064	0.070896	Not_Sig
b2112	yehE	hypothetical protein (NCBI)	-0.0421541	0.0317123	0.102661	0.0711273	0.144815	0.333064	0.0778766	Not_Sig
b1115	ycfT	predicted inner membrane protein (NCBI)	-0.0441199	0.110522	0.173592	0.038587	0.217712	0.333064	0.117065	Not_Sig
b3465	yhhF	predicted methyltransferase (NCBI)	-0.900644	0.0887769	-1.17625	0.119095	-0.275603	0.333372	0.148543	Not_Sig
b2919	ygfG	putative enzyme (VIMSS)	0.0836024	0.034409	0.246599	0.0808327	0.162997	0.333372	0.0878516	Not_Sig
b0464	acrR	DNA-binding transcriptional repressor (NCBI)	-0.00608686	0.00342749	0.110892	0.0630303	0.116978	0.333652	0.0631234	Not_Sig
b0450	glnK	nitrogen assimilation regulatory protein for GlnL, GlnE, and AmtB (NCBI)	-0.522137	0.488209	-1.49805	0.207322	-0.975913	0.335101	0.530406	Not_Sig
b0992	yccM	predicted 4Fe-4S membrane protein (NCBI)	-0.0555809	0.038742	0.0259119	0.0210415	0.0814928	0.335101	0.0440873	Not_Sig
b2984	yghR	predicted protein with nucleoside triphosphate hydrolase domain (NCBI)	-0.0452426	0.0802156	0.104577	0.0138487	0.14982	0.335101	0.0814022	Not_Sig
b2764	cysJ	sulfite reductase, alpha subunit, flavoprotein (NCBI)	-1.19831	0.0898458	-0.934604	0.11177	0.263704	0.335101	0.143404	Not_Sig
b1685	ydiH	predicted protein (RefSeq)	-0.153328	0.25505	0.329923	0.0627961	0.48325	0.335101	0.262667	Not_Sig
b3398	yrfF	predicted inner membrane protein (NCBI)	-1.17845	0.361441	-0.341817	0.273601	0.836636	0.335101	0.453318	Not_Sig
b2318	truA	tRNA pseudouridine synthase A (NCBI)	-5.52465	0.295399	-1.91653	1.93865	3.60812	0.335101	1.96103	Not_Sig
b1096	pabC	4-amino-4-deoxychorismate lyase (NCBI)	-0.0931188	0.0567557	0.035441	0.0413654	0.12856	0.338845	0.0702304	Not_Sig
b4156	yjeM	putative transport (VIMSS)	-0.103449	0.0462231	-0.231065	0.0535761	-0.127617	0.345787	0.07076	Not_Sig
b1605	ydgI	predicted arginine/ornithine antiporter transporter (NCBI)	0.0681016	0.0405756	-0.0266685	0.0329786	-0.0947701	0.345787	0.0522874	Not_Sig
b3347	fkpA	FKBP-type peptidyl-prolyl cis-trans isomerase (rotamase) (NCBI)	-0.026603	0.00838018	0.103023	0.0713525	0.129626	0.345787	0.0718429	Not_Sig
b3687	ibpA	heat shock chaperone (NCBI)	-0.103435	0.0654356	0.0474889	0.051969	0.150924	0.345787	0.083562	Not_Sig
b1914	uvrY	response regulator (NCBI)	0.0142507	0.0648432	0.167903	0.05535	0.153652	0.345787	0.0852541	Not_Sig
b2156	lysP	lysine transporter (NCBI)	-0.319303	0.128872	-0.075812	0.040008	0.243491	0.345787	0.134939	Not_Sig
b2959	yggL	orf, hypothetical protein (VIMSS)	-0.0529791	0.0561542	0.211025	0.134513	0.264004	0.345787	0.145764	Not_Sig
b0102	yacF	hypothetical protein (NCBI)	0.115624	0.106835	0.395835	0.112537	0.280211	0.345787	0.155172	Not_Sig
b2212	alkB	oxidative demethylase of N1-methyladenine or N3-methylcytosine DNA lesions (NCBI)	0.0238552	0.121869	0.315091	0.104873	0.291235	0.345787	0.160781	Not_Sig
b3164	pnp	polynucleotide phosphorylase/polyadenylase (RefSeq)	-0.794296	0.0566756	0.280333	0.589521	1.07463	0.345787	0.59224	Not_Sig
b1904	yecR	hypothetical protein (NCBI)	-0.153853	0.108024	0.138018	0.121103	0.291871	0.347033	0.162281	Not_Sig
b1561	rem	Qin prophage; predicted protein (NCBI)	-0.246827	0.18793	0.1431	0.109396	0.389928	0.34926	0.217452	Not_Sig
b1916	sdiA	DNA-binding transcriptional activator (NCBI)	0.0876473	0.110583	0.410015	0.142011	0.322367	0.349586	0.179988	Not_Sig
b4481	rffT	4-alpha-L-fucosyltransferase (NCBI)	-1.53725	0.353753	-0.858509	0.137951	0.678738	0.350357	0.3797	Not_Sig
b1717	rpmI	50S ribosomal subunit protein A (VIMSS)	0.0516297	0.221067	0.820814	0.369433	0.769184	0.350357	0.430525	Not_Sig
b4394	yjjX	orf, hypothetical protein (VIMSS)	0.467929	0.142122	0.196492	0.0560441	-0.271438	0.354475	0.152773	Not_Sig
b4116	adiY	DNA-binding transcriptional activator (NCBI)	-0.167511	0.0599104	-0.27707	0.0146193	-0.109559	0.354475	0.0616683	Not_Sig
b1582	ynfA	hypothetical protein (NCBI)	0.140126	0.0479707	0.256859	0.0452861	0.116733	0.357229	0.0659699	Not_Sig
b3271	yhdZ	predicted amino-acid transporter subunit (NCBI)	0.113806	0.0769741	0.28841	0.0617889	0.174604	0.357229	0.098706	Not_Sig
b1392	paaE	predicted multicomponent oxygenase/reductase subunit for phenylacetic acid degradation (NCBI)	-0.112284	0.113833	-0.313562	0.0124837	-0.201279	0.358554	0.114516	Not_Sig
b2207	napD	assembly protein for periplasmic nitrate reductase (NCBI)	0.102968	0.0635372	-0.0757267	0.0793618	-0.178695	0.358554	0.101662	Not_Sig
b4133	cadC	DNA-binding transcriptional activator (NCBI)	-0.211718	0.0676949	-0.372488	0.0612929	-0.16077	0.358554	0.0913204	Not_Sig
b1327	ycjY	predicted hydrolase (RefSeq)	-0.00242821	0.0260588	0.126536	0.0685612	0.128964	0.358554	0.0733464	Not_Sig
b1213	ychQ	predicted transcriptional regulator (NCBI)	0.0487017	0.153745	0.389428	0.116841	0.340726	0.358554	0.193105	Not_Sig
b1842	holE	DNA polymerase III, theta subunit (NCBI)	0.188493	0.162194	0.706584	0.245268	0.518091	0.358554	0.294047	Not_Sig
b1357	ydaS	Rac prophage; predicted DNA-binding transcriptional regulator (NCBI)	0.12933	0.0277178	-0.263698	0.22252	-0.393028	0.35883	0.22424	Not_Sig
b2735	ygbI	predicted DNA-binding transcriptional regulator (RefSeq)	-0.0931122	0.144449	0.169818	0.0402551	0.26293	0.35883	0.149954	Not_Sig
b3836	b3836	orf, hypothetical protein (VIMSS)	-0.0779271	0.155184	0.302957	0.151654	0.380884	0.35883	0.216982	Not_Sig
b3619	rfaD	ADP-L-glycero-D-mannoheptose-6-epimerase, NAD(P)-binding (NCBI)	-1.31537	1.22583	-3.45883	0.126503	-2.14346	0.35927	1.23234	Not_Sig
b0412	yajI	orf, hypothetical protein (VIMSS)	0.0515971	0.0993502	-0.250503	0.142159	-0.3021	0.35927	0.173435	Not_Sig
b2187	yejL	hypothetical protein (NCBI)	-0.338241	0.0964655	-0.569437	0.0927291	-0.231197	0.35927	0.133807	Not_Sig
b0431	cyoB	cytochrome o ubiquinol oxidase subunit I (NCBI)	-1.31425	0.0994419	-1.50605	0.0496173	-0.191806	0.35927	0.111133	Not_Sig
b2622	intA	CP4-57 prophage; integrase (NCBI)	0.180079	0.103111	-0.00793188	0.0332882	-0.188011	0.35927	0.108351	Not_Sig
b1757	b1757	putative thiosulfate sulfur transferase (VIMSS)	0.00558896	0.0621289	-0.14743	0.0632413	-0.153019	0.35927	0.0886536	Not_Sig
b1945	fliM	flagellar motor switch protein M (NCBI)	0.0211789	0.0713864	-0.103155	0.00884498	-0.124334	0.35927	0.0719322	Not_Sig
b0629	ybeF	putative transcriptional regulator LYSR-type (VIMSS)	0.0165596	0.0263711	0.0732416	0.0194271	0.056682	0.35927	0.0327543	Not_Sig
b2549	yphG	orf, hypothetical protein (VIMSS)	0.0421637	0.0104535	0.110815	0.0381634	0.0686515	0.35927	0.0395692	Not_Sig
b1742	b1742	orf, hypothetical protein (VIMSS)	0.0786591	0.0310376	0.156286	0.0321949	0.0776269	0.35927	0.0447196	Not_Sig
b3825	pldB	lysophospholipase L(2) (NCBI)	0.0215983	0.0301328	0.10474	0.0373414	0.0831412	0.35927	0.0479829	Not_Sig
b3641	ttk	putative transcriptional regulator (VIMSS)	0.0030278	0.0408002	0.110568	0.0466887	0.10754	0.35927	0.0620039	Not_Sig
b2740	ygbN	predicted transporter (NCBI)	0.0737391	0.0748145	0.203854	0.00534824	0.130115	0.35927	0.0750054	Not_Sig
b4303	sgcQ	KpLE2 phage-like element; predicted nucleoside triphosphatase (NCBI)	-0.0464976	0.0492203	0.139221	0.0941475	0.185719	0.35927	0.106237	Not_Sig
b0367	tauC	taurine transporter subunit (NCBI)	-0.0957203	0.140382	0.175097	0.0677362	0.270817	0.35927	0.155869	Not_Sig
b2291	yfbR	hypothetical protein (NCBI)	-0.0864721	0.0321916	0.207969	0.165721	0.294441	0.35927	0.168819	Not_Sig
b4246	pyrL	pyrBI operon leader peptide (NCBI)	-0.0925334	0.0751535	0.357901	0.24776	0.450434	0.35927	0.258907	Not_Sig
b2048	cpsG	phosphomannomutase (NCBI)	-1.06889	0.296592	-0.418423	0.229475	0.650464	0.35927	0.375001	Not_Sig
b2209	eco	ecotin precursor (NCBI)	0.0256213	0.0643631	-0.139067	0.070946	-0.164688	0.36078	0.0957911	Not_Sig
b0148	hrpB	helicase, ATP-dependent (VIMSS)	0.263224	0.0483586	0.162941	0.0327195	-0.100283	0.36078	0.0583877	Not_Sig
b2184	yejH	predicted ATP-dependet helicase (NCBI)	0.00488265	0.0413355	-0.082109	0.0293952	-0.0869916	0.36078	0.0507218	Not_Sig
b0195	yaeB	hypothetical protein (NCBI)	0.287241	0.0353248	0.21976	0.0172783	-0.0674806	0.36078	0.039324	Not_Sig
b1953	b1953	orf, hypothetical protein (VIMSS)	-0.0872322	0.0403289	0.103391	0.103537	0.190623	0.36078	0.111114	Not_Sig
b3341	rpsG	30S ribosomal protein S7 (NCBI)	-5.02797	1.97731	-1.62767	0.0695145	3.4003	0.36078	1.97854	Not_Sig
b1557	cspB	Qin prophage; cold shock protein (NCBI)	0.220089	0.0900526	0.0472014	0.0460879	-0.172887	0.363365	0.101161	Not_Sig
b1475	fdnH	formate dehydrogenase-N, Fe-S (beta) subunit, nitrate-inducible (NCBI)	0.0307207	0.0343201	0.146292	0.0583078	0.115571	0.363365	0.0676584	Not_Sig
b2480	bcp	thioredoxin-dependent thiol peroxidase (NCBI)	-0.183165	0.0816549	-0.32573	0.0181565	-0.142565	0.364044	0.0836492	Not_Sig
b0946	ycbW	orf, hypothetical protein (VIMSS)	-0.169928	0.0599746	0.0153067	0.0905965	0.185235	0.364044	0.108649	Not_Sig
b1708	nlpC	predicted lipoprotein (NCBI)	-0.643281	0.308051	0.0258978	0.244308	0.669179	0.364633	0.393169	Not_Sig
b1322	ycjF	hypothetical protein (NCBI)	0.019367	0.0408829	0.198191	0.0969851	0.178824	0.365644	0.10525	Not_Sig
b4030	yjbA	phosphate-starvation-inducible protein PsiE (NCBI)	0.154874	0.108349	-0.0483485	0.0510275	-0.203223	0.365691	0.119764	Not_Sig
b3252	yhdA	conserved inner membrane protein (NCBI)	-0.0477865	0.0814857	-0.228167	0.0684011	-0.180381	0.365691	0.106389	Not_Sig
b1982	amn	AMP nucleosidase (NCBI)	0.0237234	0.0847121	-0.15372	0.0618002	-0.177443	0.365691	0.104859	Not_Sig
b0199	metN	DL-methionine transporter subunit (NCBI)	0.194102	0.0548753	0.310612	0.0415778	0.11651	0.365691	0.0688478	Not_Sig
b3739	atpI	membrane-bound ATP synthase, dispensable protein, affects expression of atpB (VIMSS)	0.182036	0.0362995	0.336352	0.0835537	0.154317	0.365691	0.0910982	Not_Sig
b2938	speA	arginine decarboxylase (NCBI)	0.307808	0.0819779	0.138981	0.0572998	-0.168826	0.365843	0.100018	Not_Sig
b0065	yabI	conserved inner membrane protein (NCBI)	0.0748311	0.0628942	0.225495	0.0632489	0.150664	0.365843	0.0891969	Not_Sig
b2572	rseA	anti-sigma factor (NCBI)	0.217071	0.0300693	0.370748	0.0859336	0.153677	0.365843	0.0910425	Not_Sig
b3722	bglF	fused beta-glucoside-specific PTS enzymes: IIA component/IIB component/IIC component (NCBI)	0.0787944	0.0240963	0.022989	0.0227496	-0.0558053	0.367515	0.0331387	Not_Sig
b4313	fimE	tyrosine recombinase/inversion of on/off regulator of fimA (NCBI)	-0.186505	0.054907	-0.346189	0.0774507	-0.159684	0.367962	0.0949389	Not_Sig
b0873	ybjW	putative prismane (VIMSS)	0.0742755	0.0241519	0.182816	0.0600068	0.10854	0.369664	0.0646848	Not_Sig
b2790	yqcA	flavodoxin (NCBI)	-0.157339	0.0692242	0.0283185	0.0864913	0.185658	0.370171	0.110782	Not_Sig
b0020	nhaR	DNA-binding transcriptional activator (NCBI)	-0.26399	0.0593004	-0.14648	0.0376374	0.11751	0.371131	0.0702361	Not_Sig
b0355	frmB	predicted esterase (NCBI)	-0.0536314	0.0367086	0.0319108	0.0357534	0.0855421	0.372692	0.0512429	Not_Sig
b2369	evgA	DNA-binding response regulator in two-component regulatory system with EvgS (NCBI)	-0.683264	0.163691	-1.0073	0.10556	-0.324039	0.373689	0.194776	Not_Sig
b3221	yhcH	hypothetical protein (NCBI)	0.0948889	0.00918272	0.246496	0.0907224	0.151607	0.373689	0.091186	Not_Sig
b3644	yicC	hypothetical protein (NCBI)	0.0562112	0.0359553	0.301526	0.142913	0.245314	0.373689	0.147367	Not_Sig
b2954	yggV	putative deoxyribonucleotide triphosphate pyrophosphatase (NCBI)	0.0505022	0.110762	0.343722	0.137019	0.29322	0.373689	0.176189	Not_Sig
b2429	murP	N-acetylmuramic acid phosphotransfer permease (NCBI)	0.0708696	0.0211291	-0.0649765	0.0790458	-0.135846	0.373958	0.081821	Not_Sig
b1316	ycjT	predicted hydrolase (NCBI)	0.0293213	0.0326062	0.148882	0.0642394	0.11956	0.373958	0.0720407	Not_Sig
b0387	yaiI	orf, hypothetical protein (VIMSS)	-0.118514	0.0831357	0.0407635	0.0481659	0.159278	0.374341	0.0960807	Not_Sig
b1035	ycdY	hypothetical protein (NCBI)	-0.0621818	0.0792581	0.108817	0.0661484	0.170999	0.374384	0.103235	Not_Sig
b2826	ppdA	hypothetical protein (NCBI)	0.100035	0.00947431	0.0222531	0.0460505	-0.0777822	0.374854	0.047015	Not_Sig
b2104	thiM	hydroxyethylthiazole kinase (NCBI)	0.438685	0.220001	0.0189025	0.127159	-0.419782	0.375603	0.254106	Not_Sig
b0796	ybiH	putative transcriptional regulator (VIMSS)	0.0658991	0.115367	-0.18348	0.0977137	-0.249379	0.375741	0.151187	Not_Sig
b0160	dgt	deoxyguanosinetriphosphate triphosphohydrolase (NCBI)	0.164804	0.0196155	0.22475	0.0306	0.0599457	0.375741	0.0363473	Not_Sig
b2144	sanA	hypothetical protein (NCBI)	-0.0765493	0.0676589	-0.228784	0.0633135	-0.152234	0.378774	0.0926624	Not_Sig
b1462	b1462	orf, hypothetical protein (VIMSS)	-0.0261998	0.17844	0.418707	0.203871	0.444907	0.378774	0.270932	Not_Sig
b0721	sdhC	succinate dehydrogenase cytochrome b556 large membrane subunit (NCBI)	-0.955369	0.233397	-1.76494	0.435603	-0.809574	0.379736	0.49419	Not_Sig
b4414	tff	unknown RNA (NCBI)	-3.19277	0.26928	-2.29627	0.476267	0.896498	0.379736	0.547121	Not_Sig
b2007	yeeX	conserved protein (RefSeq)	-0.419307	0.010371	-0.499654	0.0480002	-0.0803468	0.380272	0.0491078	Not_Sig
b2476	purC	phosphoribosylaminoimidazole-succinocarboxamidesynthase (NCBI)	-1.04583	0.293227	-2.16796	0.626647	-1.12212	0.382096	0.691858	Not_Sig
b3117	tdcB	threonine dehydratase (NCBI)	0.0803716	0.0181	-0.186974	0.163862	-0.267346	0.382096	0.164859	Not_Sig
b1109	ndh	respiratory NADH dehydrogenase 2/cupric reductase (NCBI)	0.229295	0.0920315	-0.0378898	0.137765	-0.267185	0.382096	0.165677	Not_Sig
b0942	ycbU	predicted fimbrial-like adhesin protein (NCBI)	0.0856565	0.0930064	-0.095077	0.0624743	-0.180733	0.382096	0.112041	Not_Sig
b1488	ddpX	D-ala-D-ala dipeptidase, Zn-dependent (NCBI)	0.167246	0.101183	-0.000409221	0.0209826	-0.167655	0.382096	0.103336	Not_Sig
b4595	yciY	hypothetical protein (RefSeq)	1.00471	0.0981095	0.845303	0.00969984	-0.159406	0.382096	0.0985878	Not_Sig
b4558	yifL	predicted lipoprotein (NCBI)	0.215195	0.00521524	0.0726626	0.0874114	-0.142532	0.382096	0.0875669	Not_Sig
b2599	pheA	fused chorismate mutase P/prephenate dehydratase (NCBI)	0.135038	0.0601376	0.0123684	0.0460211	-0.122669	0.382096	0.0757263	Not_Sig
b0127	yadG	predicted transporter subunit: ATP-binding component of ABC superfamily (NCBI)	0.271047	0.0394201	0.159435	0.0561132	-0.111612	0.382096	0.0685758	Not_Sig
b3486	rbbA	fused ribosome-associated ATPase: ATP-binding protein/ATP-binding protein/predicted membrane protein (NCBI)	-0.310417	0.0290601	-0.372067	0.0241828	-0.0616502	0.382096	0.037806	Not_Sig
b3532	bcsB	regulator of cellulose synthase, cyclic di-GMP binding (NCBI)	-0.0276265	0.0296193	0.0206715	0.00331586	0.048298	0.382096	0.0298044	Not_Sig
b2633	yfjQ	CP4-57 prophage; predicted protein (NCBI)	-0.066412	0.0591117	0.0414929	0.0310687	0.107905	0.382096	0.0667791	Not_Sig
b3740	gidB	glucose-inhibited division protein B (NCBI)	0.212067	0.0415163	0.350307	0.0749947	0.13824	0.382096	0.0857193	Not_Sig
b4118	melR	DNA-binding transcriptional dual regulator (NCBI)	0.0418653	0.079749	0.191262	0.0465625	0.149397	0.382096	0.092347	Not_Sig
b2267	elaA	predicted acyltransferase with acyl-CoA N-acyltransferase domain (NCBI)	0.0887314	0.0402294	0.293499	0.11899	0.204768	0.382096	0.125607	Not_Sig
b2911	ssrS	6S regulatory RNA (NCBI)	0.727599	0.0940635	1.06298	0.183722	0.335379	0.382096	0.206402	Not_Sig
b1134	ymfB	bifunctional thiamin pyrimidine pyrophosphate hydrolase/ thiamin pyrophosphate hydrolase (NCBI)	-0.220678	0.147847	0.273346	0.26711	0.494024	0.382096	0.305297	Not_Sig
b1620	malI	DNA-binding transcriptional repressor (NCBI)	-0.0521858	0.101998	-0.700748	0.390948	-0.648562	0.382232	0.404035	Not_Sig
b4317	fimD	outer membrane usher protein, type 1 fimbrial synthesis (NCBI)	-0.180924	0.0315121	-0.256655	0.035164	-0.0757309	0.382232	0.0472178	Not_Sig
b0260	ykfD	putative amino acid/amine transport protein (VIMSS)	0.039467	0.012532	-0.0184772	0.0337955	-0.0579443	0.382232	0.0360442	Not_Sig
b2835	ygeD	predicted inner membrane protein (NCBI)	-0.0909416	0.0298298	-0.0403403	0.0103247	0.0506012	0.382232	0.0315661	Not_Sig
b3685	yidE	putative transport protein (VIMSS)	-0.0131956	0.0265828	0.0672663	0.0425396	0.0804619	0.382232	0.0501623	Not_Sig
b2111	yehD	predicted fimbrial-like adhesin protein (NCBI)	0.557168	0.055369	0.773938	0.123205	0.21677	0.382232	0.135075	Not_Sig
b1304	pspA	regulatory protein for phage-shock-protein operon (NCBI)	-1.32891	0.185599	-0.873262	0.215276	0.455647	0.382232	0.284237	Not_Sig
b0439	lon	DNA-binding ATP-dependent protease La (NCBI)	-5.16965	0.584196	-3.72621	0.679799	1.44344	0.382232	0.896332	Not_Sig
b2665	ygaU	hypothetical protein (NCBI)	0.0193989	0.047423	0.160601	0.074454	0.141202	0.382984	0.0882742	Not_Sig
b1333	uspE	stress-induced protein (NCBI)	0.0058132	0.100498	0.203123	0.0714895	0.197309	0.382984	0.123331	Not_Sig
b1225	narH	nitrate reductase 1, beta (Fe-S) subunit (NCBI)	0.124507	0.300466	-0.391975	0.122931	-0.516482	0.387314	0.324642	Not_Sig
b3075	ebgR	DNA-binding transcriptional repressor (NCBI)	-0.142313	0.0533177	0.0887741	0.135088	0.231087	0.387314	0.14523	Not_Sig
b1034	ycdX	hypothetical protein (NCBI)	-0.064998	0.0489571	0.0868188	0.0823194	0.151817	0.39052	0.0957772	Not_Sig
b2321	flk	predicted flagella assembly protein (NCBI)	0.309699	0.0999613	0.481412	0.0419463	0.171713	0.39052	0.108406	Not_Sig
b0944	ycbF	putative chaperone (VIMSS)	0.204806	0.0578312	0.0331615	0.0918752	-0.171644	0.390946	0.108561	Not_Sig
b1831	proQ	putative solute/DNA competence effector (NCBI)	1.61047	0.163752	1.91399	0.100181	0.303514	0.390946	0.191966	Not_Sig
b2906	visC	hypothetical protein (NCBI)	-0.324938	0.339795	-0.867959	0.0558399	-0.543021	0.393051	0.344353	Not_Sig
b0080	fruR	DNA-binding transcriptional dual regulator (NCBI)	-2.20557	0.249612	-2.83281	0.313005	-0.627236	0.393896	0.400348	Not_Sig
b1880	flhB	flagellar biosynthesis protein B (NCBI)	0.0508973	0.0949792	-0.180392	0.113342	-0.231289	0.393896	0.147876	Not_Sig
b2555	yfhG	hypothetical protein (NCBI)	0.0996415	0.0598467	-0.0489568	0.0737746	-0.148598	0.393896	0.0949965	Not_Sig
b3099	yqjE	conserved inner membrane protein (NCBI)	-0.072693	0.0342367	-0.214639	0.0840349	-0.141946	0.393896	0.0907415	Not_Sig
b2745	truD	tRNA pseudouridine synthase D (NCBI)	0.0273814	0.022195	-0.0799443	0.0650572	-0.107326	0.393896	0.0687391	Not_Sig
b1053	mdtG	predicted drug efflux system (NCBI)	0.044695	0.0515401	-0.054974	0.037432	-0.099669	0.393896	0.0636988	Not_Sig
b3258	panF	sodium/pantothenate symporter (VIMSS)	0.296696	0.0284009	0.222132	0.0381437	-0.0745642	0.393896	0.0475558	Not_Sig
b2336	yfcS	predicted periplasmic pilus chaperone (NCBI)	-0.0461367	0.0718604	0.0699516	0.0179725	0.116088	0.393896	0.0740738	Not_Sig
b1801	yeaV	predicted transporter (NCBI)	-0.0290848	0.0459253	0.097685	0.0669699	0.12677	0.393896	0.0812041	Not_Sig
b0879	macB	fused macrolide transporter subunits of ABC superfamily: ATP-binding component/membrane component (NCBI)	-0.132177	0.0467746	0.0291906	0.0916662	0.161368	0.393896	0.10291	Not_Sig
b3677	yidI	predicted inner membrane protein (NCBI)	-0.2225	0.0671512	-0.0143234	0.114125	0.208177	0.393896	0.132415	Not_Sig
b1187	fadR	fatty acid metabolism regulator (NCBI)	-0.550863	0.031562	-0.318079	0.14537	0.232784	0.393896	0.148757	Not_Sig
b4144	yjeI	orf, hypothetical protein (VIMSS)	-0.0382486	0.142022	0.19927	0.0545377	0.237518	0.393896	0.152134	Not_Sig
b4655	ythA	expressed protein (RefSeq)	-0.213069	0.161401	0.157415	0.174475	0.370484	0.394795	0.23768	Not_Sig
b4301	sgcE	ribulose-phosphate 3-epimerase (NCBI)	-0.098444	0.0400314	0.0166428	0.0621806	0.115087	0.395655	0.0739523	Not_Sig
b3437	gntK	gluconokinase 2, thermoresistant (VIMSS)	0.064633	0.0256912	0.301407	0.15005	0.236774	0.395655	0.152233	Not_Sig
b0233	yafO	predicted toxin of the YafO-YafN toxin-antitoxin system (NCBI)	-0.584839	0.117889	-0.993862	0.236498	-0.409023	0.396852	0.264252	Not_Sig
b4227	ytfQ	predicted sugar transporter subunit: periplasmic-binding component of ABC superfamily (NCBI)	0.324772	0.149885	0.0551186	0.0883333	-0.269653	0.396852	0.173978	Not_Sig
b2123	yehR	orf, hypothetical protein (VIMSS)	-0.0215554	0.0450058	0.0921474	0.0578919	0.113703	0.396852	0.073328	Not_Sig
b2064	asmA	predicted assembly protein (NCBI)	-0.207767	0.0343572	-0.092116	0.0661912	0.115651	0.396852	0.0745767	Not_Sig
b0708	phr	deoxyribodipyrimidine photolyase, FAD-binding (NCBI)	0.11345	0.0174167	0.237902	0.0785404	0.124452	0.396852	0.0804483	Not_Sig
b3800	aslB	predicted regulator of arylsulfatase activity (NCBI)	-0.131011	0.0629708	0.0176055	0.0726309	0.148617	0.396852	0.0961279	Not_Sig
b3636	rpmG	50S ribosomal protein L33 (NCBI)	-0.9029	0.175	-0.627281	0.0320616	0.275619	0.396852	0.177913	Not_Sig
b4212	ytfH	orf, hypothetical protein (VIMSS)	0.216962	0.0688328	0.00244406	0.121184	-0.214518	0.398287	0.139368	Not_Sig
b4307	yjhQ	KpLE2 phage-like element; predicted acetyltransferase (NCBI)	0.0356718	0.0601404	-0.148759	0.103371	-0.184431	0.398287	0.119593	Not_Sig
b1246	oppD	oligopeptide transporter ATP-binding component (NCBI)	1.01235	0.0635067	0.840573	0.0921729	-0.171782	0.398287	0.111933	Not_Sig
b4322	uxuA	mannonate dehydratase (NCBI)	-0.0575197	0.0354138	0.0143455	0.0307184	0.0718652	0.398287	0.0468803	Not_Sig
b1610	tus	DNA replication terminus site-binding protein (NCBI)	0.0826734	0.0480645	0.156938	0.00508771	0.074265	0.398287	0.048333	Not_Sig
b3593	rhsA	rhsA element core protein RshA (NCBI)	-0.0502968	0.0485509	0.0398017	0.0329354	0.0900985	0.398287	0.0586679	Not_Sig
b2155	cirA	ferric iron-catecholate outer membrane transporter (NCBI)	-0.21595	0.0322173	-0.048039	0.104511	0.167911	0.398287	0.109364	Not_Sig
b1038	csgF	predicted transport protein (NCBI)	0.0472312	0.0536878	0.297576	0.153735	0.250345	0.398287	0.16284	Not_Sig
b3180	yhbY	predicted RNA-binding protein (NCBI)	-0.0865466	0.172659	0.331139	0.210843	0.417685	0.398287	0.272517	Not_Sig
b3652	recG	ATP-dependent DNA helicase (NCBI)	-2.79966	0.368637	-2.2234	0.0662973	0.576263	0.398287	0.374551	Not_Sig
b1951	rcsA	DNA-binding transcriptional activator, co-regulator with RcsB (NCBI)	-1.32198	0.37331	-0.25163	0.590409	1.07035	0.398287	0.69853	Not_Sig
b0602	ybdN	hypothetical protein (NCBI)	0.0648981	0.0512264	-0.04717	0.0524476	-0.112068	0.400186	0.0733137	Not_Sig
b3023	ygiV	predicted transcriptional regulator (NCBI)	-0.0999196	0.0713006	-0.271669	0.08709	-0.171749	0.400613	0.112554	Not_Sig
b0107	hofB	conserved protein with nucleoside triphosphate hydrolase domain (NCBI)	0.166443	0.0522243	0.048839	0.0566238	-0.117604	0.400613	0.0770301	Not_Sig
b1268	yciQ	predicted inner membrane protein (NCBI)	-0.167192	0.0615256	-0.36249	0.113155	-0.195298	0.402361	0.1288	Not_Sig
b0576	pheP	phenylalanine transporter (NCBI)	-0.0632081	0.0408245	-0.164187	0.052419	-0.100979	0.402361	0.0664409	Not_Sig
b2046	wzxC	colanic acid exporter (NCBI)	0.0926182	0.0251643	0.049772	0.0127531	-0.0428462	0.402361	0.0282114	Not_Sig
b3679	yidK	predicted transporter (NCBI)	-0.0300768	0.018499	0.00850531	0.017497	0.0385821	0.402361	0.0254628	Not_Sig
b0398	sbcD	exonuclease, dsDNA, ATP-dependent (NCBI)	-0.156598	0.0382526	-0.0809467	0.0320469	0.0756515	0.402361	0.0499026	Not_Sig
b3011	yqhD	alcohol dehydrogenase, NAD(P)-dependent (NCBI)	-0.0376092	0.0523606	0.0448846	0.01463	0.0824939	0.402361	0.054366	Not_Sig
b1216	chaA	calcium/sodium:proton antiporter (NCBI)	0.15266	0.042383	0.295217	0.0838891	0.142557	0.402361	0.0939877	Not_Sig
b0549	ybcO	DLP12 prophage; predicted protein (NCBI)	-0.207243	0.168155	0.335793	0.315426	0.543036	0.402361	0.357449	Not_Sig
b2577	yfiE	putative transcriptional regulator LYSR-type (VIMSS)	0.167346	0.0207012	0.113937	0.0285773	-0.0534084	0.402859	0.0352874	Not_Sig
b2605	yfiB	predicted outer membrane lipoprotein (NCBI)	0.150933	0.0863019	-0.0492959	0.100679	-0.200229	0.404725	0.132606	Not_Sig
b2329	aroC	chorismate synthase (NCBI)	-2.30951	0.924648	-4.18968	0.837076	-1.88016	0.405836	1.24726	Not_Sig
b1162	ycgE	predicted DNA-binding transcriptional regulator (NCBI)	-0.278488	0.195931	-0.578964	0.0450805	-0.300476	0.405946	0.201051	Not_Sig
b4554	yibT	hypothetical protein (NCBI)	-0.392468	0.0379559	-0.527313	0.0811724	-0.134845	0.405946	0.0896081	Not_Sig
b0939	ycbR	predicted periplasmic pilin chaperone (NCBI)	0.0118927	0.0560831	-0.0920471	0.0411334	-0.10394	0.405946	0.0695505	Not_Sig
b1811	yoaH	hypothetical protein (NCBI)	-0.100559	0.0646865	-0.199795	0.0137008	-0.0992355	0.405946	0.0661215	Not_Sig
b0565	ompT	DLP12 prophage; outer membrane protease VII (outer membrane protein 3b) (NCBI)	-0.0783234	0.0289136	0.0342063	0.0691646	0.11253	0.405946	0.074965	Not_Sig
b2638	yfjU	CP4-57 prophage; conserved protein (RefSeq)	-0.0892874	0.0920854	0.055006	0.0277967	0.144293	0.405946	0.0961893	Not_Sig
b4485	ytfR	predicted sugar transporter subunit: ATP-binding component of ABC superfamily (NCBI)	-0.103782	0.0726936	0.0464735	0.0693313	0.150256	0.405946	0.100455	Not_Sig
b1251	yciI	orf, hypothetical protein (VIMSS)	0.0572726	0.103181	0.224283	0.0414425	0.16701	0.405946	0.111192	Not_Sig
b4355	tsr	methyl-accepting chemotaxis protein I, serine sensor receptor (NCBI)	-0.141931	0.0297694	0.0320745	0.112329	0.174005	0.405946	0.116207	Not_Sig
b0099	mutT	nucleoside triphosphate pyrophosphohydrolase, marked preference for dGTP (NCBI)	0.0017603	0.136217	0.220028	0.0527559	0.218268	0.405946	0.146076	Not_Sig
b4613	dinQ	Damage inducible, function unknown (RefSeq)	-0.23079	0.225318	0.146204	0.113346	0.376994	0.405946	0.252221	Not_Sig
b1159	mcrA	e14 prophage; 5-methylcytosine-specific restriction endonuclease B (NCBI)	-0.541277	0.237028	-0.0170655	0.25822	0.524211	0.405946	0.350514	Not_Sig
b0683	fur	ferric uptake regulator (NCBI)	0.260944	0.611998	1.35347	0.390249	1.09252	0.405946	0.725834	Not_Sig
b2161	yeiJ	predicted nucleoside transporter (NCBI)	-0.00432915	0.103146	0.242732	0.129726	0.247062	0.407812	0.165735	Not_Sig
b2499	purM	phosphoribosylaminoimidazole synthetase (NCBI)	-1.26925	0.341645	-2.19018	0.517267	-0.920933	0.4109	0.619909	Not_Sig
b1393	paaF	enoyl-CoA hydratase-isomerase (NCBI)	0.513008	0.0999497	0.343039	0.0559309	-0.169969	0.411364	0.114535	Not_Sig
b3229	sspA	stringent starvation protein A (NCBI)	-2.11647	0.335749	-2.95327	0.45443	-0.836801	0.411426	0.565008	Not_Sig
b0676	nagC	DNA-binding transcriptional dual regulator, repressor of N-acetylglucosamine (NCBI)	-0.545109	0.126155	-0.873345	0.181902	-0.328236	0.411426	0.221367	Not_Sig
b1042	csgA	cryptic curlin major subunit (NCBI)	-0.100039	0.0446485	-0.231696	0.0768736	-0.131657	0.411426	0.088899	Not_Sig
b1465	narV	nitrate reductase 2 (NRZ), gamma subunit (NCBI)	0.241617	0.112484	-0.0102459	0.128639	-0.251863	0.411749	0.170882	Not_Sig
b4166	yjeS	predicted Fe-S electron transport protein (NCBI)	0.126008	0.0865108	-0.0214854	0.0501397	-0.147493	0.411749	0.0999905	Not_Sig
b1107	nagZ	beta-hexosaminidase (NCBI)	0.210676	0.0963448	0.0653288	0.0192396	-0.145347	0.411749	0.0982471	Not_Sig
b3188	sfsB	DNA-binding transcriptional activator of maltose metabolism (NCBI)	0.0910362	0.0549426	-0.018368	0.0499942	-0.109404	0.411749	0.074284	Not_Sig
b3765	yifB	predicted bifunctional enzyme and transcriptional regulator (RefSeq)	0.283425	0.0438366	0.177099	0.057356	-0.106326	0.411749	0.0721897	Not_Sig
b3589	yiaY	predicted Fe-containing alcohol dehydrogenase (NCBI)	-0.429874	0.0305296	-0.505598	0.0412407	-0.0757246	0.411749	0.0513113	Not_Sig
b4478	dgoD	galactonate dehydratase (NCBI)	-0.501218	0.0744268	-0.348287	0.0719786	0.152931	0.411749	0.103539	Not_Sig
b2659	b2659	orf, hypothetical protein (VIMSS)	0.109551	0.174294	0.368803	0.0243998	0.259252	0.411749	0.175994	Not_Sig
b3869	glnL	sensory histidine kinase in two-component regulatory system with GlnG (NCBI)	0.116362	0.117557	-0.103068	0.0917303	-0.219429	0.411927	0.149111	Not_Sig
b2713	hydN	formate dehydrogenase-H, [4Fe-4S] ferredoxin subunit (NCBI)	0.0418008	0.027458	0.00105712	0.00371521	-0.0407437	0.412055	0.0277082	Not_Sig
b3173	yhbX	putative alkaline phosphatase I (VIMSS)	-0.0512278	0.0909835	-0.190961	0.0280295	-0.139733	0.41267	0.0952032	Not_Sig
b3351	kefG	glutathione-regulated potassium-efflux system ancillary protein (NCBI)	0.362509	0.0413008	0.489467	0.0760001	0.126958	0.41267	0.0864972	Not_Sig
b1841	yobA	hypothetical protein (NCBI)	0.117355	0.00686518	0.195553	0.0529691	0.0781976	0.414757	0.0534122	Not_Sig
b1905	ftn	ferritin iron storage protein (cytoplasmic) (NCBI)	-0.141352	0.0694679	-0.411471	0.171101	-0.270119	0.415018	0.184665	Not_Sig
b1668	ydhS	conserved protein with FAD/NAD(P)-binding domain (NCBI)	0.00267678	0.0297908	-0.0782838	0.0466977	-0.0809606	0.415157	0.055391	Not_Sig
b1827	kdgR	predicted DNA-binding transcriptional regulator (NCBI)	-0.349015	0.0701904	-0.775783	0.283862	-0.426768	0.416072	0.292412	Not_Sig
b1611	fumC	fumarate hydratase (NCBI)	0.0766916	0.0278689	-0.0772431	0.101897	-0.153935	0.416398	0.10564	Not_Sig
b2939	yqgB	predicted protein (RefSeq)	-0.225544	0.334075	0.396897	0.265875	0.622441	0.416398	0.426961	Not_Sig
b2531	iscR	DNA-binding transcriptional repressor (NCBI)	-0.0118699	0.521846	-0.765773	0.0222823	-0.753903	0.421296	0.522321	Not_Sig
b1132	hflD	hypothetical protein (NCBI)	0.255245	0.018492	0.110388	0.0985248	-0.144857	0.421296	0.100245	Not_Sig
b2875	yqeB	conserved protein with NAD(P)-binding Rossman fold (NCBI)	0.0951314	0.0395211	-0.0287793	0.0760276	-0.123911	0.421296	0.0856861	Not_Sig
b4340	yjiR	fused predicted DNA-binding transcriptional regulator/predicted aminotransferase (NCBI)	0.090746	0.0614897	0.186731	0.0252182	0.0959847	0.421296	0.0664601	Not_Sig
b0571	cusR	DNA-binding response regulator in two-component regulatory system with CusS (NCBI)	-0.0328112	0.0983114	0.127212	0.0504609	0.160023	0.421296	0.110505	Not_Sig
b2193	narP	DNA-binding response regulator in two-component regulatory system with NarQ or NarX (NCBI)	-0.140275	0.107	0.0377016	0.0612099	0.177977	0.421296	0.12327	Not_Sig
b0071	leuD	isopropylmalate isomerase small subunit (NCBI)	-0.129989	0.0768638	0.0480917	0.0958275	0.178081	0.421296	0.122845	Not_Sig
b1712	ihfA	integration host factor subunit alpha (NCBI)	-1.60525	0.551929	-0.59165	0.430627	1.01359	0.421296	0.700046	Not_Sig
b0633	rlpA	minor lipoprotein (NCBI)	0.040472	0.0694215	-0.0690745	0.0309928	-0.109547	0.421771	0.0760256	Not_Sig
b0250	ykfB	CP4-6 prophage; predicted protein (NCBI)	0.0499402	0.0409734	0.129877	0.0373675	0.0799371	0.421771	0.055454	Not_Sig
b2742	nlpD	predicted outer membrane lipoprotein (NCBI)	0.271229	0.076179	0.528656	0.161797	0.257427	0.422174	0.178834	Not_Sig
b1084	rne	fused ribonucleaseE: endoribonuclease/RNA-binding protein/RNA degradosome binding protein (NCBI)	-0.562579	0.390254	-1.14167	0.106766	-0.579088	0.422819	0.404595	Not_Sig
b0216	aspV	tRNA-Asp (NCBI)	0.366254	0.105175	0.105785	0.149064	-0.260469	0.422819	0.182433	Not_Sig
b3922	yiiS	hypothetical protein (NCBI)	0.0712477	0.0473521	0.00219006	0.00883886	-0.0690576	0.422819	0.04817	Not_Sig
b1413	hrpA	ATP-dependent helicase (RefSeq)	-0.172828	0.0380134	-0.23441	0.0198574	-0.0615818	0.422819	0.0428875	Not_Sig
b4289	fecC	KpLE2 phage-like element; iron-dicitrate transporter subunit (NCBI)	-0.00270291	0.00622533	0.0596198	0.0429531	0.0623227	0.422819	0.0434019	Not_Sig
b1987	cbl	DNA-binding transcriptional activator of cysteine biosynthesis (NCBI)	-0.0386201	0.0366406	0.0424322	0.0431272	0.0810523	0.422819	0.0565905	Not_Sig
b0427	yajR	putative transport protein (VIMSS)	-0.239217	0.0577726	-0.118157	0.0618245	0.121059	0.422819	0.0846164	Not_Sig
b2737	ygbK	hypothetical protein (NCBI)	0.0764808	0.0876674	0.219031	0.0463289	0.14255	0.422819	0.0991561	Not_Sig
b4468	glcE	glycolate oxidase FAD binding subunit (NCBI)	-0.327532	0.0244749	-0.145737	0.124743	0.181795	0.422819	0.127122	Not_Sig
b0430	cyoC	cytochrome o ubiquinol oxidase subunit III (NCBI)	-1.57796	0.136704	-1.37698	0.0332859	0.200976	0.422819	0.140698	Not_Sig
b1818	manY	mannose-specific enzyme IIC component of PTS (NCBI)	0.026089	0.0443221	0.239948	0.142903	0.213859	0.422819	0.149618	Not_Sig
b4203	rplI	50S ribosomal protein L9 (NCBI)	-0.735512	0.167129	-0.210317	0.327136	0.525195	0.422819	0.367356	Not_Sig
b1579	intQ	Qin prophage; predicted defective integrase (RefSeq)	-0.469453	0.292365	-0.901064	0.0777484	-0.431611	0.422949	0.302526	Not_Sig
b2833	ygdR	hypothetical protein (NCBI)	-0.0117105	0.0467726	-0.135733	0.0734675	-0.124022	0.423637	0.0870927	Not_Sig
b3925	glpX	fructose 1,6-bisphosphatase II (NCBI)	-0.0168264	0.0507462	0.0563163	0.00776841	0.0731427	0.423637	0.0513373	Not_Sig
b0870	ltaE	L-allo-threonine aldolase, PLP-dependent (NCBI)	-0.0501971	0.112641	0.127888	0.0553697	0.178085	0.427033	0.125514	Not_Sig
b0617	citD	citrate lyase, acyl carrier (gamma) subunit (NCBI)	-0.10922	0.272967	-0.649391	0.266855	-0.540171	0.427995	0.381736	Not_Sig
b4115	adiC	arginine:agmatin (NCBI)	-0.0794815	0.052052	-0.188331	0.056818	-0.108849	0.427995	0.0770564	Not_Sig
b3657	yicJ	putative permease (VIMSS)	-0.0440213	0.033828	0.0153536	0.0250573	0.0593749	0.427995	0.0420976	Not_Sig
b2260	menE	O-succinylbenzoic acid--CoA ligase (NCBI)	0.0560008	0.0191178	0.1183	0.0396424	0.0622988	0.427995	0.0440115	Not_Sig
b2817	b2817	putative amidase (VIMSS)	-0.187038	0.0460683	-0.0318575	0.0999771	0.15518	0.427995	0.110081	Not_Sig
b3452	ugpA	glycerol-3-phosphate transporter subunit (NCBI)	-0.0761418	0.0783167	0.0957853	0.0933654	0.171927	0.427995	0.121863	Not_Sig
b3807	cyaY	frataxin-like protein (NCBI)	0.0475407	0.0656061	0.266261	0.140143	0.21872	0.427995	0.15474	Not_Sig
b0970	yccA	inner membrane protein (NCBI)	-0.189971	0.101713	0.160649	0.226784	0.350619	0.427995	0.248549	Not_Sig
b1865	nudB	dATP pyrophosphohydrolase (NCBI)	0.698958	0.430128	1.36697	0.198662	0.668016	0.427995	0.47379	Not_Sig
b1264	trpE	anthranilate synthase component I (NCBI)	0.152175	0.125989	-0.158461	0.18133	-0.310637	0.429572	0.220803	Not_Sig
b3781	trxA	thioredoxin 1 (VIMSS)	-1.64305	0.367268	-2.19999	0.149852	-0.556938	0.429845	0.396663	Not_Sig
b0953	rmf	ribosome modulation factor (NCBI)	0.119595	0.156797	-0.157884	0.120532	-0.277478	0.429845	0.19777	Not_Sig
b1234	rssA	conserved protein (RefSeq)	-0.0996755	0.0956392	-0.309395	0.114615	-0.209719	0.429845	0.149277	Not_Sig
b4474	frlC	predicted isomerase (NCBI)	-0.0643153	0.0258208	-0.131756	0.0405174	-0.0674404	0.429845	0.0480456	Not_Sig
b2455	eutE	predicted aldehyde dehydrogenase, ethanolamine utilization protein (NCBI)	0.122205	0.107969	-0.0877553	0.104003	-0.20996	0.431146	0.149913	Not_Sig
b0461	ybaJ	hypothetical protein (NCBI)	-0.0174906	0.0482026	-0.162811	0.0921439	-0.14532	0.431331	0.10399	Not_Sig
b3492	yhiN	predicted oxidoreductase with FAD/NAD(P)-binding domain (NCBI)	0.0756918	0.0435851	-0.059901	0.0866963	-0.135593	0.431331	0.0970356	Not_Sig
b3387	dam	DNA adenine methylase (NCBI)	-0.532232	0.109227	-0.368319	0.0428796	0.163913	0.431331	0.117342	Not_Sig
b3748	rbsD	D-ribose high-affinity transport system; membrane-associated protein (VIMSS)	0.231989	0.0453802	0.413579	0.121738	0.18159	0.431331	0.129921	Not_Sig
b1556	b1556	orf, hypothetical protein (VIMSS)	-0.153843	0.231071	0.253026	0.178193	0.406869	0.432688	0.291799	Not_Sig
b0487	cueR	DNA-binding transcriptional activator of copper-responsive regulon genes (NCBI)	0.0572896	0.0840253	-0.115251	0.091015	-0.172541	0.433158	0.123871	Not_Sig
b3905	rhaS	DNA-binding transcriptional activator, L-rhamnose-binding (NCBI)	0.0992212	0.0363942	0.209301	0.0702187	0.11008	0.433335	0.0790898	Not_Sig
b0223	yafJ	predicted amidotransfease (NCBI)	0.0253525	0.038115	0.0835654	0.0174461	0.0582129	0.435171	0.041918	Not_Sig
b1422	ydcI	putative transcriptional regulator LYSR-type (VIMSS)	0.137135	0.0532347	0.372188	0.16102	0.235054	0.436714	0.169592	Not_Sig
b0682	ybfN	predicted lipoprotein (NCBI)	0.396566	0.18169	0.134711	0.0532617	-0.261855	0.438463	0.189336	Not_Sig
b2753	iap	aminopeptidase in alkaline phosphatase isozyme conversion (NCBI)	0.179391	0.102229	0.00571955	0.0732394	-0.173671	0.439426	0.125757	Not_Sig
b4255	yjgD	hypothetical protein (NCBI)	-0.362811	0.107574	-0.182897	0.0736304	0.179914	0.439449	0.13036	Not_Sig
b0319	yahE	hypothetical protein (NCBI)	-0.0696161	0.218814	-0.441667	0.159341	-0.372051	0.44093	0.270683	Not_Sig
b2637	yfjT	CP4-57 prophage; predicted protein (NCBI)	0.189661	0.0916121	-0.046007	0.145043	-0.235668	0.44093	0.171552	Not_Sig
b4018	iclR	repressor of aceBA operon (VIMSS)	0.00524681	0.129091	-0.21886	0.0994975	-0.224107	0.44093	0.162985	Not_Sig
b2720	hycF	formate hydrogenlyase complex iron-sulfur protein (NCBI)	0.0156767	0.0911632	-0.158441	0.088123	-0.174118	0.44093	0.126793	Not_Sig
b2986	yghT	predicted protein with nucleoside triphosphate hydrolase domain (NCBI)	-0.114555	0.0773671	-0.235967	0.043003	-0.121412	0.44093	0.0885151	Not_Sig
b2484	hyfD	hydrogenase 4 membrane subunit (NCBI)	0.0542461	0.027856	0.00657524	0.0206928	-0.0476708	0.44093	0.0347008	Not_Sig
b4484	cpxP	periplasmic protein combats stress (NCBI)	-0.213769	0.101694	0.0400396	0.154323	0.253809	0.44093	0.184817	Not_Sig
b4477	dgoA	2-dehydro-3-deoxy-6-phosphogalactonate aldolase (NCBI)	-0.678938	0.0336196	-0.41991	0.185818	0.259028	0.44093	0.188835	Not_Sig
b0703	ybfO	conserved protein, rhs-like (RefSeq)	0.0367053	0.0276404	-0.0276704	0.038022	-0.0643757	0.441925	0.0470071	Not_Sig
b4097	phnK	carbon-phosphorus lyase complex subunit (NCBI)	-0.204684	0.0473489	0.00417602	0.145054	0.20886	0.441925	0.152587	Not_Sig
b1072	flgA	flagellar basal body P-ring biosynthesis protein A (NCBI)	0.0865039	0.0654204	0.209027	0.061535	0.122523	0.444438	0.0898131	Not_Sig
b3778	rep	DNA helicase and single-stranded DNA-dependent ATPase (NCBI)	-0.282076	0.171397	-0.00893815	0.10351	0.273138	0.444438	0.200228	Not_Sig
b3095	yqjA	conserved inner membrane protein (NCBI)	0.128051	0.0317114	0.255082	0.0877357	0.127031	0.445126	0.0932908	Not_Sig
b1077	flgF	flagellar component of cell-proximal portion of basal-body rod (NCBI)	0.0866031	0.0625316	0.240389	0.09404	0.153786	0.445126	0.112932	Not_Sig
b1125	potB	spermidine/putrescine ABC transporter membrane protein (NCBI)	0.0696048	0.0402181	-0.182528	0.181691	-0.252133	0.450164	0.186089	Not_Sig
b3516	gadX	DNA-binding transcriptional dual regulator (NCBI)	-0.281983	0.110191	-0.458541	0.070864	-0.176557	0.452297	0.131011	Not_Sig
b3322	pioO	part of gsp divergon involved in type II protein secretion (NCBI)	0.232549	0.0155845	0.291121	0.0405322	0.0585718	0.452297	0.043425	Not_Sig
b3910	yiiM	orf, hypothetical protein (VIMSS)	0.247621	0.0501883	0.34325	0.0501885	0.0956287	0.452297	0.0709771	Not_Sig
b2335	yfcR	predicted fimbrial-like adhesin protein (NCBI)	0.00423129	0.027894	0.106238	0.0701293	0.102007	0.452297	0.0754731	Not_Sig
b3160	yhbW	predicted enzyme (NCBI)	0.0377437	0.0554384	0.1492	0.06145	0.111456	0.452297	0.0827618	Not_Sig
b4033	malF	maltose transporter subunit (NCBI)	-0.0933196	0.0334055	0.0239353	0.0802978	0.117255	0.452297	0.0869693	Not_Sig
b2244	yfaD	hypothetical protein (NCBI)	0.0678038	0.046606	0.254507	0.130427	0.186704	0.452297	0.138504	Not_Sig
b1281	pyrF	orotidine 5'-phosphate decarboxylase (NCBI)	-0.764078	0.0277139	-0.100434	0.492703	0.663644	0.453225	0.493481	Not_Sig
b3412	bioH	carboxylesterase of pimeloyl-CoA synthesis (NCBI)	0.251475	0.0972253	0.39713	0.048104	0.145656	0.454305	0.108475	Not_Sig
b1059	solA	N-methyltryptophan oxidase, FAD-binding (NCBI)	-0.0297106	0.00573228	0.0766292	0.0790417	0.10634	0.454406	0.0792493	Not_Sig
b4057	yjbR	hypothetical protein (NCBI)	-0.122588	0.135907	0.118215	0.11763	0.240803	0.455555	0.179743	Not_Sig
b2869	ygeV	predicted DNA-binding transcriptional regulator (NCBI)	-0.0814761	0.0452369	-0.252423	0.119415	-0.170947	0.455735	0.127696	Not_Sig
b2085	b2085	orf, hypothetical protein (VIMSS)	0.135003	0.241569	-0.317918	0.238562	-0.452921	0.456671	0.339511	Not_Sig
b0088	murD	UDP-N-acetylmuramoyl-L-alanyl-D-glutamatesynthetase (NCBI)	-0.041182	0.0968818	-0.257828	0.130166	-0.216646	0.456671	0.162263	Not_Sig
b0237	pepD	aminoacyl-histidine dipeptidase (peptidase D) (NCBI)	0.066743	0.0373616	-0.0530619	0.0818131	-0.119805	0.456671	0.0899404	Not_Sig
b4400	creD	inner membrane protein (NCBI)	0.0730307	0.0142268	-0.00549323	0.0571361	-0.0785239	0.456671	0.0588807	Not_Sig
b3234	degQ	serine endoprotease, periplasmic (NCBI)	0.0714477	0.0706568	0.195547	0.0604339	0.124099	0.456671	0.0929766	Not_Sig
b0686	ybfF	hypothetical protein (NCBI)	0.0521919	0.0340011	0.177583	0.0875249	0.125391	0.456671	0.0938972	Not_Sig
b0589	fepG	iron-enterobactin transporter subunit (NCBI)	-4.42905	0.171697	-3.87703	0.376965	0.552025	0.456671	0.414226	Not_Sig
b1974	yodB	putative cytochrome (VIMSS)	-0.0738465	0.0250447	-0.201309	0.0924147	-0.127462	0.456699	0.0957482	Not_Sig
b2969	yghE	predicted secretion pathway protein, L-type protein (pseudogene) (RefSeq)	0.269213	0.178928	-0.0606264	0.172256	-0.329839	0.458807	0.24837	Not_Sig
b1583	ynfB	hypothetical protein (NCBI)	0.250486	0.174152	-0.117942	0.218545	-0.368427	0.458828	0.279447	Not_Sig
b1726	yniB	predicted inner membrane protein (NCBI)	-0.0375391	0.108257	-0.34242	0.203151	-0.304881	0.458828	0.230196	Not_Sig
b0818	ybiR	predicted transporter (NCBI)	0.0160065	0.0599433	-0.128454	0.0917362	-0.144461	0.458828	0.109584	Not_Sig
b2883	guaD	guanine deaminase (NCBI)	0.111622	0.0401641	-0.0320689	0.101219	-0.143691	0.458828	0.108896	Not_Sig
b3552	yiaD	predicted outer membrane lipoprotien (NCBI)	-0.412555	0.0325922	-0.353914	0.0303327	0.0586411	0.458828	0.0445233	Not_Sig
b2489	hyfI	hydrogenase 4, Fe-S subunit (NCBI)	0.0960645	0.057598	0.19903	0.0528445	0.102966	0.458828	0.0781669	Not_Sig
b4473	smf	hypothetical protein (NCBI)	0.104326	0.0175525	0.222975	0.0880092	0.118649	0.458828	0.0897424	Not_Sig
b3861	yihF	putative GTP-binding protein (VIMSS)	-0.00197692	0.0393826	0.124582	0.0875573	0.126559	0.458828	0.0960066	Not_Sig
b2463	maeB	malic enzyme (NCBI)	0.00934932	0.0448323	0.136575	0.085106	0.127226	0.458828	0.0961924	Not_Sig
b0783	moaC	molybdenum cofactor biosynthesis protein C (NCBI)	-0.238059	0.0971796	-0.106211	0.0222346	0.131848	0.458828	0.0996908	Not_Sig
b2218	rcsC	hybrid sensory kinase in two-component regulatory system with RcsB and YojN (RefSeq)	0.10644	0.0894939	0.252808	0.0645979	0.146368	0.458828	0.110372	Not_Sig
b2643	yfjX	CP4-57 prophage; predicted antirestriction protein (NCBI)	-0.102012	0.0337864	0.0781259	0.132206	0.180138	0.458828	0.136455	Not_Sig
b2485	hyfE	hydrogenase 4, membrane subunit (NCBI)	0.074143	0.0855183	0.325902	0.170818	0.251759	0.458828	0.191029	Not_Sig
b4557	yidD	hypothetical protein (NCBI)	-1.75206	0.449022	-1.05522	0.273616	0.696835	0.458828	0.52582	Not_Sig
b1585	ynfC	orf, hypothetical protein (VIMSS)	-0.0350664	0.159622	-0.274749	0.0879697	-0.239682	0.459245	0.182257	Not_Sig
b0315	yahA	predicted DNA-binding transcriptional regulator (NCBI)	-0.121504	0.0422586	-0.239416	0.0790294	-0.117912	0.459245	0.0896183	Not_Sig
b0645	ybeR	hypothetical protein (NCBI)	-0.0782774	0.0820225	-0.267357	0.118399	-0.18908	0.460445	0.144035	Not_Sig
b0473	htpG	heat shock protein 90 (NCBI)	0.0614392	0.020449	0.0171083	0.0268925	-0.0443309	0.460445	0.0337842	Not_Sig
b0758	galT	galactose-1-phosphate uridylyltransferase (NCBI)	-2.9554	0.357846	-3.88766	0.614922	-0.932261	0.460905	0.711465	Not_Sig
b2661	gabD	succinate-semialdehyde dehydrogenase I, NADP-dependent (NCBI)	0.00840838	0.0646459	0.109305	0.0418552	0.100897	0.460905	0.0770127	Not_Sig
b2583	yfiP	orf, hypothetical protein (VIMSS)	0.0795303	0.0376733	0.147117	0.0354257	0.0675866	0.461291	0.0517133	Not_Sig
b0554	essD	DLP12 prophage; predicted phage lysis protein (NCBI)	-0.131497	0.0582444	-0.0407335	0.0377377	0.0907635	0.461291	0.0694013	Not_Sig
b0198	metI	DL-methionine transporter subunit (NCBI)	0.27299	0.0750687	0.400852	0.0627701	0.127862	0.461291	0.097854	Not_Sig
b1764	selD	selenophosphate synthetase (NCBI)	0.0497457	0.11771	0.236275	0.0806473	0.186529	0.461291	0.142687	Not_Sig
b1856	yebA	orf, hypothetical protein (VIMSS)	-1.58111	0.141911	-1.23204	0.226899	0.349069	0.462678	0.267622	Not_Sig
b0076	leuO	probable transcriptional activator for leuABCD operon (VIMSS)	-0.0215468	0.0742544	-0.14774	0.0621992	-0.126194	0.462928	0.0968631	Not_Sig
b3356	yhfA	hypothetical protein (NCBI)	0.116614	0.0141987	0.284173	0.127854	0.167559	0.462928	0.12864	Not_Sig
b2540	hcaC	3-phenylpropionate dioxygenase, predicted ferredoxin subunit (NCBI)	0.322443	0.0230173	-0.0227043	0.26462	-0.345148	0.465046	0.265619	Not_Sig
b3775	ppiC	peptidyl-prolyl cis-trans isomerase C (rotamase C) (NCBI)	0.313705	0.109983	0.125886	0.094094	-0.18782	0.465301	0.144741	Not_Sig
b2887	ygfT	putative oxidoreductase, Fe-S subunit (VIMSS)	-0.0257577	0.0488114	0.0601418	0.0446811	0.0858995	0.465301	0.0661736	Not_Sig
b2859	ygeO	hypothetical protein (RefSeq)	0.248383	0.284851	-0.304003	0.317789	-0.552386	0.466891	0.426766	Not_Sig
b2145	yeiS	predicted inner membrane protein (NCBI)	-0.210025	0.0292022	0.131723	0.262378	0.341748	0.466891	0.263998	Not_Sig
b2814	metZ	tRNA-Met (NCBI)	0.0175666	0.161209	-0.459597	0.333089	-0.477164	0.4693	0.37005	Not_Sig
b3834	yigP	hypothetical protein (NCBI)	0.0738888	0.0999271	-0.0717492	0.0527985	-0.145638	0.4693	0.113018	Not_Sig
b3643	rph	ribonuclease PH (NCBI)	0.108608	0.0558952	-0.00936968	0.0725697	-0.117978	0.4693	0.0916004	Not_Sig
b3923	yiiT	stress-induced protein (NCBI)	0.135729	0.0216742	0.091781	0.026276	-0.0439481	0.4693	0.0340617	Not_Sig
b4335	yjiM	orf, hypothetical protein (VIMSS)	-0.10997	0.0880291	0.0257223	0.0577394	0.135692	0.4693	0.105276	Not_Sig
b4245	pyrB	aspartate carbamoyltransferase catalytic subunit (NCBI)	0.0218543	0.0769729	0.172483	0.0884268	0.150629	0.471319	0.117235	Not_Sig
b1421	trg	methyl-accepting chemotaxis protein III, ribose and galactose sensor receptor (NCBI)	0.115177	0.0640857	0.312649	0.139772	0.197471	0.471319	0.153763	Not_Sig
b0133	panC	pantoate--beta-alanine ligase (NCBI)	0.0822259	0.0475885	0.177705	0.0571754	0.0954791	0.471321	0.0743888	Not_Sig
b4559	yjdO	hypothetical protein (NCBI)	-0.424089	0.239342	-0.740957	0.0616981	-0.316869	0.471357	0.247166	Not_Sig
b0290	yagW	predicted receptor (NCBI)	0.00319867	0.0412908	-0.0995263	0.0686251	-0.102725	0.471357	0.0800895	Not_Sig
b2892	recJ	ssDNA exonuclease, 5' --> 3'-specific (NCBI)	-0.873868	0.102478	-0.620875	0.169052	0.252993	0.472734	0.197688	Not_Sig
b3242	yhcR	orf, hypothetical protein (VIMSS)	-0.0849588	0.0377539	0.0220943	0.0747382	0.107053	0.472861	0.0837327	Not_Sig
b4034	malE	maltose ABC transporter periplasmic protein (NCBI)	-0.134431	0.0524442	0.0504572	0.13481	0.184888	0.472861	0.144652	Not_Sig
b3008	metC	cystathionine beta-lyase (NCBI)	-0.0425725	0.0109968	-0.245553	0.158846	-0.202981	0.474603	0.159226	Not_Sig
b1768	ydjB	orf, hypothetical protein (VIMSS)	0.103827	0.0394723	0.0409864	0.0294894	-0.0628402	0.474603	0.0492716	Not_Sig
b0807	ybiN	orf, hypothetical protein (VIMSS)	-0.0330081	0.00930156	0.109266	0.11138	0.142274	0.474958	0.111768	Not_Sig
b2896	ygfX	hypothetical protein (NCBI)	-0.0525598	0.0791507	0.116483	0.106595	0.169043	0.474958	0.132768	Not_Sig
b3135	agaA	predicted truncated N-acetylgalactosamine-6-phosphate deacetylase (RefSeq)	-0.108734	0.0236297	0.0883966	0.153137	0.197131	0.474958	0.154949	Not_Sig
b4588	ylcH	hypothetical protein, DLP12 prophage (RefSeq)	0.0324634	0.10297	-0.226822	0.17707	-0.259286	0.479518	0.204833	Not_Sig
b1039	csgE	predicted transport protein (NCBI)	0.0685418	0.0524702	-0.0389213	0.0667351	-0.107463	0.479518	0.0848922	Not_Sig
b0139	htrE	predicted outer membrane usher protein (NCBI)	0.070967	0.0243182	-0.00868833	0.0581525	-0.0796553	0.480817	0.0630324	Not_Sig
b0724	sdhB	succinate dehydrogenase, FeS subunit (NCBI)	-0.846667	0.332216	-1.58939	0.486641	-0.742719	0.481164	0.589226	Not_Sig
b3215	yhcA	predicted periplasmic chaperone protein (NCBI)	-0.0578959	0.117453	-0.382021	0.228776	-0.324125	0.481164	0.257164	Not_Sig
b2303	folX	D-erythro-7,8-dihydroneopterin triphosphate 2'-epimerase and dihydroneopterin aldolase (NCBI)	0.201949	0.0558381	0.0954233	0.0635025	-0.106526	0.481164	0.0845603	Not_Sig
b2342	yfcY	acetyl-CoA acetyltransferase (NCBI)	0.156069	0.0300869	0.230402	0.0507365	0.0743331	0.481164	0.0589865	Not_Sig
b2808	gcvA	DNA-binding transcriptional dual regulator (NCBI)	0.765166	0.859207	2.01887	0.501059	1.2537	0.481164	0.994634	Not_Sig
b3545	proK	tRNA-Pro (NCBI)	-0.491339	0.113945	-0.318344	0.0770303	0.172995	0.481762	0.13754	Not_Sig
b2362	yfdS	CPS-53 (KpLE1) prophage; predicted protein (NCBI)	-0.454666	0.145853	-0.189782	0.151933	0.264885	0.481762	0.210611	Not_Sig
b3423	glpR	DNA-binding transcriptional repressor (NCBI)	0.220895	0.0608004	0.062364	0.110761	-0.158531	0.483108	0.126351	Not_Sig
b3785	wzzE	putative transport protein (VIMSS)	0.0236529	0.0283717	-0.0241186	0.0254165	-0.0477715	0.483108	0.0380914	Not_Sig
b0221	yafH	putative acyl-CoA dehydrogenase (EC 1.3.99.-) (VIMSS)	0.100858	0.0266113	0.226223	0.0962956	0.125365	0.483108	0.099905	Not_Sig
b4348	hsdS	specificity determinant for hsdM and hsdR (NCBI)	-0.21064	0.08775	-0.551627	0.257658	-0.340987	0.483738	0.27219	Not_Sig
b3769	ilvM	acetolactate synthase II, small subunit (NCBI)	0.179592	0.151205	-0.127613	0.194835	-0.307205	0.489116	0.246624	Not_Sig
b3827	yigM	predicted inner membrane protein (NCBI)	0.0586752	0.00877022	0.136494	0.0618486	0.0778189	0.489116	0.0624673	Not_Sig
b3262	yhdJ	putative methyltransferase (VIMSS)	0.328664	0.022291	0.230198	0.075957	-0.0984661	0.490119	0.0791603	Not_Sig
b1940	fliH	flagellar biosynthesis; export of flagellar proteins? (VIMSS)	0.0238054	0.0905383	-0.13087	0.0854489	-0.154675	0.490831	0.124494	Not_Sig
b1491	yddW	predicted liprotein (NCBI)	-0.0314956	0.0346747	0.110722	0.109187	0.142217	0.491136	0.114561	Not_Sig
b2002	yeeS	CP4-44 prophage; predicted DNA repair protein (NCBI)	0.0489698	0.0376819	0.139183	0.0622459	0.0902135	0.491986	0.0727631	Not_Sig
b0900	ycaN	predicted DNA-binding transcriptional regulator (NCBI)	-0.104177	0.0587135	0.0199317	0.0811955	0.124108	0.492481	0.1002	Not_Sig
b2252	ais	hypothetical protein (NCBI)	-0.137179	0.19773	-0.515212	0.23279	-0.378033	0.492681	0.305432	Not_Sig
b0833	yliE	conserved inner membrane protein (NCBI)	-0.181897	0.0537364	-0.255776	0.026232	-0.0738788	0.493545	0.0597973	Not_Sig
b0595	entB	isochorismatase (NCBI)	0.0984286	0.0773663	0.2402	0.0847556	0.141771	0.493545	0.114756	Not_Sig
b4482	yigE	hypothetical protein (NCBI)	0.120095	0.0701058	0.253769	0.0826152	0.133674	0.494518	0.108352	Not_Sig
b1126	potA	putrescine/spermidine ABC transporter ATPase protein (NCBI)	-0.0102473	0.0812285	-0.162149	0.0927576	-0.151901	0.494827	0.123297	Not_Sig
b3584	yiaT	hypothetical protein (NCBI)	-0.0877412	0.065505	-0.200307	0.0636463	-0.112566	0.494827	0.0913332	Not_Sig
b1272	sohB	predicted inner membrane peptidase (NCBI)	0.00213239	0.0415074	-0.119642	0.0898015	-0.121774	0.494886	0.0989301	Not_Sig
b3079	ygjJ	hypothetical protein (NCBI)	-0.0862489	0.0820657	0.0166284	0.0159543	0.102877	0.494886	0.0836021	Not_Sig
b2724	hycB	hydrogenase 3, Fe-S subunit (NCBI)	0.0688149	0.0783986	0.175661	0.0374655	0.106847	0.495083	0.0868908	Not_Sig
b1734	chbF	cryptic phospho-beta-glucosidase, NAD(P)-binding (NCBI)	-0.328576	0.0609066	-0.516408	0.14039	-0.187831	0.496611	0.153032	Not_Sig
b1245	oppC	oligopeptide transporter subunit (NCBI)	0.107932	0.0745852	0.0020386	0.0437801	-0.105893	0.498174	0.086485	Not_Sig
b3454	livF	ATP-binding component of leucine transport (VIMSS)	0.0457584	0.0336975	0.0997403	0.0284268	0.0539819	0.498174	0.0440863	Not_Sig
b1617	uidA	beta-D-glucuronidase (NCBI)	0.0341321	0.0359499	0.104236	0.0446492	0.0701037	0.498732	0.0573232	Not_Sig
b2910	zapA	protein that localizes to the cytokinetic ring (NCBI)	-0.0827669	0.0167828	0.0387969	0.0980145	0.121564	0.498732	0.099441	Not_Sig
b0713	ybgL	hypothetical protein (NCBI)	0.316688	0.0623575	0.209449	0.0618774	-0.107239	0.499759	0.087848	Not_Sig
b3669	uhpA	DNA-binding response regulator in two-component regulatory system wtih UhpB (NCBI)	-0.038339	0.0905309	0.0904464	0.0545166	0.128785	0.501127	0.105678	Not_Sig
b3600	mtlD	mannitol-1-phosphate 5-dehydrogenase (NCBI)	-0.214651	0.090315	-0.463472	0.183732	-0.248821	0.501964	0.204729	Not_Sig
b3750	rbsC	ribose ABC transporter permease protein (NCBI)	-0.00647888	0.0429945	-0.124809	0.087227	-0.118331	0.501964	0.0972475	Not_Sig
b0998	torD	chaperone protein TorD (NCBI)	0.0821709	0.31201	0.475678	0.086768	0.393507	0.501964	0.32385	Not_Sig
b0145	dksA	DNA-binding transcriptional regulator of rRNA transcription, DnaK suppressor protein (NCBI)	-4.58486	0.220192	-4.17202	0.258703	0.412842	0.501964	0.339723	Not_Sig
b1645	ydhK	conserved inner membrane protein (NCBI)	0.14702	0.0795615	0.266345	0.0580033	0.119326	0.504419	0.0984602	Not_Sig
b0655	gltI	glutamate and aspartate transporter subunit (NCBI)	0.00495738	0.0604928	0.0827312	0.0217016	0.0777738	0.505495	0.0642678	Not_Sig
b3284	smg	hypothetical protein (NCBI)	0.244843	0.0573388	0.124268	0.0819394	-0.120575	0.508176	0.100009	Not_Sig
b0124	gcd	glucose dehydrogenase (NCBI)	0.237879	0.0191282	0.199167	0.0257525	-0.0387112	0.508176	0.0320793	Not_Sig
b0909	ycaL	putative heat shock protein (VIMSS)	0.0983138	0.0952079	0.223649	0.0417887	0.125335	0.508176	0.103975	Not_Sig
b1682	sufC	cysteine desulfurase ATPase component (NCBI)	0.189922	0.0792123	0.320108	0.0735144	0.130186	0.508289	0.108069	Not_Sig
b2561	yfhH	orf, hypothetical protein (VIMSS)	0.0338804	0.00714741	0.0595907	0.0201926	0.0257103	0.511987	0.0214202	Not_Sig
b3331	gspJ	predicted general secretory pathway component, cryptic (NCBI)	0.0785798	0.0408247	0.14422	0.0364623	0.0656397	0.512425	0.0547372	Not_Sig
b2904	gcvH	glycine cleavage system protein H (NCBI)	1.77384	0.0588196	1.90155	0.0888597	0.127705	0.51255	0.106564	Not_Sig
b3089	sstT	sodium:serine/threonine symporter (NCBI)	-0.117982	0.117521	-0.268706	0.0450955	-0.150724	0.51288	0.125876	Not_Sig
b0459	maa	maltose O-acetyltransferase (NCBI)	0.0083256	0.0349419	0.0686232	0.0364626	0.0602976	0.515004	0.0505021	Not_Sig
b0648	ybeU	predicted tRNA ligase (NCBI)	0.0254662	0.133047	0.27318	0.159077	0.247714	0.515004	0.207381	Not_Sig
b2570	rseC	RseC protein involved in reduction of the SoxR iron-sulfur cluster (NCBI)	0.455978	0.195625	0.190452	0.106234	-0.265526	0.515091	0.222609	Not_Sig
b2770	ygcR	putative transport protein (VIMSS)	-0.0401934	0.0744754	0.0608027	0.0403193	0.100996	0.515091	0.084689	Not_Sig
b3655	yicH	hypothetical protein (NCBI)	-0.174506	0.022907	-0.118676	0.0409364	0.0558301	0.516847	0.0469097	Not_Sig
b4267	idnD	L-idonate 5-dehydrogenase, NAD-binding (NCBI)	-0.115578	0.0515737	-0.0283471	0.0522133	0.0872311	0.517095	0.0733899	Not_Sig
b1973	yodA	conserved metal-binding protein (NCBI)	0.0374594	0.0709495	0.142739	0.053011	0.10528	0.517095	0.0885663	Not_Sig
b1168	b1168	putative proteases (VIMSS)	0.0306451	0.050686	-0.193887	0.182456	-0.224532	0.517909	0.189365	Not_Sig
b1081	flgJ	flagellar biosynthesis protein FlgJ (NCBI)	0.0510316	0.0443844	-0.117246	0.134953	-0.168278	0.517909	0.142064	Not_Sig
b3751	rbsB	D-ribose transporter subunit (NCBI)	0.0876079	0.10423	-0.0702408	0.0830292	-0.157849	0.517909	0.133258	Not_Sig
b3537	yhjT	orf, hypothetical protein (VIMSS)	0.123454	0.0663809	-0.0257355	0.107012	-0.14919	0.517909	0.125928	Not_Sig
b0276	yagJ	CP4-6 prophage; predicted protein (RefSeq)	-0.0246593	0.0357562	-0.114659	0.0669098	-0.0899997	0.517909	0.0758645	Not_Sig
b2121	yehP	hypothetical protein (NCBI)	0.106821	0.0368203	0.159789	0.0254184	0.0529674	0.517935	0.0447418	Not_Sig
b3197	kdsD	D-arabinose 5-phosphate isomerase (NCBI)	0.328907	0.101248	0.196412	0.0482815	-0.132495	0.517995	0.112171	Not_Sig
b1256	ompW	outer membrane protein W (NCBI)	0.146922	0.101459	0.0167233	0.0427775	-0.130198	0.517995	0.110108	Not_Sig
b4310	yjhT	orf, hypothetical protein (VIMSS)	-0.118553	0.0755176	-0.216609	0.0343902	-0.0980566	0.517995	0.0829795	Not_Sig
b2960	yggH	tRNA(m7G46)-methyltransferase (NCBI)	0.406546	0.0301788	0.547779	0.115642	0.141233	0.517995	0.119515	Not_Sig
b4354	yjiY	putative carbon starvation protein (VIMSS)	0.0306455	0.00758559	0.0714776	0.0337978	0.0408321	0.519105	0.0346386	Not_Sig
b1528	ydeA	sugar efflux transporter (NCBI)	-0.0910761	0.101214	0.0600976	0.0787307	0.151174	0.519105	0.12823	Not_Sig
b1293	sapB	predicted antimicrobial peptide transporter subunit (NCBI)	-0.250109	0.0984035	-0.580796	0.262952	-0.330688	0.519446	0.280762	Not_Sig
b0611	rna	ribonuclease I (NCBI)	0.0506136	0.0347127	0.207267	0.128489	0.156654	0.519464	0.133095	Not_Sig
b0632	dacA	D-alanyl-D-alanine carboxypeptidase (penicillin-binding protein 5) (NCBI)	-0.812113	0.063745	-0.404847	0.340242	0.407266	0.519464	0.346162	Not_Sig
b3595	yibJ	predicted Rhs-family protein (RefSeq)	-0.516682	0.0602526	-0.66816	0.114224	-0.151478	0.522455	0.129141	Not_Sig
b3203	yhbH	predicted ribosome-associated, sigma 54 modulation protein (NCBI)	-0.713082	0.309811	-1.19743	0.274944	-0.484344	0.523102	0.414219	Not_Sig
b2373	oxc	hypothetical protein (NCBI)	-0.174041	0.146216	-0.362464	0.0685368	-0.188423	0.523102	0.161482	Not_Sig
b0469	apt	adenine phosphoribosyltransferase (NCBI)	-0.226214	0.0133844	-0.404592	0.152569	-0.178378	0.523102	0.153155	Not_Sig
b4110	yjcZ	orf, hypothetical protein (VIMSS)	0.0941017	0.0364073	-0.00274135	0.0745185	-0.0968431	0.523102	0.0829367	Not_Sig
b1479	sfcA	NAD-linked malate dehydrogenase (malic enzyme) (VIMSS)	0.149392	0.0394998	0.0724359	0.0525213	-0.0769565	0.523102	0.065717	Not_Sig
b3062	ttdB	L(+)-tartrate dehydratase (NCBI)	-0.0822959	0.0392143	0.00479495	0.0636106	0.0870909	0.523102	0.0747266	Not_Sig
b0599	ybdH	predicted oxidoreductase (NCBI)	-0.108608	0.0334085	0.0207711	0.105913	0.129379	0.523102	0.111057	Not_Sig
b0122	yacC	orf, hypothetical protein (VIMSS)	-0.125171	0.0360599	0.0483069	0.143813	0.173478	0.523102	0.148265	Not_Sig
b0850	ybjC	predicted inner membrane protein (NCBI)	-0.15494	0.0486045	0.0536713	0.171923	0.208611	0.523102	0.178662	Not_Sig
b0251	yafY	CP4-6 prophage; predicted DNA-binding transcriptional regulator (RefSeq)	-0.0414056	0.0485945	0.213597	0.212775	0.255003	0.523102	0.218254	Not_Sig
b1607	ydgC	conserved inner membrane protein associated with alginate biosynthesis (NCBI)	-0.486857	0.217053	-0.0448953	0.309928	0.441961	0.523102	0.378375	Not_Sig
b1217	chaB	cation transport regulator (NCBI)	0.0780081	0.412517	0.638506	0.247686	0.560498	0.523102	0.481164	Not_Sig
b1750	ydjX	orf, hypothetical protein (VIMSS)	0.0217882	0.00639349	0.0976183	0.0648605	0.0758301	0.52369	0.0651748	Not_Sig
b3405	ompR	osmolarity response regulator (NCBI)	-3.20153	0.338379	-3.99776	0.598126	-0.796236	0.524457	0.687208	Not_Sig
b3414	gntY	predicted gluconate transport associated protein (NCBI)	-2.65904	0.248622	-2.98646	0.132845	-0.327422	0.524457	0.281888	Not_Sig
b2051	wcaH	GDP-mannose mannosyl hydrolase (VIMSS)	0.384597	0.0569723	0.131278	0.211259	-0.253319	0.524457	0.218807	Not_Sig
b1518	lsrG	autoinducer-2 (AI-2) modifying protein LsrG (NCBI)	-0.0571458	0.0289361	-0.228886	0.145294	-0.171741	0.524457	0.148148	Not_Sig
b1135	ymfC	orf, hypothetical protein (VIMSS)	0.227081	0.0436524	0.14997	0.0501585	-0.0771111	0.524457	0.0664936	Not_Sig
b3529	yhjK	predicted diguanylate cyclase (RefSeq)	-0.0436996	0.0870033	0.0607668	0.0234827	0.104466	0.524457	0.0901167	Not_Sig
b1854	pykA	pyruvate kinase (NCBI)	-0.125737	0.0784427	-0.017474	0.0508423	0.108263	0.524457	0.0934783	Not_Sig
b4190	yjfP	predicted hydrolase (NCBI)	0.170543	0.109228	0.342135	0.0995433	0.171592	0.524457	0.147782	Not_Sig
b2027	wzzB	regulator of length of O-antigen component of lipopolysaccharide chains (VIMSS)	-0.156295	0.106377	-0.429981	0.211643	-0.273687	0.524919	0.236873	Not_Sig
b2701	mltB	membrane-bound lytic murein transglycosylase B (NCBI)	0.0559138	0.0315318	-0.0738591	0.107703	-0.129773	0.524919	0.112224	Not_Sig
b3376	yhfS	hypothetical protein (NCBI)	0.148392	0.0378192	0.067177	0.0592285	-0.0812149	0.524919	0.0702731	Not_Sig
b1350	recE	Rac prophage; exonuclease VIII, 5' -> 3' specific dsDNA exonuclease (NCBI)	-0.30334	0.117278	-0.471337	0.0864237	-0.167997	0.525315	0.145682	Not_Sig
b1656	sodB	superoxide dismutase, Fe (NCBI)	0.153383	0.0230309	0.0445531	0.091421	-0.10883	0.525315	0.0942773	Not_Sig
b2277	nuoM	NADH dehydrogenase subunit M (NCBI)	-1.28738	0.2301	-1.00929	0.0719445	0.27809	0.525315	0.241085	Not_Sig
b0393	rdgC	recombination associated protein (NCBI)	0.316556	0.0940747	0.435778	0.0432816	0.119222	0.526618	0.103554	Not_Sig
b3527	yhjJ	predicted zinc-dependent peptidase (NCBI)	-0.0166948	0.0119624	-0.0645993	0.0398845	-0.0479046	0.526863	0.0416398	Not_Sig
b0294	ykgK	predicted regulator (NCBI)	-0.203387	0.367876	-0.86122	0.438613	-0.657833	0.527058	0.572463	Not_Sig
b0535	fimZ	predicted DNA-binding transcriptional regulator (NCBI)	-0.41073	0.0725016	-0.68133	0.224064	-0.2706	0.527058	0.235502	Not_Sig
b0907	serC	phosphoserine aminotransferase (NCBI)	-1.99627	0.198753	-2.2508	0.0989853	-0.254525	0.52792	0.222038	Not_Sig
b2381	ypdB	predicted response regulator in two-component system withYpdA (NCBI)	-0.0345819	0.0814206	0.0954529	0.0788844	0.130035	0.52792	0.113367	Not_Sig
b1372	b1372	putative membrane protein (VIMSS)	-0.29222	0.146076	-0.106116	0.0712543	0.186104	0.52792	0.162528	Not_Sig
b4543	ypaA	predicted protein (NCBI)	0.340951	0.0911606	0.604777	0.211718	0.263826	0.52792	0.23051	Not_Sig
b3512	GadE	acid-responsive regulator of gadA and gadBC (Katherine Huang)	0.232989	0.219144	0.627673	0.26601	0.394684	0.52792	0.344653	Not_Sig
b3199	yrbK	hypothetical protein (NCBI)	-2.76755	0.15456	-1.88601	0.75361	0.881541	0.52792	0.769296	Not_Sig
b2767	ygcO	orf, hypothetical protein (VIMSS)	0.0605811	0.0597747	-0.0231872	0.0423766	-0.0837683	0.527993	0.0732721	Not_Sig
b4479	dgoR	predicted DNA-binding transcriptional regulator (NCBI)	-0.333939	0.0922155	-0.148089	0.133878	0.18585	0.527993	0.162564	Not_Sig
b4201	priB	primosomal replication protein N (NCBI)	-0.276635	0.109983	-0.941503	0.572191	-0.664868	0.528717	0.582665	Not_Sig
b0440	hupB	HU, DNA-binding transcriptional regulator, beta subunit (NCBI)	0.881787	0.116653	0.718481	0.0831179	-0.163306	0.528717	0.143235	Not_Sig
b2028	ugd	UDP-glucose 6-dehydrogenase (NCBI)	0.00817817	0.0312214	-0.066001	0.0570335	-0.0741792	0.528717	0.0650199	Not_Sig
b3101	yqjF	orf, hypothetical protein (VIMSS)	0.0987334	0.0912424	0.251799	0.0984471	0.153065	0.528717	0.134227	Not_Sig
b3119	tdcR	threonine dehydratase operon activator protein (VIMSS)	-0.065811	0.141099	-0.464982	0.325071	-0.399171	0.528845	0.354373	Not_Sig
b1659	ydhB	predicted DNA-binding transcriptional regulator (NCBI)	0.00551715	0.164519	-0.262191	0.170625	-0.267708	0.528845	0.237022	Not_Sig
b2603	yfiR	hypothetical protein (NCBI)	0.280465	0.1477	0.016703	0.180987	-0.263762	0.528845	0.233606	Not_Sig
b1396	paaI	predicted thioesterase (NCBI)	-0.0619622	0.106928	-0.203052	0.0653877	-0.14109	0.528845	0.125336	Not_Sig
b1962	yedJ	predicted phosphohydrolase (NCBI)	0.273431	0.0425142	0.137928	0.111568	-0.135503	0.528845	0.119394	Not_Sig
b3334	pshM	putative general secretion (VIMSS)	0.319592	0.0574279	0.190281	0.0987112	-0.129312	0.528845	0.114201	Not_Sig
b1833	yebS	conserved inner membrane protein (NCBI)	0.159953	0.0290547	0.0740841	0.0697632	-0.0858689	0.528845	0.0755717	Not_Sig
b4113	basR	DNA-binding response regulator in two-component regulatory system with BasS (NCBI)	-0.183421	0.0402649	-0.132351	0.0205406	0.0510693	0.528845	0.0452015	Not_Sig
b4078	yjcO	hypothetical protein (NCBI)	-0.00790947	0.0535741	0.0546061	0.0132549	0.0625156	0.528845	0.0551894	Not_Sig
b3690	yidS	orf, hypothetical protein (VIMSS)	0.000511429	0.054371	0.0645301	0.0163113	0.0640186	0.528845	0.056765	Not_Sig
b2395	yfeA	orf, hypothetical protein (VIMSS)	0.0479373	0.0531597	0.116601	0.0290424	0.0686638	0.528845	0.0605757	Not_Sig
b2036	glf	UDP-galactopyranose mutase, FAD/NAD(P)-binding (NCBI)	-0.0516112	0.013185	0.0202876	0.0622015	0.0718989	0.528845	0.0635836	Not_Sig
b3698	yidB	orf, hypothetical protein (VIMSS)	-0.0248036	0.0669186	0.0689229	0.0484035	0.0937266	0.528845	0.0825893	Not_Sig
b4687	shoB	toxic membrane protein (RefSeq)	0.28935	0.0691218	0.394142	0.0621823	0.104792	0.528845	0.0929756	Not_Sig
b1885	tap	methyl-accepting protein IV (NCBI)	0.00372766	0.0598189	0.108846	0.0709046	0.105118	0.528845	0.0927673	Not_Sig
b1057	yceJ	predicted cytochrome b561 (NCBI)	-0.0853266	0.0339379	0.027548	0.093929	0.112875	0.528845	0.0998721	Not_Sig
b1622	malY	bifunctional beta-cystathionase, PLP-dependent/ regulator of maltose regulon (NCBI)	-0.149128	0.0625908	-0.0269225	0.0876852	0.122205	0.528845	0.107733	Not_Sig
b1232	purU	formyltetrahydrofolate deformylase (NCBI)	-0.414341	0.12193	-0.258511	0.0622985	0.15583	0.528845	0.136923	Not_Sig
b2698	recX	RecA regulator RecX (NCBI)	-0.0176775	0.142823	0.15345	0.0476079	0.171127	0.528845	0.150548	Not_Sig
b0965	b0965	orf, hypothetical protein (VIMSS)	0.136357	0.106764	0.311058	0.112545	0.1747	0.528845	0.155129	Not_Sig
b4450	arcZ	sRNA antisense regulator of tpx and sdaA, Hfq-dependent (RefSeq)	0.178893	0.175296	0.391083	0.0689795	0.212189	0.528845	0.188379	Not_Sig
b1542	ydfI	predicted mannonate dehydrogenase (NCBI)	-0.0226001	0.197663	0.242502	0.125014	0.265102	0.528845	0.233878	Not_Sig
b0605	ahpC	alkyl hydroperoxide reductase, C22 subunit (NCBI)	-0.910917	0.332827	-0.39942	0.308241	0.511497	0.528845	0.453636	Not_Sig
b4685	yrbN	expressed protein (RefSeq)	-2.31522	0.259747	-1.63573	0.538756	0.679487	0.528845	0.598102	Not_Sig
b0354	yaiL	nucleoprotein/polynucleotide-associated enzyme (VIMSS)	0.0143051	0.07979	-0.0914101	0.0497084	-0.105715	0.529442	0.0940073	Not_Sig
b0547	ybcN	DLP12 prophage; predicted protein (NCBI)	-0.164306	0.0450945	-0.00580567	0.133693	0.1585	0.530061	0.141093	Not_Sig
b1873	torY	TMAO reductase III (TorYZ), cytochrome c-type subunit (NCBI)	-0.00428778	0.118055	-0.19942	0.128571	-0.195132	0.532819	0.17455	Not_Sig
b2760	ygcL	hypothetical protein (NCBI)	-0.0382507	0.0908052	-0.204451	0.118479	-0.1662	0.532819	0.149274	Not_Sig
b2309	hisJ	histidine/lysine/arginine/ornithine transporter subunit (NCBI)	0.223954	0.109214	0.0698258	0.085153	-0.154128	0.532819	0.138487	Not_Sig
b3013	yqhG	hypothetical protein (NCBI)	0.0301808	0.048087	-0.0632	0.0685866	-0.0933808	0.532819	0.0837645	Not_Sig
b4054	tyrB	tyrosine aminotransferase, tyrosine-repressible, PLP-dependent (NCBI)	0.019832	0.0178707	-0.0218057	0.0328587	-0.0416377	0.532819	0.037404	Not_Sig
b3917	sbp	sulfate transporter subunit (NCBI)	0.0710728	0.04639	0.142434	0.0439826	0.0713613	0.532819	0.0639257	Not_Sig
b2355	yfdL	CPS-53 (KpLE1) prophage; conserved protein (RefSeq)	-0.0851673	0.0440489	0.0282233	0.0913851	0.113391	0.532819	0.101447	Not_Sig
b0423	thiI	thiamine biosynthesis protein ThiI (NCBI)	0.133885	0.084443	0.254862	0.0681099	0.120977	0.532819	0.108488	Not_Sig
b1603	pntA	NAD(P) transhydrogenase subunit alpha (NCBI)	-0.133562	0.085176	0.0168748	0.104445	0.150436	0.532819	0.134773	Not_Sig
b1887	cheW	purine-binding chemotaxis protein (NCBI)	-0.0597058	0.0592724	0.114105	0.144533	0.173811	0.532819	0.156215	Not_Sig
b2054	wcaF	predicted acyl transferase (NCBI)	-0.98161	0.0614804	-0.80339	0.147063	0.17822	0.532819	0.159396	Not_Sig
b1558	cspF	Qin prophage; cold shock protein (NCBI)	-0.223902	0.0671712	-0.0169948	0.17238	0.206907	0.532819	0.185005	Not_Sig
b1382	ynbE	predicted lipoprotein (NCBI)	-0.197027	0.179384	0.018523	0.072161	0.215549	0.532819	0.193354	Not_Sig
b4451	ryhB	Regulatory sRNA mediating positive Fur regulon response; requires Hfq for function; global iron regulator; degraded by RNase E when bound to target (RefSeq)	-0.868855	0.42984	-0.336106	0.204226	0.53275	0.532819	0.475889	Not_Sig
b0936	ycbO	orf, hypothetical protein (VIMSS)	0.0675316	0.0682055	-0.0679728	0.101162	-0.135504	0.533866	0.122007	Not_Sig
b0957	ompA	outer membrane protein A (3a;II*;G;d) (NCBI)	0.119948	0.0905808	-0.0123801	0.077485	-0.132328	0.533866	0.119201	Not_Sig
b2179	yejE	predicted oligopeptide transporter subunit (NCBI)	0.0151428	0.0463658	0.100684	0.0615615	0.0855415	0.533866	0.0770689	Not_Sig
b0313	betI	probably transcriptional repressor of bet genes (VIMSS)	-0.245867	0.062051	-0.604238	0.317596	-0.358371	0.533878	0.3236	Not_Sig
b0161	degP	serine endoprotease (protease Do), membrane-associated (NCBI)	-0.23182	0.173194	-0.553052	0.232993	-0.321232	0.533878	0.290313	Not_Sig
b3526	kdgK	ketodeoxygluconokinase (VIMSS)	0.00996901	0.0133857	-0.0531241	0.055407	-0.0630931	0.533878	0.057001	Not_Sig
b2248	yfaX	predicted DNA-binding transcriptional regulator (NCBI)	-0.197293	0.108761	-0.065266	0.0489144	0.132027	0.533878	0.119255	Not_Sig
b2339	yfcV	predicted fimbrial-like adhesin protein (NCBI)	-0.259779	0.0242308	-0.0754106	0.164682	0.184368	0.533878	0.166455	Not_Sig
b4590	ybfK	hypothetical protein (RefSeq)	0.471245	0.418155	1.06457	0.333568	0.593325	0.533878	0.534903	Not_Sig
b2801	fucP	L-fucose transporter (NCBI)	0.0945493	0.0145374	0.142018	0.0403883	0.0474682	0.533975	0.0429249	Not_Sig
b2041	rfbB	dTDP-glucose 4,6 dehydratase, NAD(P)-binding (NCBI)	-0.0357613	0.05619	-0.14398	0.080313	-0.108219	0.53465	0.0980178	Not_Sig
b2706	gutM	DNA-binding transcriptional activator of glucitol operon (NCBI)	-0.0173622	0.197016	0.210007	0.0597185	0.22737	0.53465	0.205868	Not_Sig
b0890	ftsK	DNA-binding membrane protein required for chromosome resolution and partitioning (NCBI)	-3.96971	0.417649	-4.54908	0.318925	-0.579364	0.535224	0.525494	Not_Sig
b1830	prc	carboxy-terminal protease for penicillin-binding protein 3 (NCBI)	-0.117136	0.142408	-0.312036	0.104936	-0.1949	0.535224	0.176894	Not_Sig
b1519	tam	trans-aconitate 2-methyltransferase (NCBI)	0.0473586	0.0859016	-0.130551	0.136816	-0.177909	0.535224	0.161548	Not_Sig
b2823	ppdC	hypothetical protein (NCBI)	0.0276369	0.190049	0.346072	0.217707	0.318436	0.535224	0.28899	Not_Sig
b3325	yheF	putative general protein secretion protein (VIMSS)	0.217097	0.0478236	0.137451	0.0543618	-0.0796461	0.535959	0.0724038	Not_Sig
b4068	yjcH	conserved inner membrane protein involved in acetate transport (NCBI)	-0.0866269	0.121479	-0.333709	0.18937	-0.247082	0.536603	0.224984	Not_Sig
b0490	ybbL	predicted transporter subunit: ATP-binding component of ABC superfamily (NCBI)	-0.0297855	0.111858	-0.211092	0.121676	-0.181307	0.536603	0.16528	Not_Sig
b0287	yagU	conserved inner membrane protein (NCBI)	0.0127896	0.0649403	-0.138862	0.122101	-0.151652	0.536603	0.138296	Not_Sig
b4501	torI	response regulator inhibitor for tor operon (NCBI)	0.485981	0.0459037	0.407474	0.0550809	-0.0785078	0.536603	0.0717011	Not_Sig
b3333	yheK	putative general protein secretion protein (VIMSS)	0.173939	0.0318738	0.108055	0.0510441	-0.0658846	0.536603	0.0601784	Not_Sig
b2124	yehS	hypothetical protein (NCBI)	0.00115813	0.0264768	0.060861	0.0477171	0.0597029	0.536603	0.0545705	Not_Sig
b0152	fhuD	iron-hydroxamate transporter subunit (NCBI)	0.232367	0.0266088	0.305797	0.0616313	0.0734303	0.536603	0.0671301	Not_Sig
b0824	ybiY	predicted pyruvate formate lyase activating enzyme (RefSeq)	-0.0157276	0.0622035	0.0872439	0.0701352	0.102971	0.536603	0.0937455	Not_Sig
b1895	yecG	universal stress protein (NCBI)	-0.116755	0.103735	0.0597945	0.122971	0.17655	0.536603	0.160881	Not_Sig
b1192	ldcA	L,D-carboxypeptidase A (NCBI)	-7.35284	0.661202	-6.53572	0.347641	0.817119	0.536603	0.747022	Not_Sig
b2340	sixA	phosphohistidine phosphatase (NCBI)	-1.3466	0.173671	-2.10519	0.67218	-0.758585	0.537039	0.694253	Not_Sig
b1451	yncD	predicted iron outer membrane transporter (NCBI)	-0.151235	0.0999067	-0.287978	0.0757712	-0.136743	0.537039	0.12539	Not_Sig
b4296	yjhF	KpLE2 phage-like element; predicted transporter (NCBI)	-0.15776	0.0500962	-0.233999	0.0488517	-0.0762385	0.537039	0.0699723	Not_Sig
b0128	yadH	predicted transporter subunit: membrane component of ABC superfamily (NCBI)	0.164465	0.0257932	0.220306	0.0442667	0.0558403	0.537039	0.0512331	Not_Sig
b2705	srlD	3-ketoacyl-(acyl-carrier-protein) reductase (NCBI)	0.128631	0.0405422	0.206992	0.0593888	0.0783605	0.537039	0.0719075	Not_Sig
b4269	yjgB	putative oxidoreductase (VIMSS)	-0.00610543	0.0897328	0.170852	0.134963	0.176957	0.537039	0.162071	Not_Sig
b1336	ydaH	putative pump protein (transport) (VIMSS)	-0.00697267	0.0766903	0.176764	0.149896	0.183737	0.537039	0.168375	Not_Sig
b2443	yffL	CPZ-55 prophage; predicted protein (NCBI)	0.0732448	0.0798108	-0.0349508	0.0591812	-0.108196	0.537108	0.0993588	Not_Sig
b0869	ybjT	putative dTDP-glucose enzyme (VIMSS)	0.0718069	0.102983	-0.0610626	0.0657142	-0.132869	0.537422	0.122163	Not_Sig
b2168	fruK	1-phosphofructokinase (NCBI)	-2.14485	0.668135	-1.38147	0.215155	0.763375	0.537422	0.701923	Not_Sig
b0392	ykiA	hypothetical protein (NCBI)	0.0916746	0.0383886	-0.0347871	0.109985	-0.126462	0.538358	0.116492	Not_Sig
b4293	fecI	KpLE2 phage-like element; RNA polymerase, sigma 19 factor (NCBI)	-0.0189493	0.125677	0.162804	0.110575	0.181754	0.538358	0.167397	Not_Sig
b3190	yrbA	orf, hypothetical protein (VIMSS)	-0.118985	0.193069	0.0932889	0.0322065	0.212274	0.538944	0.195736	Not_Sig
b3127	garP	predicted (D)-galactarate transporter (NCBI)	0.0224066	0.176886	-0.184432	0.0736671	-0.206839	0.543203	0.191612	Not_Sig
b0050	apaG	hypothetical protein (NCBI)	-0.0547844	0.081489	-0.192943	0.0986174	-0.138158	0.543203	0.127929	Not_Sig
b0059	hepA	ATP-dependent helicase HepA (NCBI)	0.900392	0.0260793	0.788394	0.100602	-0.111998	0.543391	0.103927	Not_Sig
b3425	glpE	thiosulfate sulfurtransferase (NCBI)	0.151483	0.0855024	0.267807	0.0658324	0.116324	0.543391	0.10791	Not_Sig
b4025	pgi	glucose-6-phosphate isomerase (NCBI)	-0.140365	0.109028	0.0125095	0.0905616	0.152875	0.543391	0.141734	Not_Sig
b2981	yghO	predicted DNA-binding transcriptional regulator (RefSeq)	0.0454461	0.0623123	-0.0476652	0.0599936	-0.0931113	0.544123	0.0864989	Not_Sig
b2414	cysK	cysteine synthase A, O-acetylserine sulfhydrolase A subunit (NCBI)	-2.17211	0.160983	-2.8988	0.656239	-0.72669	0.544597	0.675696	Not_Sig
b1482	osmC	osmotically inducible, stress-inducible membrane protein (NCBI)	-0.0836447	0.367246	0.431801	0.308476	0.515446	0.544826	0.479611	Not_Sig
b1065	yceL	orf, hypothetical protein (VIMSS)	-0.0142614	0.0295821	0.0831267	0.085823	0.0973882	0.545723	0.0907782	Not_Sig
b3889	yiiE	predicted transcriptional regulator (RefSeq)	-0.128975	0.0751741	0.311561	0.403542	0.440536	0.545723	0.410484	Not_Sig
b0620	citB	DNA-binding response regulator in two-component regulatory system with citA (NCBI)	-0.0131604	0.0636255	0.145389	0.133694	0.15855	0.546714	0.148062	Not_Sig
b0585	fes	enterobactin/ferric enterobactin esterase (NCBI)	-4.4694	0.346903	-3.73176	0.59512	0.737638	0.546714	0.688846	Not_Sig
b1452	yncE	hypothetical protein (NCBI)	-0.0568071	0.0967098	0.106609	0.11819	0.163416	0.546949	0.152714	Not_Sig
b0587	fepE	regulator of length of O-antigen component of lipopolysaccharide chains (NCBI)	-0.167554	0.118356	-0.513447	0.301097	-0.345893	0.547386	0.323524	Not_Sig
b3678	yidJ	predicted sulfatase/phosphatase (NCBI)	0.0782257	0.059634	0.00425227	0.0351643	-0.0739734	0.547477	0.0692296	Not_Sig
b0241	phoE	outer membrane phosphoporin protein E (NCBI)	-0.0239482	0.0535561	-0.0968923	0.0429449	-0.0729441	0.552786	0.0686478	Not_Sig
b0553	nmpC	DLP12 prophage; truncated outer membrane porin (pseudogene) (RefSeq)	-0.101022	0.014732	0.0136079	0.106917	0.11463	0.552786	0.107927	Not_Sig
b2609	rpsP	30S ribosomal protein S16 (NCBI)	-5.38691	0.295604	-2.62289	2.58548	2.76403	0.552786	2.60232	Not_Sig
b2923	argO	arginine exporter protein (NCBI)	-5.051e-05	0.119729	-0.16906	0.105064	-0.16901	0.552815	0.159291	Not_Sig
b4074	nrfE	heme lyase (NrfEFG) for insertion of heme into c552, subunit NrfE (NCBI)	-0.155404	0.0788793	-0.0661327	0.0291881	0.0892711	0.552815	0.0841064	Not_Sig
b3941	metF	5,10-methylenetetrahydrofolate reductase (NCBI)	0.0835078	0.100176	-0.0365106	0.0527949	-0.120018	0.553474	0.113237	Not_Sig
b4182	yjfJ	predicted transcriptional regulator effector protein (NCBI)	0.0939892	0.0860909	-0.0399987	0.0927101	-0.133988	0.553822	0.126518	Not_Sig
b2278	nuoL	NADH dehydrogenase subunit L (NCBI)	-0.649855	0.231669	-0.924758	0.118733	-0.274903	0.554236	0.260323	Not_Sig
b1686	ydiI	hypothetical protein (NCBI)	-0.152907	0.0379497	-0.336597	0.169414	-0.18369	0.554236	0.173612	Not_Sig
b3635	mutM	formamidopyrimidine-DNA glycosylase (NCBI)	-0.0778862	0.00972407	-0.0472378	0.0273123	0.0306484	0.554236	0.0289918	Not_Sig
b1377	ompN	outer membrane pore protein N, non-specific (NCBI)	-0.0129647	0.0586017	0.115385	0.106437	0.12835	0.554236	0.121503	Not_Sig
b0382	yaiB	hypothetical protein (NCBI)	0.101278	0.0353572	0.23735	0.123975	0.136072	0.554236	0.128918	Not_Sig
b3031	yqiA	predicted esterase (NCBI)	-0.0479325	0.187984	0.16315	0.0673978	0.211083	0.554236	0.199701	Not_Sig
b2006	yeeW	CP4-44 prophage; predicted protein (RefSeq)	-0.0891875	0.102106	-0.250003	0.113292	-0.160815	0.554495	0.152515	Not_Sig
b4282	yjhE	orf, hypothetical protein (VIMSS)	0.0865608	0.0310093	-0.0674929	0.142805	-0.154054	0.554495	0.146133	Not_Sig
b1250	kch	voltage-gated potassium channel (NCBI)	0.0892994	0.134608	-0.102545	0.123016	-0.191844	0.556306	0.182352	Not_Sig
b2062	wza	lipoprotein required for capsular polysaccharide translocation through the outer membrane (NCBI)	-0.0934683	0.0316412	0.00554859	0.088876	0.0990169	0.5585	0.0943403	Not_Sig
b1628	rsxB	electron transport complex protein RnfB (NCBI)	0.0994388	0.0928792	-0.0780544	0.142472	-0.177493	0.558741	0.170073	Not_Sig
b2446	yffO	CPZ-55 prophage; predicted protein (NCBI)	0.170958	0.0497676	0.0578582	0.0959104	-0.1131	0.558741	0.108054	Not_Sig
b4051	qor	quinone oxidoreductase, NADPH-dependent (NCBI)	0.00892242	0.0837581	-0.0856077	0.0343023	-0.0945301	0.558741	0.0905101	Not_Sig
b0805	fiu	predicted iron outer membrane transporter (NCBI)	0.0555337	0.0765663	-0.0298415	0.0288116	-0.0853752	0.558741	0.0818078	Not_Sig
b3654	yicE	predicted transporter (NCBI)	0.0845986	0.0523927	0.018075	0.0361036	-0.0665237	0.558741	0.0636276	Not_Sig
b3391	hofQ	predicted fimbrial transporter (NCBI)	0.248593	0.0286921	0.205767	0.0290991	-0.0428265	0.558741	0.0408656	Not_Sig
b0654	gltJ	glutamate and aspartate transporter subunit (NCBI)	0.159675	0.018592	0.19821	0.0317803	0.0385346	0.558741	0.0368191	Not_Sig
b1191	b1191	orf, hypothetical protein (VIMSS)	0.232406	0.0580826	0.31931	0.0594284	0.0869041	0.558741	0.0830982	Not_Sig
b1219	ychN	hypothetical protein (NCBI)	0.149692	0.0746251	0.351559	0.178447	0.201867	0.558741	0.193422	Not_Sig
b2726	hypA	protein involved in nickel insertion into hydrogenases 3 (NCBI)	-0.00880448	0.07927	0.202657	0.18563	0.211461	0.558741	0.201847	Not_Sig
b4158	yjeO	conserved inner membrane protein (NCBI)	-0.0154381	0.149098	0.207039	0.15144	0.222477	0.558741	0.212519	Not_Sig
b0800	ybiB	hypothetical protein (NCBI)	-0.151562	0.0432662	0.02564	0.164587	0.177201	0.560794	0.170179	Not_Sig
b0517	allD	ureidoglycolate dehydrogenase (NCBI)	-0.0223059	0.0775668	0.0669388	0.0365887	0.0892447	0.560972	0.0857633	Not_Sig
b2518	ndk	nucleoside diphosphate kinase (NCBI)	-2.42861	0.308969	-3.11012	0.578544	-0.681515	0.561771	0.655877	Not_Sig
b4332	yjiJ	predicted inner membrane protein (NCBI)	-0.092538	0.0178339	0.00546594	0.0926377	0.098004	0.561771	0.0943387	Not_Sig
b0761	modE	DNA-binding transcriptional dual regulator (NCBI)	-0.0714398	0.0386871	-0.218535	0.136566	-0.147095	0.563627	0.14194	Not_Sig
b4350	hsdR	endonuclease R (RefSeq)	-0.0226806	0.0102663	0.00306577	0.022646	0.0257463	0.563627	0.0248644	Not_Sig
b1383	ydbL	orf, hypothetical protein (VIMSS)	0.324511	0.162224	0.73039	0.35685	0.405879	0.563627	0.391993	Not_Sig
b4410	ecnA	entericidin A membrane lipoprotein, antidote entericidin B (NCBI)	-0.0300136	0.0640254	0.424414	0.434301	0.454427	0.563627	0.438995	Not_Sig
b0712	ybgK	predicted enzyme subunit (NCBI)	0.191136	0.0760858	-0.0817801	0.254406	-0.272917	0.564262	0.26554	Not_Sig
b0018	mokC	regulatory protein for HokC, overlaps CDS of hokC (NCBI)	0.273838	0.17714	0.0172185	0.177184	-0.25662	0.564262	0.250545	Not_Sig
b1619	hdhA	7-alpha-hydroxysteroid dehydrogenase (NCBI)	0.165829	0.107321	0.0302281	0.0765463	-0.135601	0.564262	0.131822	Not_Sig
b0904	focA	formate transporter (NCBI)	0.16522	0.0516699	0.0306563	0.120653	-0.134564	0.564262	0.131252	Not_Sig
b0898	ycaD	putative MFS family transporter protein (NCBI)	0.080326	0.0630656	-0.0457901	0.105479	-0.126116	0.564262	0.122895	Not_Sig
b0987	ymcD	orf, hypothetical protein (VIMSS)	0.111984	0.0769736	-0.00153675	0.0798693	-0.113521	0.564262	0.110924	Not_Sig
b3874	yihN	predicted transporter (NCBI)	0.00384663	0.0281521	-0.0739022	0.0703307	-0.0777489	0.564262	0.0757559	Not_Sig
b3578	yiaN	predicted transporter (NCBI)	-0.32399	0.0405893	-0.38371	0.0417437	-0.0597204	0.564262	0.0582239	Not_Sig
b3591	selA	selenocysteine synthase (NCBI)	-0.0653362	0.0112923	-0.0230621	0.0397231	0.0422742	0.564262	0.041297	Not_Sig
b3845	fadA	acetyl-CoA acetyltransferase (NCBI)	0.0853122	0.0482921	0.137804	0.0157274	0.0524915	0.564262	0.0507886	Not_Sig
b1941	fliI	flagellum-specific ATP synthase (NCBI)	0.0549643	0.0611327	0.125165	0.0307626	0.0702012	0.564262	0.0684364	Not_Sig
b3506	slp	outer membrane protein induced after carbon starvation (VIMSS)	-0.0954892	0.046972	-0.00787362	0.0715564	0.0876156	0.564262	0.085596	Not_Sig
b2160	yeiI	predicted kinase (NCBI)	0.0199071	0.048835	0.111854	0.0753918	0.0919466	0.564262	0.0898263	Not_Sig
b1791	yeaN	predicted transporter (NCBI)	0.0271869	0.0580824	0.131154	0.0833222	0.103967	0.564262	0.101568	Not_Sig
b4306	yjhP	KpLE2 phage-like element; predicted methyltransferase (NCBI)	-0.0395101	0.0704296	0.0738444	0.0848685	0.113354	0.564262	0.110286	Not_Sig
b2936	yggG	orf, hypothetical protein (VIMSS)	-0.00169554	0.0684955	0.119001	0.0955144	0.120696	0.564262	0.117536	Not_Sig
b4237	nrdG	anaerobic ribonucleotide reductase activating protein (NCBI)	0.00767524	0.0410922	0.137977	0.12033	0.130301	0.564262	0.127153	Not_Sig
b2215	ompC	outer membrane porin protein C (NCBI)	-0.563166	0.0633219	-0.419814	0.123784	0.143352	0.564262	0.13904	Not_Sig
b2136	yohD	orf, hypothetical protein (VIMSS)	0.0956565	0.234228	0.360333	0.105068	0.264677	0.564262	0.256714	Not_Sig
b2266	elaB	hypothetical protein (NCBI)	-0.0115595	0.0655518	0.282066	0.278628	0.293625	0.564262	0.286235	Not_Sig
b4446	rygC	Novel sRNA, function unknown; paralogous to the other QUAD sRNA genes (RefSeq)	-0.172346	0.310478	0.198574	0.184618	0.37092	0.564262	0.361221	Not_Sig
b3962	udhA	putative oxidoreductase (VIMSS)	-2.51399	0.884686	-1.40209	0.612695	1.11189	0.564262	1.07613	Not_Sig
b3355	prkB	predicted phosphoribulokinase (NCBI)	0.0737	0.0231485	0.122503	0.0418436	0.0488034	0.566942	0.0478199	Not_Sig
b2578	yfiK	neutral amino-acid efflux system (NCBI)	0.0896151	0.0686613	-0.0396338	0.106521	-0.129249	0.567178	0.126732	Not_Sig
b3510	hdeA	acid-resistance protein, possible chaperone , subunit of HdeA dimer, inactive form of acid-resistance protein (Katherine Huang)	-0.021092	0.0184818	-0.12547	0.100722	-0.104378	0.567273	0.102404	Not_Sig
b1273	yciN	hypothetical protein (NCBI)	0.079498	0.16057	-0.136271	0.138532	-0.215769	0.56728	0.21207	Not_Sig
b0624	crcB	camphor resistance protein CrcB (NCBI)	0.190373	0.0866877	0.0429611	0.116386	-0.147412	0.56728	0.145122	Not_Sig
b0061	araD	L-ribulose-5-phosphate 4-epimerase (NCBI)	0.0353489	0.0378953	-0.0361482	0.0592194	-0.0714971	0.56728	0.0703065	Not_Sig
b0120	speD	S-adenosylmethionine decarboxylase proenzyme (NCBI)	0.0568832	0.0098608	0.144212	0.0853904	0.0873285	0.56728	0.0859579	Not_Sig
b3891	fdhE	formate dehydrogenase accessory protein FdhE (NCBI)	-0.0673645	0.0597222	0.0287147	0.0733055	0.0960792	0.56728	0.0945539	Not_Sig
b1397	paaJ	acetyl-CoA acetyltransferase (NCBI)	0.000316741	0.116335	0.142048	0.0767201	0.141731	0.56728	0.139355	Not_Sig
b2114	metG	methionyl-tRNA synthetase (NCBI)	-0.242682	0.275346	0.0659636	0.127441	0.308646	0.56728	0.303408	Not_Sig
b2351	yfdH	CPS-53 (KpLE1) prophage; bactoprenol glucosyl transferase (NCBI)	-0.0761688	0.0124989	-0.0332851	0.0403495	0.0428837	0.567361	0.0422411	Not_Sig
b4132	cadB	predicted lysine/cadaverine transporter (NCBI)	-0.0849008	0.0303459	-0.124628	0.0247588	-0.0397272	0.567768	0.0391647	Not_Sig
b4148	sugE	suppresses groEL, may be chaperone (VIMSS)	0.0307748	0.0328813	-0.0256581	0.0449279	-0.0564329	0.567797	0.055675	Not_Sig
b0149	mrcB	penicillin-binding protein 1b (NCBI)	-0.597987	0.0170654	-0.483867	0.111317	0.114121	0.567797	0.112617	Not_Sig
b0816	yliL	hypothetical protein (NCBI)	0.36063	0.328638	-0.216906	0.467375	-0.577536	0.569343	0.571351	Not_Sig
b4393	trpR	Trp operon repressor (NCBI)	-0.21054	0.065413	-0.330483	0.0993204	-0.119943	0.569343	0.118926	Not_Sig
b1790	yeaM	predicted DNA-binding transcriptional regulator (NCBI)	0.0969178	0.067371	0.00792473	0.0565974	-0.0889931	0.569343	0.0879893	Not_Sig
b1008	ycdI	hypothetical protein (NCBI)	0.0370263	0.0473318	-0.0384977	0.0580585	-0.075524	0.569343	0.0749072	Not_Sig
b4326	yjiD	orf, hypothetical protein (VIMSS)	-0.00371547	0.0533159	0.053818	0.0202478	0.0575334	0.569343	0.0570312	Not_Sig
b1079	flgH	flagellar L-ring protein precursor H (NCBI)	-0.020125	0.0737037	0.0738774	0.0572001	0.0940024	0.569343	0.0932957	Not_Sig
b2502	ppx	exopolyphosphatase (NCBI)	-0.322962	0.111129	-0.209111	0.0192839	0.113851	0.569343	0.11279	Not_Sig
b0852	rimK	ribosomal protein S6 modification protein (NCBI)	0.148546	0.116165	0.279152	0.0570878	0.130606	0.569343	0.129435	Not_Sig
b2824	ygdB	orf, hypothetical protein (VIMSS)	0.122777	0.100865	0.27257	0.109149	0.149794	0.569343	0.148618	Not_Sig
b0140	ecpD	predicted periplasmic pilin chaperone (NCBI)	0.00494801	0.0646865	0.0984041	0.0667322	0.0934561	0.571091	0.0929384	Not_Sig
b0006	yaaA	hypothetical protein (NCBI)	-0.128197	0.0698138	-0.202077	0.0233652	-0.0738806	0.57231	0.07362	Not_Sig
b3266	acrF	multidrug efflux system protein (NCBI)	0.21541	0.0589279	0.147475	0.0333004	-0.0679352	0.57231	0.0676862	Not_Sig
b0948	ycbY	predicted methyltransferase (NCBI)	-0.204216	0.108252	-0.0553902	0.101631	0.148826	0.573176	0.148483	Not_Sig
b3161	mtr	tryptophan transporter of high affinity (NCBI)	-0.0480054	0.0127173	-0.0100228	0.0357293	0.0379827	0.573522	0.0379251	Not_Sig
b1319	ompG	outer membrane porin (NCBI)	0.0715123	0.0658514	-0.121323	0.181511	-0.192835	0.576234	0.193087	Not_Sig
b3151	yraQ	predicted permease (NCBI)	0.0216357	0.0494881	-0.0347767	0.0274387	-0.0564124	0.576234	0.0565858	Not_Sig
b3886	rbn	ribonuclease BN (NCBI)	0.0945833	0.0187421	0.173059	0.0765021	0.0784754	0.576234	0.0787644	Not_Sig
b3393	yrfB	hypothetical protein (NCBI)	0.0948072	0.01679	0.243441	0.147987	0.148634	0.576234	0.148936	Not_Sig
b2678	proW	glycine betaine transporter subunit (NCBI)	-0.754347	0.146243	-0.544537	0.151468	0.209809	0.576234	0.210546	Not_Sig
b3026	qseC	sensory histidine kinase in two-component regulatory system with QseB (NCBI)	-2.59017	0.271131	-2.04326	0.477325	0.546912	0.576234	0.548955	Not_Sig
b1261	trpB	tryptophan synthase subunit beta (NCBI)	-0.383262	0.128497	-0.642884	0.227843	-0.259622	0.580077	0.261579	Not_Sig
b1957	yodC	hypothetical protein (NCBI)	0.565501	0.0951849	0.789947	0.205339	0.224446	0.580488	0.226328	Not_Sig
b1756	ynjD	predicted transporter subunit: ATP-binding component of ABC superfamily (NCBI)	0.0153292	0.108953	0.144678	0.0721227	0.129349	0.58157	0.130662	Not_Sig
b1946	fliN	flagellar motor switch protein (NCBI)	-0.196367	0.145668	-0.04974	0.0269398	0.146627	0.58157	0.148138	Not_Sig
b3415	gntT	gluconate transporter, high-affinity GNT I system (NCBI)	-0.166558	0.0118831	-0.221186	0.0539562	-0.0546278	0.581674	0.0552493	Not_Sig
b4100	phnH	carbon-phosphorus lyase complex subunit (NCBI)	-0.11801	0.0860764	0.0357525	0.12948	0.153762	0.581674	0.155481	Not_Sig
b1120	cobB	deacetylase of acs and cheY, regulates chemotaxis (NCBI)	0.133468	0.13303	-0.0341285	0.105412	-0.167596	0.581991	0.169732	Not_Sig
b2140	dusC	tRNA-dihydrouridine synthase C (NCBI)	0.0854609	0.0978501	-0.0639623	0.11551	-0.149423	0.581991	0.151385	Not_Sig
b4195	ulaC	L-ascorbate-specific enzyme IIA component of PTS (NCBI)	0.0820084	0.0461157	0.304183	0.220204	0.222175	0.581991	0.224981	Not_Sig
b3929	rraA	ribonuclease activity regulator protein RraA (NCBI)	0.279344	0.0682535	0.386248	0.0842396	0.106904	0.582632	0.10842	Not_Sig
b2137	yohF	predicted oxidoreductase with NAD(P)-binding Rossmann-fold domain (NCBI)	-0.0697741	0.0377803	0.0891192	0.156791	0.158893	0.583025	0.161279	Not_Sig
b3921	yiiR	conserved inner membrane protein (NCBI)	0.0893631	0.0206443	0.0401409	0.0455253	-0.0492222	0.583073	0.0499874	Not_Sig
b1930	yedF	hypothetical protein (NCBI)	-0.0518565	0.0113114	-0.126314	0.0748874	-0.074457	0.584392	0.0757368	Not_Sig
b0560	nohB	DLP12 prophage; DNA packaging protein (NCBI)	0.0987139	0.118836	-0.448253	0.544254	-0.546966	0.585309	0.557076	Not_Sig
b4315	fimI	fimbrial protein (VIMSS)	-0.0119506	0.0993369	-0.118584	0.0442474	-0.106633	0.585699	0.108746	Not_Sig
b4453	ldrD	toxic polypeptide, small (NCBI)	-0.389297	0.229249	-0.120122	0.150884	0.269175	0.585699	0.274447	Not_Sig
b1739	osmE	DNA-binding transcriptional activator (NCBI)	-0.229972	0.318215	-0.544205	0.0464265	-0.314233	0.58809	0.321584	Not_Sig
b4069	acs	acetyl-coenzyme A synthetase (NCBI)	-0.0224061	0.0153533	0.0294654	0.0507683	0.0518715	0.58809	0.0530391	Not_Sig
b4012	yjaB	predicted acetyltransferase (NCBI)	0.208465	0.240425	0.457319	0.0837785	0.248854	0.58809	0.254603	Not_Sig
b0003	thrB	homoserine kinase (NCBI)	-0.723807	0.0312282	-0.649346	0.0695783	0.0744608	0.588476	0.0762649	Not_Sig
b2930	yggF	predicted hexoseP phosphatase (NCBI)	-0.0790659	0.0495155	0.0098728	0.0765468	0.0889387	0.588835	0.0911657	Not_Sig
b0945	pyrD	dihydroorotate dehydrogenase (NCBI)	-0.624359	0.137491	-0.827417	0.156835	-0.203058	0.589524	0.208569	Not_Sig
b4390	nadR	probable nadAB transcriptional regulator (VIMSS)	-0.153244	0.117864	-0.271593	0.0296114	-0.118349	0.589524	0.121527	Not_Sig
b1195	ymgE	predicted inner membrane protein (NCBI)	0.214604	0.0628659	0.290073	0.0452465	0.075469	0.589524	0.0774556	Not_Sig
b1176	minC	septum formation inhibitor (NCBI)	-0.647528	0.215099	-0.958227	0.235961	-0.310699	0.589535	0.319288	Not_Sig
b2912	ygfA	putative ligase (VIMSS)	-0.350056	0.739182	-1.50177	0.928741	-1.15171	0.58954	1.18699	Not_Sig
b2553	glnB	regulatory protein P-II for glutamine synthetase (NCBI)	-0.0502573	0.0898177	-0.178118	0.0963564	-0.127861	0.58954	0.131726	Not_Sig
b1629	rsxC	electron transport complex protein RnfC (NCBI)	0.245363	0.0682822	0.146688	0.075217	-0.0986746	0.58954	0.101588	Not_Sig
b0333	prpC	2-methylcitrate synthase (NCBI)	-0.0445595	0.114755	0.082012	0.0616888	0.126572	0.58954	0.130285	Not_Sig
b1691	ydiN	predicted transporter (RefSeq)	-0.00648964	0.048379	0.330035	0.343348	0.336525	0.58954	0.34674	Not_Sig
b4370	leuQ	tRNA-Leu (NCBI)	-0.183674	0.0608208	0.160568	0.349389	0.344242	0.58954	0.354643	Not_Sig
b2101	yegW	predicted DNA-binding transcriptional regulator (NCBI)	0.0625665	0.100554	-0.135276	0.177801	-0.197843	0.589586	0.204266	Not_Sig
b0396	araJ	involved in either transport or processing of arabinose polymers (VIMSS)	-0.105331	0.047291	-0.0446674	0.0410116	0.0606639	0.589586	0.062597	Not_Sig
b3795	yifK	predicted transporter (NCBI)	-0.196048	0.0899269	-0.104849	0.028126	0.0911984	0.589586	0.0942227	Not_Sig
b2807	ygdD	conserved inner membrane protein (NCBI)	0.198006	0.112431	0.361954	0.126473	0.163948	0.589586	0.169223	Not_Sig
b0014	dnaK	molecular chaperone DnaK (NCBI)	-0.661943	0.600091	-0.034543	0.244465	0.6274	0.589586	0.647976	Not_Sig
b0386	proC	pyrroline-5-carboxylate reductase (NCBI)	-1.63487	0.0449056	-2.0529	0.429848	-0.41803	0.589819	0.432187	Not_Sig
b1942	fliJ	flagellar biosynthesis chaperone (NCBI)	0.0582613	0.029439	-0.0534049	0.111803	-0.111666	0.590225	0.115614	Not_Sig
b2647	ypjA	putative ATP-binding component of a transport system (VIMSS)	-0.0323742	0.014942	-0.0857724	0.0532217	-0.0533982	0.590225	0.0552794	Not_Sig
b0252	yafZ	orf, hypothetical protein (VIMSS)	0.0969195	0.105015	0.243626	0.109817	0.146706	0.590225	0.151947	Not_Sig
b2366	dsdA	D-serine dehydratase (NCBI)	-0.0703039	0.293475	-0.39879	0.173496	-0.328486	0.590844	0.340923	Not_Sig
b0388	aroL	shikimate kinase II (NCBI)	0.298901	0.153823	0.0995572	0.138307	-0.199344	0.590844	0.206858	Not_Sig
b3400	hslR	ribosome-associated heat shock protein Hsp15 (NCBI)	0.0861674	0.0601283	0.178649	0.0749126	0.0924812	0.590844	0.0960589	Not_Sig
b0776	bioF	8-amino-7-oxononanoate synthase (NCBI)	0.141804	0.056005	0.235187	0.079037	0.0933832	0.590844	0.096868	Not_Sig
b1960	vsr	DNA mismatch endonuclease of very short patch repair (NCBI)	-0.105982	0.197526	0.212109	0.264882	0.318091	0.590844	0.330422	Not_Sig
b1024	ycdS	predicted outer membrane protein (NCBI)	-0.108618	0.059229	-0.242783	0.126271	-0.134164	0.591174	0.139472	Not_Sig
b4265	idnT	L-idonate and D-gluconate transporter (NCBI)	0.0462713	0.0516251	-0.014102	0.0357579	-0.0603732	0.591276	0.0627995	Not_Sig
b1803	yeaX	predicted oxidoreductase (NCBI)	0.00947403	0.040681	0.139688	0.129256	0.130214	0.591276	0.135507	Not_Sig
b2569	lepA	GTP-binding protein LepA (NCBI)	-2.00108	0.332289	-2.76614	0.72559	-0.765054	0.591609	0.798058	Not_Sig
b1540	ydfH	predicted DNA-binding transcriptional regulator (NCBI)	0.361244	0.0602682	0.279936	0.0597302	-0.0813075	0.591609	0.0848525	Not_Sig
b1767	ansA	cytoplasmic asparaginase I (NCBI)	0.308405	0.0390949	0.231618	0.070026	-0.0767875	0.591609	0.0802	Not_Sig
b3147	yraM	hypothetical protein (NCBI)	-0.192442	0.0321985	-0.228335	0.0191717	-0.0358928	0.591609	0.0374739	Not_Sig
b4088	alsB	D-allose transporter subunit (NCBI)	-0.0637794	0.00958322	-0.0377835	0.0253538	0.0259958	0.591609	0.0271044	Not_Sig
b0220	ivy	inhibitor of vertebrate C-lysozyme (NCBI)	0.246585	0.135486	0.38105	0.0356836	0.134465	0.591609	0.140106	Not_Sig
b4360	yjjA	putative glycoprotein/receptor (VIMSS)	0.00429307	0.124724	0.14704	0.0811626	0.142747	0.591609	0.148806	Not_Sig
b1045	ymdB	hypothetical protein (NCBI)	-0.0401183	0.116024	-0.234207	0.166521	-0.194088	0.591849	0.202955	Not_Sig
b2492	focB	predicted formate transporter (NCBI)	0.0490342	0.143322	-0.0881605	0.00814197	-0.137195	0.591849	0.143553	Not_Sig
b3451	ugpE	glycerol-3-phosphate transporter subunit (NCBI)	-0.0538812	0.0804541	-0.130962	0.00582071	-0.0770811	0.591849	0.0806644	Not_Sig
b1786	yeaJ	orf, hypothetical protein (VIMSS)	-0.0220693	0.0297104	0.0488584	0.0680322	0.0709276	0.591849	0.0742367	Not_Sig
b2750	cysC	adenylylsulfate kinase (NCBI)	-0.649639	0.0300072	-0.780905	0.134344	-0.131266	0.591871	0.137655	Not_Sig
b1468	narZ	nitrate reductase 2 (NRZ), alpha subunit (NCBI)	0.105814	0.0582155	0.0467794	0.0208874	-0.0590344	0.591871	0.0618493	Not_Sig
b1068	mviM	predicted oxidoreductase with NAD(P)-binding Rossmann-fold domain (NCBI)	0.0279095	0.0729442	0.105196	0.0352556	0.077287	0.591871	0.0810174	Not_Sig
b0196	rcsF	predicted outer membrane protein, signal (NCBI)	0.338347	0.0271739	0.470358	0.135685	0.132011	0.591871	0.138379	Not_Sig
b4532	yncN	orf, hypothetical protein (VIMSS)	-0.023038	0.102702	0.135592	0.131775	0.15863	0.596289	0.16707	Not_Sig
b2838	lysA	diaminopimelate decarboxylase, PLP-binding (NCBI)	-0.175966	0.0646931	-0.247319	0.0388717	-0.0713533	0.600013	0.0754732	Not_Sig
b3770	ilvE	branched-chain amino acid aminotransferase (NCBI)	-0.0497774	0.0611306	-0.116407	0.035317	-0.06663	0.600013	0.0705991	Not_Sig
b2731	fhlA	DNA-binding transcriptional activator (NCBI)	-0.0349325	0.0259485	0.0319894	0.065821	0.0669219	0.600013	0.0707512	Not_Sig
b2592	clpB	protein disaggregation chaperone (NCBI)	0.152302	0.0627309	0.249866	0.082146	0.0975632	0.600013	0.103359	Not_Sig
b2301	yfcF	predicted enzyme (NCBI)	0.135592	0.0479118	0.241186	0.101134	0.105594	0.600013	0.111909	Not_Sig
b0488	ybbJ	conserved inner membrane protein (RefSeq)	0.0940212	0.0251808	0.217507	0.128439	0.123486	0.600013	0.130885	Not_Sig
b1478	adhP	alcohol dehydrogenase (VIMSS)	-0.192343	0.191581	0.0119931	0.101112	0.204336	0.600013	0.216627	Not_Sig
b3517	gadA	glutamate decarboxylase A, PLP-dependent (NCBI)	-0.101261	0.134419	0.0731573	0.127695	0.174418	0.602545	0.185404	Not_Sig
b0801	ybiC	predicted dehydrogenase (NCBI)	0.0118977	0.0881987	-0.0917584	0.0661862	-0.103656	0.602619	0.110271	Not_Sig
b4465	yggP	predicted dehydrogenase (NCBI)	0.00535968	0.0230216	0.0513938	0.0432629	0.0460341	0.602619	0.0490068	Not_Sig
b2459	eutT	predicted cobalamin adenosyltransferase in ethanolamine utilization (NCBI)	-0.143993	0.0660339	0.00216777	0.140879	0.146161	0.602619	0.155587	Not_Sig
b0001	thrL	thr operon leader peptide (NCBI)	-0.422945	0.14019	-0.286769	0.0372521	0.136176	0.602752	0.145055	Not_Sig
b2105	yohL	hypothetical protein (NCBI)	0.0615052	0.0582179	0.206447	0.143183	0.144942	0.603495	0.154566	Not_Sig
b0247	ykfG	CP4-6 prophage; predicted DNA repair protein (NCBI)	0.237948	0.330412	-0.165757	0.276715	-0.403705	0.604198	0.430979	Not_Sig
b1025	ycdT	predicted diguanylate cyclase (NCBI)	-0.986229	0.387499	-2.20495	1.2465	-1.21872	0.606336	1.30534	Not_Sig
b3430	glgC	glucose-1-phosphate adenylyltransferase (NCBI)	0.144301	0.0485792	0.196485	0.0275947	0.0521834	0.606336	0.0558696	Not_Sig
b2571	rseB	periplasmic negative regulator of sigmaE (NCBI)	0.578088	0.0508823	0.664378	0.0771413	0.0862898	0.606336	0.092411	Not_Sig
b2666	yqaE	predicted membrane protein (NCBI)	-0.0188944	0.127977	-0.138806	0.011918	-0.119912	0.606658	0.128531	Not_Sig
b2673	nrdH	glutaredoxin-like protein (NCBI)	0.0714868	0.185564	0.261311	0.0842909	0.189824	0.608042	0.203811	Not_Sig
b3323	gspA	general secretory pathway component, cryptic (NCBI)	0.125538	0.0371154	0.0829272	0.0268218	-0.0426106	0.608561	0.0457926	Not_Sig
b2458	eutI	predicted phosphotransacetylase subunit (NCBI)	-0.0033424	0.120308	0.167606	0.139067	0.170948	0.609084	0.183885	Not_Sig
b1993	cobU	adenosylcobinamide kinase/adenosylcobinamide-phosphate guanylyltransferase (NCBI)	-0.207196	0.118876	-0.0805723	0.066775	0.126624	0.609722	0.136346	Not_Sig
b4567	yjjZ	hypothetical protein (NCBI)	-0.0724878	0.082344	0.0290047	0.0720034	0.101493	0.610218	0.109385	Not_Sig
b1051	msyB	acidic protein suppresses mutants lacking function of protein export (VIMSS)	0.107914	0.0307955	0.0200859	0.0897942	-0.0878283	0.610808	0.0949281	Not_Sig
b3597	yibH	hypothetical protein (NCBI)	0.00588449	0.0463755	-0.0614079	0.0558835	-0.0672923	0.610808	0.0726199	Not_Sig
b4082	yjcR	predicted membrane fusion protein of efflux pump (NCBI)	-0.0792477	0.0327813	-0.122867	0.0339166	-0.0436196	0.610808	0.0471694	Not_Sig
b3754	hsrA	predicted multidrug or homocysteine efflux system (NCBI)	0.303759	0.0209345	0.263893	0.0377542	-0.0398659	0.610808	0.0431698	Not_Sig
b4105	phnD	phosphonate/organophosphate ester transporter subunit (NCBI)	-0.101236	0.0249046	-0.0635418	0.0323435	0.0376942	0.610808	0.0408208	Not_Sig
b3821	pldA	outer membrane phospholipase A (NCBI)	0.0452196	0.0351319	0.13383	0.0891679	0.0886106	0.610808	0.0958393	Not_Sig
b4382	deoA	thymidine phosphorylase (NCBI)	-0.0317835	0.0588579	0.094248	0.122685	0.126032	0.610808	0.136073	Not_Sig
b2275	yfbP	TPR-like repeats-containing protein (NCBI)	-0.0188323	0.126852	0.187659	0.183396	0.206491	0.610808	0.222992	Not_Sig
b2516	yfgA	hypothetical protein (NCBI)	-0.207314	0.153671	0.0012638	0.165436	0.208578	0.610808	0.225796	Not_Sig
b1969	yedW	putative 2-component transcriptional regulator (VIMSS)	-0.377065	0.28887	-0.666881	0.123161	-0.289816	0.610899	0.31403	Not_Sig
b2795	ygdH	hypothetical protein (NCBI)	0.0211521	0.107488	-0.0823815	0.0324651	-0.103534	0.611376	0.112283	Not_Sig
b0460	hha	modulator of gene expression, with H-NS (NCBI)	-0.557179	0.301784	-0.951162	0.304345	-0.393983	0.614281	0.428602	Not_Sig
b2491	hyfR	putative 2-component regulator, interaction with sigma 54 (VIMSS)	0.0659314	0.0317678	-0.0633214	0.137038	-0.129253	0.614281	0.140672	Not_Sig
b4254	argI	ornithine carbamoyltransferase 1 (NCBI)	0.121521	0.0705199	0.0244274	0.0790275	-0.0970933	0.614281	0.105917	Not_Sig
b3374	frlD	fructoselysine 6-kinase (NCBI)	0.100186	0.0186796	0.16579	0.0690513	0.0656033	0.614281	0.0715332	Not_Sig
b2246	b2246	putative transport protein (VIMSS)	0.191435	0.124236	0.315357	0.0526572	0.123921	0.614281	0.134934	Not_Sig
b4379	yjjW	predicted pyruvate formate lyase activating enzyme (NCBI)	-0.0531518	0.0499142	0.106782	0.167008	0.159934	0.614281	0.174307	Not_Sig
b1320	ycjW	predicted DNA-binding transcriptional regulator (NCBI)	-0.0767279	0.0641466	0.134498	0.22128	0.211226	0.614281	0.23039	Not_Sig
b1110	ycfJ	hypothetical protein (NCBI)	0.169112	0.0617083	0.107929	0.0257465	-0.061183	0.61508	0.066864	Not_Sig
b1640	ydhH	anhydro-N-acetylmuramic acid kinase (NCBI)	0.139164	0.0468551	0.241913	0.102144	0.102749	0.61508	0.112378	Not_Sig
b1299	puuR	DNA-binding transcriptional repressor (NCBI)	0.153245	0.0548926	0.372988	0.233924	0.219743	0.61508	0.240278	Not_Sig
b1762	b1762	orf, hypothetical protein (VIMSS)	-0.457469	0.429619	0.000958443	0.258191	0.458427	0.61508	0.501234	Not_Sig
b2754	ygbF	orf, hypothetical protein (VIMSS)	0.254984	0.146389	0.394937	0.0454257	0.139953	0.616083	0.153275	Not_Sig
b3846	fadB	fused 3-hydroxybutyryl-CoA epimerase/delta(3)-cis-delta(2)-trans-enoyl-CoA isomerase/enoyl-CoA hydratase/3-hydroxyacyl-CoA dehydrogenase (NCBI)	0.207896	0.0164078	0.246099	0.038515	0.038203	0.61622	0.0418643	Not_Sig
b1073	flgB	flagellar basal-body rod protein B (NCBI)	-0.112434	0.0793191	8.09376e-05	0.0945752	0.112515	0.616464	0.123434	Not_Sig
b2314	dedD	putative lipoprotein (VIMSS)	0.205872	0.0877189	0.346304	0.126661	0.140432	0.616464	0.15407	Not_Sig
b3226	yhcK	putative FADA-type transcriptional regulator (VIMSS)	-0.0782569	0.211268	-0.393171	0.274637	-0.314914	0.616522	0.346496	Not_Sig
b2980	glcC	DNA-binding transcriptional dual regulator, glycolate-binding (NCBI)	0.0289656	0.072808	-0.070751	0.0819732	-0.0997166	0.616522	0.109639	Not_Sig
b3777	yifN	conserved protein (pseudogene) (NCBI)	-0.00801052	0.0742253	-0.0889231	0.0491124	-0.0809125	0.616522	0.0890024	Not_Sig
b4378	yjjV	predicted DNase (NCBI)	-0.230873	0.033487	-0.160925	0.0692772	0.0699477	0.616522	0.0769461	Not_Sig
b3329	gspH	predicted general secretory pathway component, cryptic (NCBI)	0.171891	0.0555033	0.25686	0.074967	0.084969	0.616522	0.0932774	Not_Sig
b2783	chpR	antitoxin of the ChpA-ChpR toxin-antitoxin system (NCBI)	0.0121115	0.31851	0.314668	0.0948799	0.302557	0.616522	0.332341	Not_Sig
b4210	ytfF	predicted inner membrane protein (RefSeq)	0.0932065	0.0410029	0.0115592	0.0799912	-0.0816473	0.616646	0.0898879	Not_Sig
b0263	afuB	CP4-6 prophage; predicted ferric trasnporter subunit (RefSeq)	0.00168703	0.160095	-0.144204	0.0155077	-0.145891	0.617194	0.160845	Not_Sig
b1349	recT	Rac prophage; recombination and repair protein (NCBI)	-0.0920171	0.0708464	0.0766421	0.171838	0.168659	0.617194	0.185869	Not_Sig
b3138	agaB	N-acetylgalactosamine-specific enzyme IIB component of PTS (NCBI)	0.133492	0.38932	-0.249606	0.164327	-0.383098	0.617236	0.42258	Not_Sig
b0720	gltA	citrate synthase (NCBI)	-1.41994	0.147796	-1.61808	0.162541	-0.198139	0.617353	0.219689	Not_Sig
b0326	yahL	hypothetical protein (NCBI)	-0.00376564	0.147833	-0.191167	0.146189	-0.187401	0.617353	0.207909	Not_Sig
b1181	ycgN	conserved protein (RefSeq)	0.362423	0.060224	0.200004	0.169385	-0.162419	0.617353	0.179773	Not_Sig
b3937	yiiX	predicted peptidoglycan peptidase (NCBI)	0.102717	0.0521519	0.0223637	0.0720311	-0.0803535	0.617353	0.0889286	Not_Sig
b0591	ybdA	predicted transporter (NCBI)	-0.00109569	0.0385364	0.0583266	0.0534492	0.0594223	0.617353	0.0658929	Not_Sig
b0146	sfsA	sugar fermentation stimulation protein A (NCBI)	0.296216	0.0204739	0.360309	0.0679878	0.0640927	0.617353	0.0710036	Not_Sig
b4260	pepA	leucyl aminopeptidase (NCBI)	0.551397	0.00620183	0.630486	0.0872169	0.0790888	0.617353	0.0874371	Not_Sig
b3128	garD	(D)-galactarate dehydrogenase (NCBI)	0.0148201	0.0928816	0.101166	0.022829	0.0863459	0.617353	0.095646	Not_Sig
b1423	ydcJ	hypothetical protein (NCBI)	-0.00849351	0.0800578	0.0827736	0.0618227	0.0912671	0.617353	0.10115	Not_Sig
b2423	cysW	sulfate/thiosulfate transporter subunit (NCBI)	0.00220108	0.142292	0.138951	0.0507937	0.13675	0.617353	0.151086	Not_Sig
b4511	ybdZ	hypothetical protein (NCBI)	0.21616	0.118173	0.415188	0.186507	0.199029	0.617353	0.220794	Not_Sig
b2597	yfiA	cold shock protein associated with 30S ribosomal subunit (NCBI)	-0.0568497	0.127978	0.171727	0.21861	0.228576	0.617353	0.253315	Not_Sig
b1944	fliL	flagellar basal body-associated protein FliL (NCBI)	0.172079	0.0697184	0.0685496	0.0914744	-0.10353	0.61741	0.115014	Not_Sig
b0562	ybcY	orf, hypothetical protein (VIMSS)	-0.0035968	0.0215703	-0.0732549	0.074327	-0.0696581	0.61741	0.0773937	Not_Sig
b3365	nirB	nitrite reductase, large subunit, NAD(P)H-binding (NCBI)	0.0790428	0.0142198	0.140739	0.0670447	0.0616965	0.61741	0.0685361	Not_Sig
b1840	yebZ	predicted inner membrane protein (NCBI)	0.0484036	0.0284189	0.1451	0.103701	0.0966962	0.617706	0.107524	Not_Sig
b0506	allR	DNA-binding transcriptional repressor (NCBI)	-0.101014	0.116449	0.0103182	0.0421553	0.111332	0.617706	0.123844	Not_Sig
b0234	yafP	predicted acyltransferase with acyl-CoA N-acyltransferase domain (NCBI)	-0.0898372	0.88368	-1.29689	1.01284	-1.20706	0.618389	1.34415	Not_Sig
b2683	ygaH	predicted inner membrane protein (NCBI)	-0.190213	0.126449	-0.0127938	0.152031	0.177419	0.61886	0.197745	Not_Sig
b1584	speG	spermidine N1-acetyltransferase (NCBI)	-0.0150781	0.0301924	-0.158137	0.156738	-0.143059	0.619284	0.15962	Not_Sig
b4136	dipZ	thiol:disulfide interchange protein precursor (NCBI)	-0.0205787	0.0426562	0.0428793	0.0565335	0.0634581	0.619284	0.0708208	Not_Sig
b1278	pgpB	phosphatidylglycerophosphatase B (NCBI)	0.270134	0.182318	0.4495	0.0832057	0.179366	0.620051	0.200407	Not_Sig
b2888	ygfU	putative permease (VIMSS)	0.0140843	0.0452708	-0.0498129	0.0553402	-0.0638972	0.621195	0.0714981	Not_Sig
b3324	gspC	general secretory pathway component, cryptic (NCBI)	0.0188599	0.043715	-0.0510646	0.0649792	-0.0699244	0.621471	0.0783154	Not_Sig
b3786	rffE	UDP-N-acetyl glucosamine-2-epimerase (NCBI)	-0.780185	0.0992553	-0.656072	0.0973699	0.124113	0.621471	0.139041	Not_Sig
b0481	ybaK	hypothetical protein (NCBI)	-0.0911406	0.0852964	-0.243517	0.148068	-0.152376	0.622099	0.170879	Not_Sig
b3940	metL	bifunctional aspartate kinase II/homoserine dehydrogenase II (NCBI)	-0.0958953	0.0925919	-0.207042	0.0836993	-0.111146	0.622588	0.124815	Not_Sig
b2261	menC	O-succinylbenzoate synthase (NCBI)	-0.00676002	0.0581158	-0.0839643	0.06439	-0.0772042	0.622588	0.0867382	Not_Sig
b2953	yggU	orf, hypothetical protein (VIMSS)	-0.353728	0.0947989	-0.219894	0.116533	0.133835	0.622588	0.150222	Not_Sig
b3848	yigZ	orf, hypothetical protein (VIMSS)	0.204213	0.0428809	0.135563	0.0642711	-0.0686498	0.622983	0.0772628	Not_Sig
b0995	torR	DNA-binding response regulator in two-component regulatory system with TorS (NCBI)	-0.131585	0.0724987	0.0251355	0.160701	0.156721	0.622983	0.176297	Not_Sig
b1773	ydjI	predicted aldolase (NCBI)	-0.545289	0.514621	0.0289264	0.390488	0.574215	0.622983	0.646	Not_Sig
b1614	ydgA	hypothetical protein (NCBI)	0.0716233	0.140372	-0.234835	0.315281	-0.306458	0.623143	0.345118	Not_Sig
b2756	ygcH	hypothetical protein (NCBI)	0.167138	0.0801272	0.251522	0.051288	0.0843846	0.623875	0.0951359	Not_Sig
b0191	yaeJ	hypothetical protein (NCBI)	0.118552	0.199322	0.367283	0.197647	0.248732	0.624473	0.280701	Not_Sig
b4131	cadA	lysine decarboxylase 1 (NCBI)	-0.0636158	0.0592251	-0.120124	0.0238806	-0.0565085	0.625483	0.0638584	Not_Sig
b0920	ycbC	conserved inner membrane protein (NCBI)	-0.234261	0.112051	-0.11401	0.0773995	0.120251	0.627384	0.136184	Not_Sig
b3860	dsbA	periplasmic protein disulfide isomerase I (NCBI)	-0.877862	0.317446	-1.40906	0.511569	-0.531197	0.627755	0.602059	Not_Sig
b2194	ccmH	heme lyase, CcmH subunit (NCBI)	-0.0134128	0.0642841	-0.13408	0.121011	-0.120667	0.629391	0.137026	Not_Sig
b1433	b1433	putative membrane transport protein (VIMSS)	-0.119885	0.125321	0.0101364	0.0782127	0.130021	0.629449	0.147725	Not_Sig
b4426	isrA	unknown RNA (NCBI)	0.579514	0.279144	0.3121	0.120447	-0.267414	0.629646	0.304021	Not_Sig
b1258	yciF	hypothetical protein (NCBI)	-0.207475	0.439283	-2.98005	3.13059	-2.77257	0.630799	3.16126	Not_Sig
b3664	yicO	orf, hypothetical protein (VIMSS)	-0.0678954	0.0554388	-0.159857	0.0889698	-0.0919617	0.630799	0.104829	Not_Sig
b3074	ygjH	hypothetical protein (NCBI)	0.191264	0.0462752	0.233436	0.0129	0.0421724	0.630799	0.0480396	Not_Sig
b2324	b2324	putative peptidase (VIMSS)	-0.108512	0.103044	0.000903238	0.0700153	0.109416	0.630799	0.12458	Not_Sig
b0556	rzpD	DLP12 prophage; predicted murein endopeptidase (NCBI)	-0.176091	0.167771	-0.555201	0.398684	-0.37911	0.631023	0.432546	Not_Sig
b0390	aroM	hypothetical protein (NCBI)	-0.113797	0.0340804	-0.331424	0.246697	-0.217627	0.631727	0.249039	Not_Sig
b0555	ybcS	DLP12 prophage; predicted lysozyme (NCBI)	-0.0574188	0.139998	-0.199287	0.0819234	-0.141868	0.631727	0.162206	Not_Sig
b3087	ygjR	predicted NAD(P)-binding dehydrogenase (RefSeq)	-0.0865288	0.103545	-0.1971	0.0726778	-0.110571	0.631727	0.126505	Not_Sig
b0568	nfrA	bacteriophage N4 receptor, outer membrane subunit (NCBI)	0.0492163	0.0413738	-0.00459633	0.0455643	-0.0538126	0.631727	0.0615459	Not_Sig
b3813	uvrD	DNA-dependent ATPase I and helicase II (NCBI)	-0.396078	0.149413	-0.261353	0.037912	0.134725	0.631727	0.154148	Not_Sig
b0310	ykgH	predicted inner membrane protein (NCBI)	0.127528	0.505643	-0.397362	0.325302	-0.524891	0.631925	0.601245	Not_Sig
b0350	mhpD	2-keto-4-pentenoate hydratase (VIMSS)	-0.0224061	0.0469812	-0.0737919	0.0355632	-0.0513858	0.631925	0.0589235	Not_Sig
b2357	yfdN	CPS-53 (KpLE1) prophage; predicted protein (NCBI)	-0.0586094	0.0245656	0.134882	0.220316	0.193491	0.631925	0.221681	Not_Sig
b4521	ycgI	hypothetical protein (NCBI)	0.564281	0.0983031	0.833946	0.293141	0.269665	0.631925	0.309185	Not_Sig
b2689	yqaA	conserved inner membrane protein (NCBI)	-0.223935	0.0594943	-0.340949	0.120616	-0.117014	0.63245	0.134491	Not_Sig
b1102	fhuE	ferric-rhodotorulic acid outer membrane transporter (NCBI)	0.0930992	0.0412064	0.0518702	0.0234455	-0.041229	0.63245	0.0474095	Not_Sig
b4235	pmbA	predicted peptidase required for the maturation and secretion of the antibiotic peptide MccB17 (NCBI)	-0.0550605	0.0274992	-0.0163261	0.0350186	0.0387344	0.63245	0.0445254	Not_Sig
b2461	eutP	conserved protein with nucleoside triphosphate hydrolase domain (NCBI)	-0.100163	0.0678841	-0.0233555	0.0563431	0.0768074	0.63245	0.0882201	Not_Sig
b3158	yhbU	predicted peptidase (collagenase-like) (NCBI)	-0.0164962	0.0301158	0.0796052	0.106149	0.0961014	0.63245	0.110338	Not_Sig
b3257	yhdT	conserved inner membrane protein (NCBI)	0.304827	0.131024	0.157503	0.107641	-0.147323	0.632474	0.16957	Not_Sig
b3714	yieG	predicted inner membrane protein (NCBI)	-0.0891043	0.020682	-0.174547	0.0961357	-0.0854423	0.632474	0.0983352	Not_Sig
b2245	yfaU	predicted 2,4-dihydroxyhept-2-ene-1,7-dioic acid aldolase (NCBI)	0.158275	0.0504439	0.0787481	0.0766396	-0.0795273	0.634582	0.0917509	Not_Sig
b2425	cysP	thiosulfate transporter subunit (NCBI)	-0.152408	0.0244921	-0.228203	0.0840796	-0.0757956	0.63571	0.0875742	Not_Sig
b1473	yddG	predicted methyl viologen efflux pump (RefSeq)	-0.0858178	0.0568525	0.072156	0.173641	0.157974	0.636343	0.182711	Not_Sig
b2158	yeiH	conserved inner membrane protein (NCBI)	-0.106964	0.0736761	-0.015579	0.0758743	0.0913853	0.6365	0.10576	Not_Sig
b2985	yghS	predicted protein with nucleoside triphosphate hydrolase domain (NCBI)	-0.120809	0.0806087	-0.0110596	0.0984153	0.109749	0.63776	0.127214	Not_Sig
b2392	mntH	manganese transport protein MntH (NCBI)	-0.0680392	0.0697719	-0.148457	0.0619091	-0.0804175	0.638005	0.0932783	Not_Sig
b2365	dsdX	predicted transporter (NCBI)	0.0755133	0.0732113	0.00949523	0.0226298	-0.0660181	0.638256	0.076629	Not_Sig
b1567	intK	Qin prophage; predicted protein (RefSeq)	0.00585664	0.0533852	0.0765857	0.0625293	0.0707291	0.639222	0.0822186	Not_Sig
b2901	bglA	6-phospho-beta-glucosidase A (NCBI)	0.0393828	0.0307324	0.113572	0.0806078	0.0741888	0.639222	0.0862676	Not_Sig
b1301	puuB	gamma-Glu-putrescine oxidase, FAD/NAD(P)-binding (NCBI)	0.175178	0.114851	0.0554631	0.0788193	-0.119715	0.639425	0.139296	Not_Sig
b4001	yjaH	hypothetical protein (NCBI)	0.404806	0.0188322	0.324886	0.0913175	-0.0799202	0.639776	0.0932391	Not_Sig
b4305	sgcX	putative lyase/synthase (VIMSS)	0.0107309	0.0503995	0.0663368	0.0406929	0.0556059	0.639776	0.0647767	Not_Sig
b1755	ynjC	fused transporter subunits of ABC superfamily: membrane components (RefSeq)	0.0911048	0.068193	0.189034	0.0915937	0.0979296	0.639776	0.114192	Not_Sig
b0235	ykfJ	hypothetical protein (RefSeq)	0.00143169	0.0263504	0.118815	0.134311	0.117383	0.639776	0.136871	Not_Sig
b1153	ymfQ	e14 prophage; conserved protein (NCBI)	-0.00405222	0.105036	0.174684	0.180132	0.178736	0.639776	0.208519	Not_Sig
b3618	htrL	involved in lipopolysaccharide biosynthesis (VIMSS)	-0.165252	0.171223	-0.326553	0.0783532	-0.161301	0.639953	0.1883	Not_Sig
b2623	yfjH	CP4-57 prophage; predicted protein (NCBI)	-0.0246521	0.182245	-0.241547	0.176119	-0.216895	0.640487	0.253438	Not_Sig
b0780	ybhK	predicted transferase with NAD(P)-binding Rossmann-fold domain (NCBI)	0.116034	0.0723159	-0.0440025	0.172674	-0.160036	0.640543	0.187206	Not_Sig
b2211	yojI	fused predicted multidrug transport subunits of ABC superfamily: membrane component/ATP-binding component (NCBI)	-0.0462243	0.021183	-0.0820775	0.0362143	-0.0358532	0.640543	0.0419547	Not_Sig
b3421	rtcB	hypothetical protein (NCBI)	0.134365	0.0378681	0.180655	0.0386648	0.0462904	0.640543	0.0541199	Not_Sig
b2964	nupG	transport of nucleosides, permease protein (VIMSS)	-0.0350455	0.0469552	0.0109161	0.0264878	0.0459616	0.642676	0.0539109	Not_Sig
b3205	yhbJ	hypothetical protein (NCBI)	-1.39155	0.112919	-1.00599	0.438262	0.38556	0.64297	0.452575	Not_Sig
b1400	paaY	predicted hexapeptide repeat acetyltransferase (NCBI)	-0.156649	0.0931225	-0.248401	0.0545247	-0.0917527	0.644445	0.107911	Not_Sig
b3716	yieI	predicted inner membrane protein (NCBI)	0.0323908	0.0723807	-0.0386921	0.0420406	-0.0710829	0.644445	0.0837041	Not_Sig
b0596	entA	2,3-dihydroxybenzoate-2,3-dehydrogenase (NCBI)	0.111945	0.039424	0.17787	0.0668188	0.0659255	0.644445	0.0775823	Not_Sig
b1345	intR	Rac prophage; integrase (NCBI)	-0.0490374	0.071714	0.023617	0.046583	0.0726544	0.644445	0.0855153	Not_Sig
b4416	rybA	unknown RNA (NCBI)	-0.376327	0.197841	-0.813519	0.476488	-0.437193	0.645002	0.515928	Not_Sig
b2719	hycG	hydrogenase 3 and formate hydrogenase complex, HycG subunit (NCBI)	0.113161	0.0408023	0.0227013	0.0986697	-0.0904594	0.645002	0.106773	Not_Sig
b2872	ygeY	hypothetical protein (NCBI)	0.0536113	0.0312495	0.105173	0.0521776	0.0515619	0.645002	0.0608197	Not_Sig
b3481	nikR	nickel responsive regulator (NCBI)	-0.0286595	0.0569484	0.0493895	0.072337	0.078049	0.645002	0.0920639	Not_Sig
b1101	ptsG	fused glucose-specific PTS enzymes: IIB component/IIC component (NCBI)	0.0665334	0.0480769	0.00245514	0.0585064	-0.0640783	0.645308	0.0757258	Not_Sig
b4287	fecE	KpLE2 phage-like element; iron-dicitrate transporter subunit (NCBI)	0.0316695	0.0709477	0.139065	0.105182	0.107396	0.645308	0.126873	Not_Sig
b0476	aes	acetyl esterase (NCBI)	0.0671868	0.0719137	0.143638	0.0549178	0.076451	0.646486	0.090485	Not_Sig
b1635	gst	glutathionine S-transferase (NCBI)	0.0587838	0.189753	0.221937	0.0367276	0.163154	0.646957	0.193275	Not_Sig
b1520	b1520	orf, hypothetical protein (VIMSS)	-0.0112557	0.0504769	-0.126806	0.127566	-0.115551	0.64841	0.13719	Not_Sig
b2474	ypfI	predicted hydrolase (NCBI)	8.74623e-05	0.00502501	0.0637549	0.0754213	0.0636674	0.64841	0.0755885	Not_Sig
b4217	ytfK	orf, hypothetical protein (VIMSS)	0.182511	0.089939	0.0534712	0.124488	-0.12904	0.649037	0.153578	Not_Sig
b3779	gpp	guanosine pentaphosphatase/exopolyphosphatase (NCBI)	-0.527969	0.0615186	-0.638207	0.115782	-0.110239	0.649037	0.131111	Not_Sig
b2996	hybA	hydrogenase 2 4Fe-4S ferredoxin-type component (NCBI)	0.0265257	0.09486	-0.0720074	0.0688969	-0.0985332	0.649037	0.11724	Not_Sig
b1663	mdtK	multidrug efflux protein NorM (NCBI)	0.52868	0.0367375	0.568955	0.0307215	0.0402758	0.649037	0.04789	Not_Sig
b1983	yeeN	hypothetical protein (NCBI)	0.224235	0.0537396	-0.0128632	0.277442	-0.237098	0.649112	0.282599	Not_Sig
b1449	yncB	predicted oxidoreductase, Zn-dependent and NAD(P)-binding (RefSeq)	-0.120075	0.16153	-0.321923	0.178072	-0.201848	0.649112	0.240419	Not_Sig
b2060	b2060	orf, hypothetical protein (VIMSS)	0.00784915	0.0503065	0.124376	0.129421	0.116527	0.649112	0.138855	Not_Sig
b1710	btuE	predicted glutathione peroxidase (NCBI)	0.0703092	0.0772523	0.207951	0.145163	0.137642	0.651193	0.164439	Not_Sig
b3616	tdh	L-threonine 3-dehydrogenase (NCBI)	-0.49395	0.0723053	-0.74033	0.285599	-0.24638	0.651407	0.294609	Not_Sig
b1580	rspB	predicted oxidoreductase, Zn-dependent and NAD(P)-binding (NCBI)	-0.163477	0.205136	0.0214061	0.0828355	0.184883	0.651407	0.221229	Not_Sig
b2447	yffP	CPZ-55 prophage; predicted protein (NCBI)	0.0190335	0.104667	0.225578	0.223858	0.206544	0.651407	0.247118	Not_Sig
b3237	argR	arginine repressor (NCBI)	-1.07625	0.264723	-1.39607	0.280189	-0.319823	0.652274	0.385466	Not_Sig
b0249	ykfF	CP4-6 prophage; predicted protein (NCBI)	0.133746	0.0929142	-0.0889245	0.251148	-0.22267	0.652274	0.267784	Not_Sig
b0137	yadL	predicted fimbrial-like adhesin protein (NCBI)	-0.057472	0.0503816	-0.203339	0.168405	-0.145867	0.652274	0.175779	Not_Sig
b0163	yaeH	hypothetical protein (NCBI)	0.416696	0.0412377	0.28039	0.158278	-0.136306	0.652274	0.163562	Not_Sig
b2532	yfhQ	predicted methyltransferase (NCBI)	0.414016	0.0784851	0.314282	0.0911016	-0.099734	0.652274	0.120247	Not_Sig
b4189	yjfO	orf, hypothetical protein (VIMSS)	0.117226	0.0748885	0.029209	0.0746071	-0.0880169	0.652274	0.10571	Not_Sig
b2881	xdhD	fused predicted xanthine/hypoxanthine oxidase: molybdopterin-binding subunit/Fe-S binding subunit (NCBI)	0.02268	0.0633543	-0.0536063	0.06602	-0.0762863	0.652274	0.0915009	Not_Sig
b3893	fdoH	formate dehydrogenase-O, Fe-S subunit (NCBI)	-0.0441832	0.0345114	-0.101965	0.0603835	-0.0577817	0.652274	0.06955	Not_Sig
b0399	phoB	DNA-binding response regulator in two-component regulatory system with PhoR (or CreC) (NCBI)	-0.033886	0.0133041	-0.0852523	0.0604651	-0.0513662	0.652274	0.0619115	Not_Sig
b4329	yjiG	conserved inner membrane protein (NCBI)	-0.0365191	0.0451991	-0.0746009	0.00815603	-0.0380818	0.652274	0.0459291	Not_Sig
b3653	gltS	glutamate transporter (NCBI)	-0.13082	0.0309045	-0.0879828	0.0414243	0.0428372	0.652274	0.0516823	Not_Sig
b4351	mrr	methylated adenine and cytosine restriction protein (NCBI)	-0.0289462	0.0189098	0.0527763	0.0963972	0.0817224	0.652274	0.0982345	Not_Sig
b1141	ymfG	e14 prophage; predicted excisionase (NCBI)	0.0400236	0.0500186	0.121916	0.0849132	0.0818924	0.652274	0.0985501	Not_Sig
b3881	yihT	predicted aldolase (NCBI)	0.07996	0.11858	0.206518	0.0950412	0.126558	0.652274	0.151967	Not_Sig
b1029	ycdU	predicted inner membrane protein (NCBI)	-0.145958	0.179222	0.110373	0.250431	0.256332	0.652274	0.307955	Not_Sig
b4178	yjeB	predicted DNA-binding transcriptional regulator (NCBI)	-0.18168	0.218385	0.0806502	0.227536	0.262331	0.652274	0.31538	Not_Sig
b2761	ygcB	conserved protein, member of DEAD box family (NCBI)	-0.0223002	0.0378057	-0.131958	0.126864	-0.109658	0.652412	0.132378	Not_Sig
b0424	thiJ	4-methyl-5(beta-hydroxyethyl)-thiazole monophosphate synthesis (VIMSS)	0.121894	0.0989789	0.0271998	0.0577222	-0.0946947	0.652792	0.11458	Not_Sig
b0512	allB	allantoinase (NCBI)	-0.00149188	0.0441904	-0.0822685	0.0872677	-0.0807766	0.652792	0.0978184	Not_Sig
b3627	rfaI	UDP-D-galactose:(glucosyl)lipopolysaccharide- alpha-1,3-D-galactosyltransferase (NCBI)	-0.4364	0.0183078	-0.504588	0.0804716	-0.0681881	0.652792	0.082528	Not_Sig
b0732	mngB	alpha-mannosidase (NCBI)	0.0767489	0.0301433	0.0441205	0.0255228	-0.0326284	0.652792	0.0394973	Not_Sig
b0513	ybbY	putative transport (VIMSS)	-0.0178416	0.032831	0.0573517	0.0847487	0.0751934	0.652792	0.0908858	Not_Sig
b2431	b2431	orf, hypothetical protein (VIMSS)	-0.808706	0.25157	-0.506129	0.265652	0.302577	0.652792	0.365867	Not_Sig
b0381	ddlA	D-alanylalanine synthetase (NCBI)	0.046599	0.069147	0.200388	0.173079	0.153789	0.653139	0.18638	Not_Sig
b3788	rffG	dTDP-glucose 4,6-dehydratase (NCBI)	-0.103981	0.042701	-0.171686	0.0701292	-0.0677045	0.653148	0.0821065	Not_Sig
b3157	yhbT	predicted lipid carrier protein (NCBI)	0.120077	0.0639109	0.0622573	0.0288928	-0.0578198	0.653148	0.0701384	Not_Sig
b1355	b1355	orf, hypothetical protein (VIMSS)	0.0713696	0.038654	-0.0780867	0.177386	-0.149456	0.65315	0.181549	Not_Sig
b3708	tnaA	tryptophanase (VIMSS)	0.0304654	0.0217821	0.0531368	0.0168519	0.0226715	0.65315	0.0275399	Not_Sig
b3005	exbD	membrane spanning protein in TonB-ExbB-ExbD complex (NCBI)	-3.37921	0.281892	-2.65647	0.831099	0.722741	0.65315	0.877604	Not_Sig
b1028	ymdE	orf, hypothetical protein (VIMSS)	-0.0293006	0.3779	-0.397145	0.239914	-0.367844	0.653842	0.447624	Not_Sig
b0036	caiD	crotonobetainyl CoA hydratase (RefSeq)	0.0899354	0.156294	-0.100292	0.171799	-0.190227	0.653842	0.232256	Not_Sig
b2765	ygcM	6-pyruvoyl tetrahydrobiopterin synthase (PTPS) (NCBI)	0.221744	0.132735	0.038923	0.180714	-0.182821	0.653842	0.224223	Not_Sig
b1609	rstB	sensory histidine kinase in two-component regulatory system with RstA (NCBI)	0.0707634	0.141117	-0.106942	0.164979	-0.177706	0.653842	0.217099	Not_Sig
b1285	gmr	modulator of Rnase II stability (NCBI)	0.12206	0.0805168	-0.0132169	0.144212	-0.135277	0.653842	0.165167	Not_Sig
b4280	yjhC	putative dehydrogenase (VIMSS)	0.0501787	0.151825	-0.0805579	0.0482062	-0.130737	0.653842	0.159294	Not_Sig
b2922	yggE	hypothetical protein (NCBI)	0.172112	0.107061	0.0620078	0.0815393	-0.110104	0.653842	0.134576	Not_Sig
b2867	xdhB	xanthine dehydrogenase, FAD-binding subunit (NCBI)	0.146779	0.0671716	0.0775503	0.051875	-0.0692283	0.653842	0.0848707	Not_Sig
b3073	ygjG	putrescine:2-oxoglutaric acid aminotransferase, PLP-dependent (RefSeq)	0.0452412	0.0766866	-0.0238518	0.0353242	-0.069093	0.653842	0.0844312	Not_Sig
b0144	yadB	glutamyl-Q tRNA(Asp) synthetase (RefSeq)	0.0466503	0.0587318	-0.0168525	0.0510493	-0.0635029	0.653842	0.0778168	Not_Sig
b3548	yhjY	putative lipase (VIMSS)	0.0664625	0.0237106	0.0188626	0.0532172	-0.0475999	0.653842	0.0582603	Not_Sig
b2454	eutJ	predicted chaperonin, ethanolamine utilization protein (NCBI)	0.0215742	0.0462862	-0.0212363	0.0243065	-0.0428104	0.653842	0.0522802	Not_Sig
b3350	kefB	glutathione-regulated potassium-efflux system protein (NCBI)	0.224214	0.0250283	0.293097	0.080754	0.068883	0.653842	0.0845436	Not_Sig
b2522	sseB	enhanced serine sensitivity (VIMSS)	-0.0128302	0.0499304	0.0834591	0.106855	0.0962894	0.653842	0.117945	Not_Sig
b3570	bax	hypothetical protein (NCBI)	-0.469056	0.0405481	-0.351231	0.13782	0.117825	0.653842	0.143661	Not_Sig
b2541	hcaB	2,3-dihydroxy-2,3-dihydrophenylpropionate dehydrogenase (NCBI)	0.00574425	0.103477	0.127256	0.105514	0.121512	0.653842	0.147786	Not_Sig
b3259	prmA	ribosomal protein L11 methyltransferase (NCBI)	-0.253457	0.119818	-0.104681	0.135866	0.148776	0.653842	0.181151	Not_Sig
b1067	yceH	hypothetical protein (NCBI)	0.145584	0.23691	0.358488	0.110016	0.212904	0.653842	0.261209	Not_Sig
b4436	ryeC	Novel sRNA, function unknown; paralogous to the other QUAD sRNA genes unknown (RefSeq)	0.849724	0.232757	1.16941	0.314964	0.31969	0.653842	0.391635	Not_Sig
b2948	yqgE	orf, hypothetical protein (VIMSS)	-0.440835	0.427579	-0.00383291	0.323412	0.437002	0.653842	0.536115	Not_Sig
b3204	ptsN	sugar-specific enzyme IIA component of PTS (NCBI)	-3.82839	0.320053	-3.34879	0.491186	0.479597	0.653842	0.586258	Not_Sig
b4463	ygcU	predicted FAD containing dehydrogenase (NCBI)	0.216767	0.0943005	0.127429	0.056137	-0.0893378	0.654296	0.109745	Not_Sig
b2213	ada	fused DNA-binding transcriptional dual regulator/O6-methylguanine-DNA methyltransferase (NCBI)	-0.0973002	0.0857487	-0.1915	0.0779315	-0.0941999	0.65524	0.115871	Not_Sig
b0612	citT	citrate:succinate antiporter (NCBI)	0.0791537	0.0594248	-0.0376921	0.132042	-0.116846	0.655472	0.144797	Not_Sig
b1780	yeaD	orf, hypothetical protein (VIMSS)	0.0489876	0.0450166	-0.0458143	0.108684	-0.094802	0.655472	0.117638	Not_Sig
b4376	osmY	periplasmic protein (NCBI)	-0.0282233	0.0349147	-0.118291	0.105734	-0.0900672	0.655472	0.111349	Not_Sig
b1297	b1297	putative glutamine synthetase (EC 6.3.1.2) (VIMSS)	0.0436948	0.0560657	-0.0350522	0.0792876	-0.078747	0.655472	0.0971076	Not_Sig
b3934	cytR	DNA-binding transcriptional dual regulator (NCBI)	0.139218	0.0619061	0.0722775	0.0550282	-0.0669406	0.655472	0.0828279	Not_Sig
b2332	b2332	orf, hypothetical protein (VIMSS)	0.027236	0.0627504	-0.0268389	0.0233054	-0.0540749	0.655472	0.0669384	Not_Sig
b0892	ycaJ	recombination protein (NCBI)	0.0711431	0.0314818	0.10856	0.0338442	0.0374167	0.655472	0.0462226	Not_Sig
b3364	tsgA	hypothetical protein (NCBI)	0.0781891	0.0611982	0.157796	0.077545	0.0796072	0.655472	0.0987848	Not_Sig
b2361	b2361	orf, hypothetical protein (VIMSS)	-0.205523	0.0729669	-0.124619	0.0687816	0.0809042	0.655472	0.100275	Not_Sig
b2547	yphE	fused predicted sugar transporter subunits of ABC superfamily: ATP-binding components (NCBI)	0.208752	0.0665966	0.292669	0.079918	0.0839174	0.655472	0.104029	Not_Sig
b3447	ggt	gamma-glutamyltranspeptidase periplasmic precursor (NCBI)	-0.00420359	0.0941273	0.0908257	0.0699618	0.0950293	0.655472	0.11728	Not_Sig
b2812	ygdL	hypothetical protein (NCBI)	-0.0219405	0.0538209	0.0731075	0.104403	0.0950479	0.655472	0.117459	Not_Sig
b0291	yagX	predicted aromatic compound dioxygenase (NCBI)	-0.0643356	0.0684258	0.0393706	0.107835	0.103706	0.655472	0.127712	Not_Sig
b1733	chbG	hypothetical protein (NCBI)	-0.1298	0.0456869	-0.0252102	0.121143	0.10459	0.655472	0.129471	Not_Sig
b1538	dcp	dipeptidyl carboxypeptidase II (NCBI)	-0.0309871	0.0400029	0.0894318	0.1439	0.120419	0.655472	0.149357	Not_Sig
b0889	lrp	DNA-binding transcriptional dual regulator, leucine-binding (NCBI)	0.751743	0.065948	0.872896	0.134656	0.121153	0.655472	0.149938	Not_Sig
b1991	cobT	nicotinate-nucleotide--dimethylbenzimidazolephosphoribosyltransferase (NCBI)	-0.0757977	0.0481262	0.0514956	0.150258	0.127293	0.655472	0.157777	Not_Sig
b3378	yhfU	orf, hypothetical protein (VIMSS)	-0.0124157	0.1226	0.131444	0.128958	0.143859	0.655472	0.177936	Not_Sig
b2679	proX	glycine betaine transporter subunit (NCBI)	-0.454444	0.109179	-0.259727	0.215596	0.194717	0.655472	0.241664	Not_Sig
b3375	yhfR	putative transcriptional regulator (VIMSS)	-0.00512113	0.062647	-0.109549	0.113636	-0.104428	0.655536	0.12976	Not_Sig
b1049	mdoH	glucosyltransferase MdoH (NCBI)	-0.0519076	0.0472578	0.0933323	0.174307	0.14524	0.655536	0.180599	Not_Sig
b3950	frwB	predicted enzyme IIB component of PTS (NCBI)	-0.151888	0.139307	0.0407432	0.194773	0.192631	0.655536	0.239464	Not_Sig
b1348	lar	Rac prophage; restriction alleviation protein (NCBI)	-0.355157	0.127249	-0.13484	0.242281	0.220316	0.655536	0.273665	Not_Sig
b1681	sufD	component of SufBCD complex (NCBI)	-0.0351804	0.0869567	0.0560611	0.0730061	0.0912415	0.655855	0.11354	Not_Sig
b2759	ygcK	hypothetical protein (NCBI)	0.00301358	0.143422	-0.128903	0.0806768	-0.131916	0.657008	0.164555	Not_Sig
b2799	fucO	L-1,2-propanediol oxidoreductase (NCBI)	0.00747916	0.036716	-0.0859666	0.110579	-0.0934457	0.657008	0.116515	Not_Sig
b0573	cusF	periplasmic copper-binding protein (NCBI)	-0.0171775	0.0609156	-0.0904595	0.0681608	-0.073282	0.657008	0.0914145	Not_Sig
b3728	pstS	phosphate transporter subunit (NCBI)	-2.567	0.627247	-3.12625	0.307895	-0.559246	0.65774	0.698741	Not_Sig
b4024	lysC	aspartate kinase III (NCBI)	0.166509	0.0175777	0.103122	0.0772597	-0.0633874	0.65774	0.0792341	Not_Sig
b0035	caiE	possible synthesis of cofactor for carnitine racemase and dehydratase (VIMSS)	-0.16706	0.0620693	-0.0543795	0.126375	0.11268	0.65774	0.140795	Not_Sig
b3509	hdeB	orf, hypothetical protein (VIMSS)	-0.162602	0.152901	-0.327169	0.139981	-0.164566	0.658157	0.2073	Not_Sig
b2471	yffB	hypothetical protein (NCBI)	0.209403	0.127498	0.0451615	0.161468	-0.164242	0.658157	0.205737	Not_Sig
b1492	gadC	predicted glutamate:gamma-aminobutyric acid antiporter (NCBI)	0.0924776	0.0982235	-0.00551815	0.0755659	-0.0979958	0.658157	0.123928	Not_Sig
b3688	yidQ	orf, hypothetical protein (VIMSS)	0.0673667	0.0605318	-0.0252274	0.10033	-0.0925941	0.658157	0.117176	Not_Sig
b1587	ynfE	oxidoreductase subunit (NCBI)	0.13184	0.0588122	0.0487579	0.0869243	-0.0830817	0.658157	0.104951	Not_Sig
b0011	yaaW	hypothetical protein (NCBI)	-0.0181459	0.0647087	-0.0987488	0.0776302	-0.0806028	0.658157	0.101063	Not_Sig
b2558	mltF	predicted periplasmic binding protein/transglycosylase (RefSeq)	0.0483168	0.0607069	-0.0238532	0.0673703	-0.07217	0.658157	0.0906868	Not_Sig
b0771	ybhJ	putative enzyme (VIMSS)	0.0908255	0.0778222	0.0272976	0.0203123	-0.063528	0.658157	0.0804293	Not_Sig
b4271	intB	KpLE2 phage-like element; predicted integrase (RefSeq)	0.0123978	0.0405011	-0.04104	0.053705	-0.0534378	0.658157	0.0672649	Not_Sig
b0134	panB	3-methyl-2-oxobutanoate hydroxymethyltransferase (NCBI)	0.0569913	0.0464255	0.0136513	0.028899	-0.04334	0.658157	0.0546853	Not_Sig
b4002	yjaI	orf, hypothetical protein (VIMSS)	0.546479	0.0463001	0.509579	0.0059009	-0.0369	0.658157	0.0466747	Not_Sig
b4252	yjgK	orf, hypothetical protein (VIMSS)	-0.0446313	0.0292589	-0.014189	0.0251506	0.0304423	0.658157	0.0385829	Not_Sig
b2829	ptsP	fused PTS enzyme: PEP-protein phosphotransferase (enzyme I)/GAF domain containing protein (NCBI)	0.367635	0.0425603	0.406621	0.0244545	0.0389865	0.658157	0.0490857	Not_Sig
b2556	yfhK	putative 2-component sensor protein (VIMSS)	0.135255	0.0449741	0.193494	0.0585809	0.0582391	0.658157	0.0738538	Not_Sig
b3661	nlpA	cytoplasmic membrane lipoprotein-28 (NCBI)	-0.221368	0.0507685	-0.158359	0.0607508	0.0630097	0.658157	0.0791714	Not_Sig
b1872	bisZ	biotin sulfoxide reductase 2 (VIMSS)	0.0102661	0.0329817	0.0906683	0.0951071	0.0804022	0.658157	0.100664	Not_Sig
b3588	aldB	aldehyde dehydrogenase B (lactaldehyde dehydrogenase) (VIMSS)	0.0471576	0.0261888	0.129948	0.10159	0.0827904	0.658157	0.104911	Not_Sig
b3670	ilvN	acetolactate synthase small subunit (NCBI)	-0.156534	0.0929562	-0.0619965	0.0746225	0.0945378	0.658157	0.119203	Not_Sig
b0286	yagT	predicted xanthine dehydrogenase, 2Fe-2S subunit (NCBI)	0.0527608	0.0744424	0.14863	0.0960458	0.0958693	0.658157	0.121517	Not_Sig
b0261	mmuM	homocysteine methyltransferase (NCBI)	-0.0115963	0.128879	0.0908458	0.0151959	0.102442	0.658157	0.129772	Not_Sig
b3866	yihI	hypothetical protein (NCBI)	0.251901	0.0475973	0.377155	0.150098	0.125255	0.658157	0.157464	Not_Sig
b0827	moeA	molybdopterin biosynthesis protein (NCBI)	-0.268741	0.0837186	-0.136102	0.14586	0.132639	0.658157	0.168178	Not_Sig
b1201	b1201	putative sensor-type regulator (VIMSS)	-0.0768792	0.137731	0.068084	0.120805	0.144963	0.658157	0.183204	Not_Sig
b0843	ybjH	hypothetical protein (NCBI)	-0.0075513	0.1409	0.139113	0.121439	0.146664	0.658157	0.186011	Not_Sig
b3096	yqjB	hypothetical protein (NCBI)	-0.0381238	0.0920881	0.130134	0.18975	0.168258	0.658157	0.210916	Not_Sig
b0346	mhpR	DNA-binding transcriptional activator, 3HPP-binding (RefSeq)	0.116168	0.0956439	0.284469	0.189817	0.168301	0.658157	0.212552	Not_Sig
b0217	yafT	predicted aminopeptidase (NCBI)	0.132775	0.206572	0.30249	0.0596405	0.169715	0.658157	0.21501	Not_Sig
b0082	mraW	S-adenosyl-methyltransferase (NCBI)	-1.231	0.15671	-1.05679	0.154774	0.17421	0.658157	0.220256	Not_Sig
b1450	b1450	orf, hypothetical protein (VIMSS)	0.0828431	0.0891821	0.264777	0.210307	0.181934	0.658157	0.228435	Not_Sig
b0584	fepA	iron-enterobactin outer membrane transporter (NCBI)	-2.98441	0.224633	-2.7628	0.163952	0.22161	0.658157	0.278101	Not_Sig
b0357	yaiN	putative alpha helix chain (VIMSS)	-0.772342	0.279115	-0.222512	0.635861	0.54983	0.658157	0.694424	Not_Sig
b0366	tauB	taurine transporter subunit (NCBI)	0.0432306	0.00751692	-0.0336395	0.0972698	-0.0768701	0.658406	0.0975598	Not_Sig
b0621	dcuC	anaerobic C4-dicarboxylate transport (NCBI)	-0.00298712	0.0710275	0.071767	0.0630667	0.0747541	0.659171	0.0949859	Not_Sig
b3525	yhjH	orf, hypothetical protein (VIMSS)	0.0824439	0.0543301	0.012907	0.0700428	-0.0695369	0.661171	0.088644	Not_Sig
b4064	yjcD	predicted permease (NCBI)	-0.0247731	0.0300195	0.0109374	0.034204	0.0357105	0.661171	0.0455092	Not_Sig
b0550	rusA	DLP12 prophage; endonuclease RUS (NCBI)	-0.00849289	0.0725553	0.0787015	0.084181	0.0871944	0.661171	0.111134	Not_Sig
b1294	sapA	predicted antimicrobial peptide transporter subunit (NCBI)	-0.147302	0.13195	-0.338863	0.205681	-0.19156	0.661432	0.244368	Not_Sig
b1753	ynjA	hypothetical protein (NCBI)	-0.109873	0.0437486	-0.0206973	0.1052	0.0891761	0.662577	0.113934	Not_Sig
b1699	ydiS	predicted oxidoreductase with FAD/NAD(P)-binding domain (NCBI)	0.209057	0.0119886	0.102415	0.135923	-0.106642	0.663656	0.13645	Not_Sig
b0895	dmsB	dimethyl sulfoxide reductase, anaerobic, subunit B (NCBI)	0.124841	0.0640564	0.054768	0.0628031	-0.0700728	0.663656	0.0897076	Not_Sig
b1747	astA	arginine succinyltransferase (NCBI)	0.133311	0.065892	0.207867	0.0691017	0.0745559	0.663656	0.0954819	Not_Sig
b2732	ygbA	hypothetical protein (NCBI)	0.0728307	0.0288687	0.117314	0.0492904	0.0444835	0.666023	0.0571222	Not_Sig
b2804	fucU	L-fucose mutarotase (NCBI)	0.532087	0.0641502	0.273948	0.32626	-0.258138	0.66607	0.332507	Not_Sig
b3150	yraP	hypothetical protein (NCBI)	-0.0867475	0.0658436	-0.230478	0.173064	-0.143731	0.66607	0.185166	Not_Sig
b2449	yffR	CPZ-55 prophage; predicted protein (NCBI)	0.10505	0.0154947	0.0344583	0.0895526	-0.0705912	0.66607	0.0908832	Not_Sig
b3407	yhgF	orf, hypothetical protein (VIMSS)	0.0829056	0.039606	0.0351429	0.0469476	-0.0477627	0.66607	0.0614224	Not_Sig
b1881	cheZ	chemotaxis regulator, protein phosphatase for CheY (NCBI)	0.0802502	0.0828937	0.165742	0.0722882	0.0854915	0.66607	0.109986	Not_Sig
b0537	intD	DLP12 prophage; predicted integrase (NCBI)	-0.0420892	0.10421	0.0464733	0.0464071	0.0885625	0.66607	0.114076	Not_Sig
b0328	yahN	neutral amino-acid efflux system (NCBI)	-0.107358	0.0122938	0.000787649	0.138566	0.108145	0.66607	0.139111	Not_Sig
b3110	yhaO	predicted transporter (RefSeq)	-0.13324	0.0192809	-0.0668654	0.0833746	0.0663749	0.666398	0.085575	Not_Sig
b0700	rhsC	rhsC element core protein RshC (NCBI)	0.179435	0.0344741	0.220193	0.0397357	0.0407576	0.666612	0.052606	Not_Sig
b0855	potG	ATP-binding component of putrescine transport system (VIMSS)	0.0523326	0.0882079	0.124378	0.0293348	0.0720454	0.666612	0.0929579	Not_Sig
b2370	evgS	hybrid sensory histidine kinase in two-component regulatory system with EvgA (NCBI)	-0.111975	0.117142	-0.242466	0.121525	-0.130492	0.666855	0.168791	Not_Sig
b2991	hybF	protein involved with the maturation of hydrogenases 1 and 2 (NCBI)	0.0814572	0.0846093	-0.0260666	0.110394	-0.107524	0.666855	0.139088	Not_Sig
b1875	yecM	orf, hypothetical protein (VIMSS)	0.160573	0.0890759	0.0689029	0.0783263	-0.0916696	0.666855	0.118615	Not_Sig
b2505	yfgH	predicted outer membrane lipoprotein (NCBI)	-0.182039	0.058089	-0.263983	0.0886382	-0.0819436	0.666855	0.105977	Not_Sig
b3877	yihP	predicted transporter (RefSeq)	-0.0243782	0.028348	0.0125099	0.0383862	0.0368881	0.666855	0.0477191	Not_Sig
b4327	yjiE	predicted DNA-binding transcriptional regulator (NCBI)	0.0807462	0.105205	-0.0586247	0.146658	-0.139371	0.667267	0.18049	Not_Sig
b2066	udk	uridine/cytidine kinase (VIMSS)	-0.0481714	0.0673941	-0.176875	0.152829	-0.128703	0.667585	0.167029	Not_Sig
b3424	glpG	predicted intramembrane serine protease (NCBI)	-0.106813	0.0572429	-0.15244	0.0149494	-0.0456268	0.667585	0.0591628	Not_Sig
b3554	yiaF	orf, hypothetical protein (VIMSS)	0.0989032	0.0127911	0.0545969	0.0560469	-0.0443063	0.667585	0.057488	Not_Sig
b1330	ynaI	conserved inner membrane protein (NCBI)	-0.478952	0.162012	-0.324827	0.117078	0.154125	0.667585	0.199888	Not_Sig
b0341	cynX	predicted cyanate transporter (NCBI)	-0.0557207	0.0326879	0.000613077	0.0654856	0.0563338	0.667801	0.0731906	Not_Sig
b1144	ymfJ	orf, hypothetical protein (VIMSS)	-0.289526	0.064907	-0.194394	0.105183	0.0951318	0.667801	0.123598	Not_Sig
b1231	tyrT	tRNA-Tyr (NCBI)	1.29398	0.073644	0.827147	0.604177	-0.466837	0.668127	0.608649	Not_Sig
b4157	yjeN	hypothetical protein (NCBI)	0.240555	0.116218	0.134785	0.07414	-0.10577	0.668127	0.137852	Not_Sig
b0777	bioC	predicted methltransferase, enzyme of biotin synthesis (NCBI)	0.291484	0.072956	0.232667	0.0233639	-0.0588162	0.668127	0.0766059	Not_Sig
b0320	yahF	predicted acyl-CoA synthetase with NAD(P)-binding domain and succinyl-CoA synthetase domain (NCBI)	-0.108185	0.0427803	-0.0474274	0.0666597	0.0607572	0.668127	0.0792065	Not_Sig
b4090	rpiB	ribose-5-phosphate isomerase B (NCBI)	0.0706775	0.0681171	0.137647	0.0543738	0.0669693	0.668127	0.0871576	Not_Sig
b2230	yfaA	orf, hypothetical protein (VIMSS)	-0.0713484	0.0877652	0.00659844	0.0508868	0.0779468	0.668127	0.10145	Not_Sig
b1658	purR	DNA-binding transcriptional repressor, hypoxanthine-binding (NCBI)	-0.458513	0.0463354	-0.300734	0.199992	0.157779	0.668127	0.20529	Not_Sig
b4676	yoaK	expressed protein (RefSeq)	-0.731386	1.58741	0.53291	0.45086	1.2643	0.668824	1.6502	Not_Sig
b3908	sodA	superoxide dismutase, manganese (VIMSS)	-0.30015	0.0470514	-0.475607	0.224372	-0.175457	0.669143	0.229252	Not_Sig
b3438	gntR	DNA-binding transcriptional repressor (NCBI)	-0.437127	0.0752524	-0.374961	0.0306078	0.0621656	0.669143	0.0812389	Not_Sig
b2430	b2430	putative beta-lactamase (VIMSS)	-0.102886	0.0548926	-0.051232	0.0396457	0.0516538	0.671928	0.0677124	Not_Sig
b3159	yhbV	orf, hypothetical protein (VIMSS)	0.0111921	0.0106191	-0.0122388	0.028871	-0.0234309	0.673038	0.0307619	Not_Sig
b2811	ygdK	predicted Fe-S metabolism protein (NCBI)	-0.0332021	0.14087	0.127625	0.157589	0.160827	0.673687	0.211373	Not_Sig
b3766	ilvL	ilvG operon leader peptide (NCBI)	0.20044	0.235474	-0.000757766	0.120862	-0.201198	0.674193	0.264681	Not_Sig
b4073	nrfD	formate-dependent nitrite reductase, membrane subunit (NCBI)	-0.00623314	0.073022	-0.0750925	0.0538542	-0.0688593	0.675414	0.090733	Not_Sig
b4266	idnO	gluconate 5-dehydrogenase (NCBI)	0.0437589	0.0226343	-0.0522635	0.124611	-0.0960224	0.675735	0.12665	Not_Sig
b2802	fucI	L-fucose isomerase (NCBI)	0.0180014	0.0649004	-0.0331712	0.0188118	-0.0511726	0.675735	0.0675718	Not_Sig
b4049	dusA	tRNA-dihydrouridine synthase A (RefSeq)	-0.309692	0.0954108	-0.227283	0.0522403	0.0824095	0.675735	0.108776	Not_Sig
b0660	ybeZ	predicted protein with nucleoside triphosphate hydrolase domain (RefSeq)	-0.0556897	0.103268	0.101264	0.179661	0.156954	0.675735	0.207225	Not_Sig
b3706	trmE	tRNA modification GTPase (NCBI)	1.04174	0.612015	1.55206	0.283356	0.510327	0.676122	0.674428	Not_Sig
b4544	yfbW	hypothetical protein (NCBI)	0.555455	0.128603	0.765497	0.246245	0.210042	0.676479	0.277805	Not_Sig
b1441	ydcT	predicted spermidine/putrescine transporter subunit (NCBI)	0.0257733	0.181683	0.195666	0.132403	0.169893	0.676498	0.224809	Not_Sig
b4324	uxuR	DNA-binding transcriptional repressor (NCBI)	-0.0360735	0.0147373	0.0202912	0.0731539	0.0563646	0.676577	0.0746236	Not_Sig
b4357	yjjM	predicted DNA-binding transcriptional regulator (NCBI)	-0.107159	0.050847	-0.257595	0.19269	-0.150435	0.676717	0.199286	Not_Sig
b3693	dgoK	2-oxo-3-deoxygalactonate kinase (NCBI)	-0.0176493	0.0229558	0.0196566	0.043848	0.0373059	0.677792	0.0494936	Not_Sig
b4441	glmY	sRNA activator of glmS mRNA (RefSeq)	0.391394	0.225058	0.129716	0.265469	-0.261679	0.678095	0.34803	Not_Sig
b0008	talB	transaldolase B (NCBI)	0.121837	0.0616069	0.0303935	0.104674	-0.0914438	0.678095	0.121458	Not_Sig
b2076	mdtC	multidrug efflux system, subunit C (NCBI)	-0.0293985	0.0603838	0.0586055	0.100122	0.0880041	0.678095	0.116921	Not_Sig
b4387	ytjB	hypothetical protein (NCBI)	0.245588	0.0729076	0.349322	0.117143	0.103734	0.678095	0.137978	Not_Sig
b0530	sfmA	putative fimbrial-like protein (VIMSS)	-0.319322	0.312084	0.0568547	0.390761	0.376177	0.678095	0.500091	Not_Sig
b3601	mtlR	DNA-binding repressor (NCBI)	-0.236601	0.0646806	-0.334271	0.113062	-0.09767	0.678948	0.130256	Not_Sig
b3222	yhcI	putative NAGC-like transcriptional regulator (VIMSS)	0.140468	0.0368664	0.0542165	0.108932	-0.0862512	0.678948	0.115001	Not_Sig
b0377	sbmA	predicted transporter (NCBI)	-0.0228425	0.0280132	0.0456774	0.0869449	0.0685199	0.678948	0.0913463	Not_Sig
b2317	dedA	conserved inner membrane protein (NCBI)	0.123496	0.105932	0.2528	0.135774	0.129304	0.678948	0.17221	Not_Sig
b3154	yhbP	hypothetical protein (NCBI)	-0.120273	0.112412	-0.0340544	0.0245477	0.0862187	0.679176	0.115062	Not_Sig
b0973	hyaB	hydrogenase 1, large subunit (NCBI)	0.186218	0.0593137	0.27524	0.103014	0.0890218	0.679292	0.11887	Not_Sig
b0228	yafM	hypothetical protein (NCBI)	0.315596	0.101714	0.223676	0.0689033	-0.09192	0.679792	0.122855	Not_Sig
b2618	b2618	orf, hypothetical protein (VIMSS)	0.048397	0.241775	-0.168571	0.160505	-0.216968	0.679964	0.290201	Not_Sig
b2889	idi	isopentenyl-diphosphate delta-isomerase (NCBI)	-0.0913234	0.114552	-0.229576	0.145505	-0.138253	0.679964	0.185186	Not_Sig
b0775	bioB	biotin synthase (NCBI)	0.0919457	0.0535112	-0.0140423	0.131348	-0.105988	0.679964	0.14183	Not_Sig
b3949	frwC	predicted enzyme IIC component of PTS (NCBI)	0.200855	0.0738483	0.10723	0.101679	-0.0936245	0.679964	0.125667	Not_Sig
b2129	yehX	predicted transporter subunit: ATP-binding component of ABC superfamily (NCBI)	0.00507197	0.0986696	0.0987847	0.078016	0.0937127	0.679964	0.125786	Not_Sig
b3964	yijD	conserved inner membrane protein (NCBI)	0.256377	0.106039	0.385353	0.136805	0.128977	0.679964	0.173089	Not_Sig
b1526	yneJ	predicted DNA-binding transcriptional regulator (NCBI)	-0.0274985	0.350906	0.238528	0.062736	0.266026	0.679964	0.35647	Not_Sig
b1398	paaK	phenylacetyl-CoA ligase (NCBI)	0.226858	0.542262	0.721173	0.382073	0.494315	0.679964	0.663346	Not_Sig
b1040	csgD	DNA-binding transcriptional activator in two-component regulatory system (NCBI)	-0.747352	0.27406	-0.0822432	0.849623	0.665109	0.679964	0.892731	Not_Sig
b1427	rimL	ribosomal-protein-L7/L12-serine acetyltransferase (NCBI)	0.201325	0.0872609	0.056875	0.173477	-0.14445	0.680614	0.194187	Not_Sig
b1296	ycjJ	putative amino acid/amine transport protein (VIMSS)	-0.0145661	0.0657058	0.0974861	0.135547	0.112052	0.680614	0.150633	Not_Sig
b3134	agaW	N-acetylgalactosamine-specific enzyme IIC component of PTS, fragment (pseudogene) (RefSeq)	-0.0469779	0.0113488	0.0816479	0.172718	0.128626	0.681195	0.17309	Not_Sig
b2543	yphA	predicted inner membrane protein (RefSeq)	-0.0809086	0.0694923	0.0438808	0.15304	0.124789	0.681655	0.168079	Not_Sig
b2863	ygeQ	orf, hypothetical protein (VIMSS)	-0.18144	0.0923077	-0.340678	0.193887	-0.159238	0.681769	0.21474	Not_Sig
b3475	acpT	holo-(acyl carrier protein) synthase 2 (NCBI)	-0.0769163	0.145679	-0.208203	0.100692	-0.131286	0.681769	0.177091	Not_Sig
b2634	yfjR	CP4-57 prophage; predicted DNA-binding transcriptional regulator (NCBI)	0.14653	0.155213	0.345462	0.218873	0.198932	0.681769	0.268322	Not_Sig
b2534	yfhR	predicted peptidase (RefSeq)	0.067778	0.0481831	0.144578	0.0918198	0.0767996	0.682294	0.103694	Not_Sig
b1972	yedZ	hypothetical protein (NCBI)	0.0455719	0.0535367	0.128202	0.098044	0.0826301	0.682666	0.111709	Not_Sig
b2310	argT	lysine/arginine/ornithine transporter subunit (NCBI)	0.00660888	0.0261958	0.103724	0.128628	0.0971146	0.682666	0.131268	Not_Sig
b2413	cysZ	putative sulfate transport protein CysZ (NCBI)	0.116256	0.0862054	-0.00226823	0.135189	-0.118524	0.68285	0.160336	Not_Sig
b2186	yejK	nucleoid-associated protein NdpA (NCBI)	0.354374	0.0341059	0.405322	0.0599858	0.0509484	0.683612	0.0690037	Not_Sig
b0284	yagR	predicted oxidoreductase with molybdenum-binding domain (NCBI)	-0.0012306	0.0400053	0.080661	0.103634	0.0818916	0.684766	0.111088	Not_Sig
b2631	yfjO	orf, hypothetical protein (VIMSS)	0.254957	0.373999	-0.0885237	0.280258	-0.34348	0.686623	0.467354	Not_Sig
b1428	ydcK	predicted enzyme (NCBI)	0.0919003	0.139828	-0.0705877	0.171295	-0.162488	0.686623	0.221119	Not_Sig
b1547	stfQ	Qin prophage; predicted side tail fibre assembly protein (NCBI)	-0.0222004	0.150693	0.0889548	0.0117586	0.111155	0.686623	0.151151	Not_Sig
b3888	yiiD	predicted acetyltransferase (NCBI)	0.0269286	0.0328652	0.100372	0.0944497	0.073443	0.686778	0.100004	Not_Sig
b1923	fliC	flagellin (NCBI)	0.0367939	0.0463473	-0.0769642	0.148043	-0.113758	0.68745	0.155129	Not_Sig
b0786	ybhL	predicted inner membrane protein (NCBI)	0.102632	0.0309731	0.160961	0.073272	0.0583296	0.68745	0.0795495	Not_Sig
b2280	nuoJ	NADH dehydrogenase subunit J (NCBI)	-0.330355	0.184675	-0.564206	0.262779	-0.233851	0.689457	0.321181	Not_Sig
b3446	yrhB	hypothetical protein (NCBI)	-0.157706	0.258481	-0.389749	0.187027	-0.232043	0.689457	0.319048	Not_Sig
b2295	yfbV	hypothetical protein (NCBI)	0.0294621	0.0839949	-0.107629	0.168923	-0.137091	0.689457	0.188653	Not_Sig
b1180	ycgM	predicted isomerase/hydrolase (NCBI)	0.134644	0.0684746	0.00220854	0.168879	-0.132435	0.689457	0.182233	Not_Sig
b0921	smtA	predicted S-adenosyl-L-methionine-dependent methyltransferase (NCBI)	0.00620776	0.138372	-0.10663	0.0687505	-0.112838	0.689457	0.15451	Not_Sig
b2766	ygcN	orf, hypothetical protein (VIMSS)	0.170031	0.0611232	0.078547	0.109876	-0.0914838	0.689457	0.125733	Not_Sig
b0042	fixB	predicted electron transfer flavoprotein, NAD/FAD-binding domain and ETFP adenine nucleotide-binding domain-like (NCBI)	-0.0373783	0.0909385	-0.12803	0.0851003	-0.0906516	0.689457	0.124547	Not_Sig
b4353	yjiX	hypothetical protein (NCBI)	-0.00134577	0.0864102	-0.0665863	0.024227	-0.0652406	0.689457	0.0897422	Not_Sig
b3091	uxaA	altronate hydrolase (NCBI)	-0.0346977	0.0269355	0.00881663	0.0535109	0.0435143	0.689457	0.0599077	Not_Sig
b0325	yahK	predicted oxidoreductase, Zn-dependent and NAD(P)-binding (NCBI)	-0.0143521	0.07009	0.0821603	0.112504	0.0965124	0.689457	0.132551	Not_Sig
b1338	ydaJ	putative aminohydrolase (EC 3.5.1.14) (VIMSS)	-0.0785298	0.135308	0.0361102	0.0804318	0.11464	0.689457	0.157409	Not_Sig
b2102	yegX	orf, hypothetical protein (VIMSS)	0.0949563	0.132533	0.232431	0.133676	0.137475	0.689457	0.18824	Not_Sig
b1503	ydeR	predicted fimbrial-like adhesin protein (NCBI)	0.232767	0.225989	0.452333	0.19801	0.219566	0.689457	0.300465	Not_Sig
b2763	cysI	sulfite reductase, beta subunit, NAD(P)-binding, heme-binding (NCBI)	-1.17006	0.0609874	-0.947666	0.300128	0.222394	0.689457	0.306262	Not_Sig
b1800	yeaU	predicted dehydrogenase (NCBI)	-0.0337888	0.0676542	0.192189	0.303409	0.225978	0.689457	0.31086	Not_Sig
b4462	ygaQ	hypothetical protein (RefSeq)	-0.475894	0.340106	-0.144039	0.302271	0.331855	0.689457	0.455016	Not_Sig
b2288	nuoA	NADH dehydrogenase I chain A (VIMSS)	-0.310567	0.146267	0.0407115	0.457456	0.351279	0.689457	0.480271	Not_Sig
b1626	b1626	orf, hypothetical protein (VIMSS)	-0.0865464	0.14004	-0.221063	0.121552	-0.134516	0.690044	0.185435	Not_Sig
b1381	ydbH	hypothetical protein (NCBI)	-0.055126	0.0564122	0.0145816	0.0778485	0.0697076	0.690052	0.0961391	Not_Sig
b1511	ydeV	putative kinase (VIMSS)	0.0653536	0.0816139	-0.0343237	0.110748	-0.0996773	0.690322	0.137572	Not_Sig
b1306	pspC	DNA-binding transcriptional activator (NCBI)	0.434508	0.196375	0.269507	0.115523	-0.165001	0.690332	0.227835	Not_Sig
b3864	spf	Spot 42 RNA (NCBI)	-0.210918	0.480887	-0.728034	0.530419	-0.517116	0.690557	0.715958	Not_Sig
b1693	aroD	3-dehydroquinate dehydratase (NCBI)	-0.416812	0.165866	-0.708959	0.376451	-0.292146	0.690557	0.411372	Not_Sig
b1156	tfaE	e14 prophage; predicted tail fiber assembly protein (NCBI)	0.0652988	0.221196	-0.205755	0.306267	-0.271054	0.690557	0.377792	Not_Sig
b0778	bioD	dethiobiotin synthetase (NCBI)	0.163276	0.0793486	-0.0564708	0.303367	-0.219747	0.690557	0.313573	Not_Sig
b2947	gshB	glutathione synthetase (NCBI)	-0.0887971	0.146347	-0.307943	0.269311	-0.219146	0.690557	0.306506	Not_Sig
b3520	yhjB	predicted DNA-binding response regulator in two-component regulatory system (NCBI)	-0.0393689	0.077532	-0.178625	0.182852	-0.139256	0.690557	0.198611	Not_Sig
b2197	ccmE	periplasmic heme chaperone (NCBI)	0.0794543	0.16434	-0.0560007	0.0928774	-0.135455	0.690557	0.18877	Not_Sig
b1055	yceA	hypothetical protein (NCBI)	0.20044	0.185061	0.0653684	0.0257373	-0.135072	0.690557	0.186842	Not_Sig
b3455	livG	leucine/isoleucine/valine transporter subunit (NCBI)	0.187901	0.112397	0.0580819	0.140488	-0.12982	0.690557	0.179917	Not_Sig
b0877	ybjX	hypothetical protein (NCBI)	0.0493155	0.129518	-0.0660779	0.100625	-0.115393	0.690557	0.164013	Not_Sig
b2952	yggT	predicted inner membrane protein (NCBI)	0.100398	0.0369736	-0.00982018	0.152511	-0.110218	0.690557	0.156929	Not_Sig
b2139	mdtQ	orf, hypothetical protein (VIMSS)	-0.00686777	0.0833074	-0.101101	0.104806	-0.0942337	0.690557	0.133882	Not_Sig
b0351	mhpF	acetaldehyde dehydrogenase (NCBI)	-0.0338587	0.0390305	-0.11402	0.106442	-0.0801612	0.690557	0.113372	Not_Sig
b3912	cpxR	DNA-binding response regulator in two-component regulatory system with CpxA (NCBI)	0.0253925	0.111724	-0.0545334	0.0229646	-0.0799259	0.690557	0.114059	Not_Sig
b2120	yehM	hypothetical protein (NCBI)	0.0226111	0.077629	-0.0512817	0.0708584	-0.0738928	0.690557	0.105106	Not_Sig
b4167	yjeF	predicted carbohydrate kinase (NCBI)	0.0909206	0.0606121	0.0213748	0.0753696	-0.0695458	0.690557	0.0967182	Not_Sig
b0112	aroP	aromatic amino acid transporter (NCBI)	0.186437	0.0267091	0.118602	0.0904611	-0.0678353	0.690557	0.0943217	Not_Sig
b2151	galS	DNA-binding transcriptional repressor (NCBI)	-0.0705162	0.0390951	-0.136229	0.0849402	-0.0657132	0.690557	0.0935054	Not_Sig
b0792	ybhR	predicted transporter subunit: membrane component of ABC superfamily (NCBI)	0.00544791	0.0888984	-0.0581293	0.00784628	-0.0635772	0.690557	0.089244	Not_Sig
b3379	php	predicted hydrolase (NCBI)	0.0082648	0.0415162	-0.0522344	0.0735037	-0.0604992	0.690557	0.084418	Not_Sig
b0718	ybgQ	putative outer membrane protein (VIMSS)	0.169942	0.0325218	0.116444	0.0666408	-0.0534981	0.690557	0.074153	Not_Sig
b0378	yaiW	predicted DNA-binding transcriptional regulator (NCBI)	0.0113582	0.0620997	-0.0400284	0.0380911	-0.0513866	0.690557	0.0728512	Not_Sig
b3502	arsB	arsenical pump membrane protein (VIMSS)	0.100451	0.053549	0.049458	0.0491001	-0.0509931	0.690557	0.072652	Not_Sig
b0484	copA	copper transporter (NCBI)	-0.0767167	0.0487695	-0.123997	0.0449954	-0.04728	0.690557	0.0663555	Not_Sig
b0838	yliJ	putative transferase (VIMSS)	0.153231	0.0510376	0.11226	0.0252725	-0.0409715	0.690557	0.056952	Not_Sig
b3116	tdcC	L-threonine/L-serine transporter (NCBI)	-0.105344	0.0332022	-0.129446	0.00848907	-0.0241021	0.690557	0.0342703	Not_Sig
b3518	yhjA	predicted cytochrome C peroxidase (NCBI)	0.00510848	0.0320383	-0.018721	0.00908783	-0.0238295	0.690557	0.0333022	Not_Sig
b3745	yieM	predicted von Willibrand factor containing protein (NCBI)	-0.115062	0.0239764	-0.0930972	0.020112	0.0219652	0.690557	0.0312947	Not_Sig
b3478	nikC	nickel transporter subunit (NCBI)	0.0548288	0.0076991	0.0866453	0.0438204	0.0318165	0.690557	0.0444916	Not_Sig
b1202	ycgV	predicted adhesin (NCBI)	0.0205238	0.0242282	0.054658	0.0407318	0.0341342	0.690557	0.0473929	Not_Sig
b4486	yjiV	conserved protein (pseudogene) (RefSeq)	-0.212765	0.0359705	-0.176593	0.036309	0.0361728	0.690557	0.0511099	Not_Sig
b2624	alpA	CP4-57 prophage; DNA-binding transcriptional activator (NCBI)	-0.0813171	0.0524477	-0.038677	0.0306181	0.0426401	0.690557	0.0607308	Not_Sig
b0902	pflA	pyruvate formate lyase activating enzyme 1 (NCBI)	0.0131648	0.0573383	0.0601244	0.0320279	0.0469596	0.690557	0.0656769	Not_Sig
b0594	entE	2,3-dihydroxybenzoate-AMP ligase component of enterobactin synthase multienzyme complex (NCBI)	0.00177838	0.0278842	0.0523472	0.0662961	0.0505689	0.690557	0.0719215	Not_Sig
b3434	yhgN	predicted antibiotic transporter (NCBI)	0.0960527	0.00740632	0.150594	0.0761867	0.0545413	0.690557	0.0765459	Not_Sig
b2418	pdxK	pyridoxine kinase (NCBI)	0.0695516	0.0555611	0.12439	0.0543703	0.0548386	0.690557	0.0777378	Not_Sig
b2407	xapA	purine nucleoside phosphorylase (NCBI)	0.00615088	0.0381886	0.0644637	0.0713977	0.0583128	0.690557	0.0809692	Not_Sig
b4055	aphA	acid phosphatase/phosphotransferase, class B, non-specific (NCBI)	-0.186975	0.0437393	-0.128456	0.068629	0.0585191	0.690557	0.0813822	Not_Sig
b4037	malM	maltose regulon periplasmic protein (NCBI)	-0.0506538	0.0564507	0.00821412	0.0591252	0.0588679	0.690557	0.0817464	Not_Sig
b0514	glxK	glycerate kinase II (NCBI)	-0.0348601	0.0495361	0.024555	0.0678795	0.0594152	0.690557	0.0840324	Not_Sig
b1958	yedI	conserved inner membrane protein (NCBI)	0.0401356	0.0785737	0.100206	0.03183	0.0600701	0.690557	0.084776	Not_Sig
b4072	nrfC	formate-dependent nitrite reductase, 4Fe4S subunit (NCBI)	-0.0362344	0.023601	0.0262544	0.0845833	0.0624888	0.690557	0.0878142	Not_Sig
b2714	ascG	DNA-binding transcriptional repressor (NCBI)	0.0897505	0.0165251	0.162978	0.100618	0.0732279	0.690557	0.101966	Not_Sig
b0074	leuA	2-isopropylmalate synthase (NCBI)	0.0337726	0.0448199	0.107727	0.0941897	0.073954	0.690557	0.10431	Not_Sig
b1901	araF	L-arabinose transporter subunit (NCBI)	0.115832	0.0936235	0.191003	0.0504402	0.075171	0.690557	0.106346	Not_Sig
b0709	ybgH	predicted transporter (NCBI)	0.0818594	0.0353991	0.158373	0.101744	0.076514	0.690557	0.107726	Not_Sig
b1100	ycfH	predicted metallodependent hydrolase (NCBI)	0.112899	0.0420621	0.196542	0.111187	0.0836435	0.690557	0.118877	Not_Sig
b1440	ydcS	predicted spermidine/putrescine transporter subunit (NCBI)	-0.0123207	0.0385745	0.0717511	0.111762	0.0840717	0.690557	0.118232	Not_Sig
b2094	gatA	galactitol-specific enzyme IIA component of PTS (NCBI)	0.0027982	0.0448336	0.0893618	0.112751	0.0865636	0.690557	0.121338	Not_Sig
b4193	sgaT	orf, hypothetical protein (VIMSS)	-0.0319727	0.0920212	0.0712128	0.112501	0.103185	0.690557	0.145342	Not_Sig
b0819	ybiS	hypothetical protein (NCBI)	0.134324	0.0855946	0.23853	0.118047	0.104206	0.690557	0.145813	Not_Sig
b2126	yehU	predicted sensory kinase in two-component system with YehT (NCBI)	-0.0312975	0.0604229	0.0763504	0.140757	0.107648	0.690557	0.153178	Not_Sig
b0447	ybaO	putative LRP-like transcriptional regulator (VIMSS)	-0.157785	0.0506199	-0.0480466	0.145287	0.109739	0.690557	0.153852	Not_Sig
b2876	b2876	orf, hypothetical protein (VIMSS)	0.00507868	0.0783321	0.116062	0.133751	0.110983	0.690557	0.155001	Not_Sig
b0384	psiF	induced by phosphate starvation (VIMSS)	0.0574763	0.14678	0.17524	0.0811503	0.117764	0.690557	0.167719	Not_Sig
b1469	narU	nitrate/nitrite transporter (NCBI)	0.146742	0.0360299	0.276683	0.175937	0.129941	0.690557	0.179588	Not_Sig
b4608	ryfC	Novel sRNA, function unknown (RefSeq)	0.644865	0.0609403	0.785718	0.191417	0.140854	0.690557	0.200883	Not_Sig
b1829	htpX	heat shock protein HtpX (NCBI)	-0.0209133	0.0908887	0.123079	0.178845	0.143993	0.690557	0.200615	Not_Sig
b0814	ompX	outer membrane protein X (NCBI)	-0.320163	0.153683	-0.173326	0.141097	0.146837	0.690557	0.208631	Not_Sig
b3250	mreC	cell wall structural complex MreBCD transmembrane component MreC (NCBI)	0.36629	0.194444	0.528896	0.122208	0.162606	0.690557	0.229659	Not_Sig
b0505	allA	ureidoglycolate hydrolase (NCBI)	0.0662716	0.220882	0.230908	0.0744666	0.164637	0.690557	0.233097	Not_Sig
b1097	yceG	predicted aminodeoxychorismate lyase (NCBI)	-0.245218	0.142264	-0.0760718	0.194086	0.169146	0.690557	0.240641	Not_Sig
b1772	b1772	putative kinase (VIMSS)	-0.642821	0.233776	-0.459788	0.0980806	0.183033	0.690557	0.253517	Not_Sig
b2486	hyfF	NADH dehydrogenase subunit N (NCBI)	0.12396	0.101202	0.308641	0.243455	0.184681	0.690557	0.263652	Not_Sig
b3006	exbB	membrane spanning protein in TonB-ExbB-ExbD complex (NCBI)	-2.48325	0.225173	-2.26848	0.201722	0.214774	0.690557	0.302316	Not_Sig
b2372	yfdV	predicted transporter (NCBI)	-0.314006	0.253247	-0.0966217	0.162109	0.217385	0.690557	0.300688	Not_Sig
b4452	gadY	unknown RNA (NCBI)	-0.724882	0.154965	-0.489382	0.295204	0.2355	0.690557	0.333406	Not_Sig
b1785	yeaI	predicted diguanylate cyclase (NCBI)	-0.372614	0.351987	-0.0714214	0.235932	0.301192	0.690557	0.423744	Not_Sig
b0590	fepD	iron-enterobactin transporter subunit (NCBI)	-4.47034	0.303655	-4.02631	0.541749	0.444029	0.690557	0.621046	Not_Sig
b1600	mdtJ	multidrug efflux system transporter (NCBI)	-0.701914	0.512021	-0.210868	0.476965	0.491046	0.690557	0.699757	Not_Sig
b0688	pgm	phosphoglucomutase (NCBI)	-3.17764	0.42945	-2.36401	1.0516	0.813628	0.690557	1.13591	Not_Sig
b2620	smpB	SsrA-binding protein (NCBI)	-2.75617	2.93871	-0.628769	0.561472	2.12741	0.690557	2.99186	Not_Sig
b0738	tolR	membrane spanning protein in TolA-TolQ-TolR complex (NCBI)	-4.34814	2.58636	-1.91488	2.24448	2.43326	0.690557	3.42447	Not_Sig
b4153	frdB	fumarate reductase (anaerobic), Fe-S subunit (NCBI)	-0.0695672	0.0295291	-0.0202014	0.0640431	0.0493658	0.690782	0.0705229	Not_Sig
b1384	feaR	DNA-binding transcriptional dual regulator (NCBI)	0.173613	0.0674865	0.0955674	0.0892543	-0.0780451	0.692108	0.111896	Not_Sig
b2975	yghK	glycolate transporter (NCBI)	-0.000335436	0.0505974	-0.0445585	0.0381216	-0.0442231	0.692108	0.0633511	Not_Sig
b3097	yqjC	orf, hypothetical protein (VIMSS)	-0.0479451	0.0772627	0.0795684	0.165526	0.127514	0.692108	0.18267	Not_Sig
b2398	yfeC	orf, hypothetical protein (VIMSS)	0.243003	0.165396	0.433707	0.217636	0.190703	0.692108	0.273351	Not_Sig
b4407	thiS	sulfur carrier protein ThiS (NCBI)	0.0028281	0.324745	0.351233	0.379552	0.348405	0.692108	0.499519	Not_Sig
b3819	rarD	predicted chloramphenical resistance permease (NCBI)	-0.019416	0.0282509	-0.0436426	0.0202673	-0.0242266	0.692632	0.0347689	Not_Sig
b2045	wcaK	predicted pyruvyl transferase (NCBI)	0.0288469	0.0141408	-0.00516525	0.0468049	-0.0340121	0.693389	0.0488944	Not_Sig
b3001	yghZ	aldo-keto reductase (NCBI)	0.0304076	0.0741312	0.121398	0.107705	0.0909902	0.693389	0.130751	Not_Sig
b3610	grxC	glutaredoxin 3 (NCBI)	-0.0105609	0.142819	-0.135697	0.10956	-0.125136	0.693549	0.180001	Not_Sig
b2897	ygfY	hypothetical protein (NCBI)	-0.753268	0.150045	-1.15308	0.55639	-0.39981	0.694191	0.576267	Not_Sig
b3426	glpD	sn-glycerol-3-phosphate dehydrogenase, aerobic, FAD/NAD(P)-binding (NCBI)	-0.895034	0.351247	-1.21551	0.299803	-0.32048	0.694191	0.461797	Not_Sig
b2792	yqcC	hypothetical protein (NCBI)	0.036852	0.0760204	-0.0859753	0.160237	-0.122827	0.694191	0.177356	Not_Sig
b0695	kdpD	fused sensory histidine kinase in two-component regulatory system with KdpE: signal sensing protein (NCBI)	0.100297	0.0401658	0.14834	0.0563611	0.0480424	0.694191	0.0692089	Not_Sig
b0007	yaaJ	predicted transporter (NCBI)	-0.0970544	0.0645722	-0.0467833	0.0333005	0.0502711	0.694191	0.0726532	Not_Sig
b2371	yfdE	putative enzyme (VIMSS)	-0.163644	0.0996379	-0.0758018	0.0787666	0.0878426	0.694191	0.127011	Not_Sig
b1534	ydeE	predicted transporter (NCBI)	-0.122517	0.103147	-0.0318281	0.08072	0.0906891	0.694191	0.130977	Not_Sig
b2159	nfo	endonuclease IV (NCBI)	-0.0693809	0.125984	0.0234934	0.0462665	0.0928743	0.694191	0.134211	Not_Sig
b0652	gltL	glutamate and aspartate transporter subunit (NCBI)	0.101668	0.0903131	0.197665	0.105353	0.0959971	0.694191	0.138765	Not_Sig
b0489	ybbK	predicted protease, membrane anchored (NCBI)	0.04145	0.164437	0.172898	0.0944114	0.131448	0.694191	0.189612	Not_Sig
b3105	yhaJ	predicted DNA-binding transcriptional regulator (NCBI)	-0.058448	0.0300986	-0.000702921	0.0779585	0.0577451	0.694308	0.0835671	Not_Sig
b1150	ymfR	e14 prophage; predicted protein (NCBI)	-0.395419	0.338774	-0.00766738	0.447441	0.387752	0.694308	0.561223	Not_Sig
b0764	modB	molybdate ABC transporter permease protein (NCBI)	-0.275153	0.152791	-0.124386	0.155982	0.150767	0.694448	0.218347	Not_Sig
b0927	ycbL	predicted metal-binding enzyme (NCBI)	-0.051577	0.033859	0.113819	0.2374	0.165396	0.695104	0.239803	Not_Sig
b1286	rnb	exoribonuclease II (NCBI)	-0.0824085	0.391456	-0.571413	0.592467	-0.489004	0.695474	0.710109	Not_Sig
b1295	ymjA	hypothetical protein (NCBI)	-0.074406	0.0628629	-0.0132646	0.0627202	0.0611414	0.695474	0.0888008	Not_Sig
b3916	pfkA	6-phosphofructokinase (NCBI)	-1.50185	1.58244	-0.402855	0.207409	1.09899	0.695474	1.59597	Not_Sig
b0899	b0899	putative transport (VIMSS)	0.0195547	0.0271026	-0.043397	0.0873809	-0.0629517	0.695646	0.0914875	Not_Sig
b2966	yqgA	predicted inner membrane protein (NCBI)	-0.0198701	0.0231627	-0.00135498	0.0137197	0.0185151	0.695678	0.026921	Not_Sig
b0520	ylbF	hypothetical protein (NCBI)	0.0401325	0.0442397	-0.0571676	0.134764	-0.0973001	0.695697	0.14184	Not_Sig
b2796	sdaC	predicted serine transporter (NCBI)	0.00307905	0.0559716	-0.0684901	0.087808	-0.0715692	0.695697	0.10413	Not_Sig
b0790	ybhP	predicted DNase (NCBI)	0.0372223	0.0507682	-0.026767	0.0781822	-0.0639893	0.695697	0.0932194	Not_Sig
b1009	rarA	predicted hydrolase (NCBI)	-0.120171	0.10292	-0.0162882	0.110898	0.103883	0.695697	0.151297	Not_Sig
b1390	paaC	predicted multicomponent oxygenase/reductase subunit for phenylacetic acid degradation (NCBI)	0.194818	0.107583	0.305047	0.119389	0.110229	0.695697	0.160711	Not_Sig
b4418	sraB	unknown RNA (NCBI)	0.566145	0.184551	0.815816	0.313319	0.24967	0.695697	0.363631	Not_Sig
b0070	setA	broad specificity sugar efflux system (NCBI)	0.260135	0.115644	0.169411	0.0643755	-0.0907246	0.695851	0.132355	Not_Sig
b3120	yhaB	orf, hypothetical protein (VIMSS)	-1.49436	0.342607	-2.118	0.843868	-0.623638	0.696088	0.910765	Not_Sig
b3556	cspA	major cold shock protein (NCBI)	-0.0740459	0.513108	-0.61462	0.60465	-0.540574	0.696088	0.79302	Not_Sig
b2632	yfjP	CP4-57 prophage; predicted GTP-binding protein (NCBI)	0.35348	0.188428	0.21541	0.0754332	-0.138071	0.696088	0.202966	Not_Sig
b3872	yihL	predicted DNA-binding transcriptional regulator (NCBI)	0.0674023	0.101259	-0.00309745	0.0209999	-0.0704997	0.696088	0.103413	Not_Sig
b4349	hsdM	DNA methylase M (NCBI)	0.023014	0.0187645	-0.0321993	0.0789516	-0.0552133	0.696088	0.0811509	Not_Sig
b4141	yjeH	predicted transporter (NCBI)	0.109937	0.0178141	0.073963	0.0495708	-0.0359742	0.696088	0.0526746	Not_Sig
b1387	maoC	fused aldehyde dehydrogenase/enoyl-CoA hydratase (NCBI)	0.0692726	0.0225475	0.0365611	0.042242	-0.0327115	0.696088	0.0478829	Not_Sig
b3088	alx	predicted inner membrane protein, part of terminus (NCBI)	-0.0759266	0.032416	-0.0427103	0.0364546	0.0332163	0.696088	0.0487826	Not_Sig
b3409	feoB	ferrous iron transport protein B (NCBI)	0.0594107	0.00752162	0.108513	0.0717446	0.0491026	0.696088	0.0721378	Not_Sig
b1722	ydiY	hypothetical protein (NCBI)	0.00586046	0.0409196	0.0709834	0.0866214	0.0651229	0.696088	0.0958002	Not_Sig
b3034	nudF	ADP-ribose pyrophosphatase (NCBI)	0.012386	0.111264	0.0937978	0.0437838	0.0814117	0.696088	0.119568	Not_Sig
b2798	ygdG	Ssb-binding protein, misidentified as ExoIX (RefSeq)	-0.0174627	0.062593	0.0794312	0.127724	0.0968939	0.696088	0.142237	Not_Sig
b4698	mgrR	sRNA antisense regulator down regulates YgdQ and EptB, PhoPQ-regulated, Hfq-dependent; affects sensitivity to antimicrobial peptides (RefSeq)	0.571713	0.104823	0.716998	0.186258	0.145284	0.696088	0.213728	Not_Sig
b2708	gutQ	orf, hypothetical protein (VIMSS)	0.0731524	0.101868	0.229139	0.20492	0.155987	0.696088	0.228843	Not_Sig
b1707	ydiV	hypothetical protein (NCBI)	0.173924	0.155698	0.33339	0.174489	0.159466	0.696088	0.233855	Not_Sig
b1071	flgM	anti-sigma factor for FliA (sigma 28) (NCBI)	-0.0289749	0.156587	0.158032	0.224287	0.187007	0.696088	0.27354	Not_Sig
b2378	ddg	putative heat shock protein (VIMSS)	0.014061	0.0562995	0.220719	0.298108	0.206658	0.696088	0.303378	Not_Sig
b2377	yfdY	predicted inner membrane protein (NCBI)	-0.0484178	0.117558	0.165109	0.289198	0.213527	0.696088	0.312178	Not_Sig
b1483	ddpF	D-ala-D-ala transporter subunit (NCBI)	-0.0195971	0.0380749	0.0703261	0.127027	0.0899231	0.697649	0.13261	Not_Sig
b1812	pabB	para-aminobenzoate synthase component I (NCBI)	-0.10433	0.0651103	0.00877858	0.153583	0.113108	0.697649	0.166815	Not_Sig
b4466	yghJ	predicted inner membrane lipoprotein (NCBI)	0.00228623	0.0362114	-0.0281538	0.0266056	-0.03044	0.69809	0.0449346	Not_Sig
b4083	yjcS	orf, hypothetical protein (VIMSS)	-0.087274	0.0308307	-0.121708	0.0405102	-0.0344345	0.699104	0.0509078	Not_Sig
b0844	b0844	orf, hypothetical protein (VIMSS)	0.00693961	0.0586786	-0.123929	0.184464	-0.130869	0.699147	0.193572	Not_Sig
b1650	nemA	N-ethylmaleimide reductase, FMN-linked (NCBI)	0.0905774	0.0582751	0.0363728	0.0553284	-0.0542045	0.700701	0.0803568	Not_Sig
b2825	ppdB	hypothetical protein (NCBI)	-0.0237297	0.0544536	0.0476602	0.0907938	0.0713899	0.700701	0.105871	Not_Sig
b4022	yjbC	23S rRNA pseudouridine synthase (NCBI)	-0.200377	0.0667764	-0.0799793	0.165664	0.120398	0.700701	0.178616	Not_Sig
b2363	yfdT	CPS-53 (KpLE1) prophage; predicted protein (NCBI)	-1.24318	0.364798	-1.86754	0.852559	-0.624358	0.700936	0.927327	Not_Sig
b3928	yiiU	hypothetical protein (NCBI)	0.243549	0.071155	0.345259	0.133209	0.10171	0.700936	0.151022	Not_Sig
b1249	cls	cardiolipin synthetase (NCBI)	0.257045	0.00854636	0.16045	0.143293	-0.0965945	0.70104	0.143547	Not_Sig
b1817	manX	fused mannose-specific PTS enzymes: IIA component/IIB component (NCBI)	0.141153	0.146609	0.269905	0.123116	0.128752	0.701161	0.191446	Not_Sig
b1362	rzpR	putative Rac prophage endopeptidase (VIMSS)	0.45858	0.137087	0.325305	0.143541	-0.133275	0.702246	0.198486	Not_Sig
b2276	nuoN	NADH:ubiquinone oxidoreductase, membrane subunit N (RefSeq)	-0.814296	0.240237	-1.08589	0.326004	-0.271598	0.702918	0.40496	Not_Sig
b2233	yfaL	adhesin (NCBI)	0.0223336	0.0362441	0.0533146	0.0286897	0.030981	0.703133	0.0462248	Not_Sig
b3823	rhtC	threonine efflux system (NCBI)	0.108065	0.0546807	0.147676	0.0228291	0.0396108	0.705186	0.059255	Not_Sig
b2093	gatB	galactitol-specific enzyme IIB component of PTS (NCBI)	0.120243	0.126358	0.0301115	0.0472157	-0.0901312	0.705189	0.134891	Not_Sig
b1751	ydjY	orf, hypothetical protein (VIMSS)	0.238269	0.107217	0.0809519	0.209782	-0.157317	0.705364	0.235593	Not_Sig
b1961	dcm	DNA cytosine methylase (NCBI)	-0.445086	0.104328	-0.696998	0.362857	-0.251912	0.705697	0.377558	Not_Sig
b3723	bglG	transcriptional antiterminator of the bgl operon (NCBI)	-0.328387	0.383638	-0.614847	0.194612	-0.28646	0.70626	0.430177	Not_Sig
b0347	mhpA	3-(3-hydroxyphenyl)propionate hydroxylase (NCBI)	0.0296229	0.0400868	0.0797199	0.0636572	0.050097	0.70626	0.0752276	Not_Sig
b1143	ymfI	orf, hypothetical protein (VIMSS)	-0.111277	0.0144698	0.0911069	0.303387	0.202383	0.70626	0.303732	Not_Sig
b1736	chbA	N,N'-diacetylchitobiose-specific enzyme IIA component of PTS (NCBI)	-0.430346	0.56333	-2.45467	2.98876	-2.02432	0.706287	3.04139	Not_Sig
b3944	yijF	hypothetical protein (NCBI)	0.210827	0.0517005	0.159248	0.0578316	-0.0515792	0.706816	0.0775721	Not_Sig
b4577	sgrS	small antisense RNA (NCBI)	0.393167	0.0288606	0.136196	0.389562	-0.25697	0.706964	0.39063	Not_Sig
b1727	yniC	predicted hydrolase (NCBI)	0.274424	0.212066	0.0894616	0.182992	-0.184963	0.706964	0.280104	Not_Sig
b1013	ycdC	predicted DNA-binding transcriptional regulator (NCBI)	-0.10692	0.113671	-0.277952	0.23317	-0.171032	0.706964	0.259402	Not_Sig
b1988	nac	DNA-binding transcriptional dual regulator of nitrogen assimilation (NCBI)	-0.0533433	0.241093	-0.220437	0.0811243	-0.167094	0.706964	0.254375	Not_Sig
b1992	cobS	cobalamin synthase (NCBI)	0.158082	0.0213093	-2.78413e-05	0.238781	-0.15811	0.706964	0.23973	Not_Sig
b0834	yliF	predicted diguanylate cyclase (NCBI)	-0.214443	0.112981	-0.355523	0.182028	-0.14108	0.706964	0.21424	Not_Sig
b1439	ydcR	fused predicted DNA-binding transcriptional regulator/predicted amino transferase (NCBI)	0.12881	0.108387	0.0428867	0.0732499	-0.0859236	0.706964	0.130818	Not_Sig
b3711	yidZ	predicted DNA-binding transcriptional regulator (NCBI)	0.050295	0.0064776	-0.0243577	0.113059	-0.0746527	0.706964	0.113244	Not_Sig
b1657	ydhP	predicted transporter (NCBI)	0.0140096	0.0349501	-0.0591428	0.105659	-0.0731524	0.706964	0.111289	Not_Sig
b2882	ygfO	putative transport protein (VIMSS)	0.0233231	0.024716	-0.0419693	0.0960611	-0.0652924	0.706964	0.0991898	Not_Sig
b1206	ychM	orf, hypothetical protein (VIMSS)	0.204373	0.0422946	0.147008	0.075791	-0.0573649	0.706964	0.0867935	Not_Sig
b2243	glpC	sn-glycerol-3-phosphate dehydrogenase (anaerobic), small subunit (NCBI)	0.0565398	0.016534	0.0292233	0.0381019	-0.0273165	0.706964	0.0415346	Not_Sig
b0463	acrA	multidrug efflux system (NCBI)	0.0715962	0.0576309	0.11431	0.0299909	0.0427135	0.706964	0.0649675	Not_Sig
b0795	ybhG	hypothetical protein (NCBI)	-0.0283269	0.0753787	0.022354	0.0158485	0.0506809	0.706964	0.0770267	Not_Sig
b0111	ampE	predicted inner membrane protein (NCBI)	0.0632148	0.0383458	0.116188	0.07025	0.0529731	0.706964	0.0800342	Not_Sig
b2793	syd	SecY interacting protein Syd (NCBI)	-0.069434	0.046344	-0.0131807	0.0718484	0.0562533	0.706964	0.0854983	Not_Sig
b2223	atoE	short chain fatty acid transporter (NCBI)	0.0355637	0.0433052	0.115907	0.114419	0.0803433	0.706964	0.12234	Not_Sig
b1514	lsrC	AI2 transporter (NCBI)	0.10544	0.0973089	0.197927	0.10116	0.0924872	0.706964	0.140365	Not_Sig
b0534	sfmF	predicted fimbrial-like adhesin protein (NCBI)	-0.114376	0.0476696	-0.0119079	0.147624	0.102468	0.706964	0.15513	Not_Sig
b1566	flxA	Qin prophage; predicted protein (NCBI)	0.0505724	0.112373	0.163573	0.128086	0.113001	0.706964	0.170393	Not_Sig
b4077	gltP	glutamate/aspartate:proton symporter (NCBI)	-0.23613	0.0822751	-0.107014	0.176434	0.129116	0.706964	0.194675	Not_Sig
b1344	ydaO	predicted C32 tRNA thiolase (NCBI)	-0.0463933	0.0867373	0.0962129	0.196724	0.142606	0.706964	0.214997	Not_Sig
b2283	nuoG	NADH:ubiquinone oxidoreductase, chain G (RefSeq)	-0.786391	0.0294914	-0.632472	0.23065	0.153918	0.706964	0.232528	Not_Sig
b4431	rprA	Positive regulatory sRNA for RpoS translation; non-essential gene (RefSeq)	0.529851	0.285997	0.838812	0.372968	0.30896	0.706964	0.47	Not_Sig
b1527	yneK	hypothetical protein (NCBI)	-0.474277	0.12094	-0.10525	0.54386	0.369027	0.706964	0.557145	Not_Sig
b3047	yqiH	putative membrane protein (VIMSS)	-1.2347	0.350221	-0.825279	0.509546	0.409424	0.706964	0.618297	Not_Sig
b4535	yniD	predicted protein (RefSeq)	-2.38115	2.83162	-0.437656	0.767539	1.94349	0.706964	2.9338	Not_Sig
b0123	cueO	multicopper oxidase (laccase) (NCBI)	0.130364	0.056808	0.195122	0.0806643	0.0647578	0.707038	0.0986604	Not_Sig
b0888	trxB	thioredoxin reductase, FAD/NAD(P)-binding (NCBI)	-1.23003	0.102185	-1.55145	0.480955	-0.321423	0.707514	0.49169	Not_Sig
b2367	emrY	predicted multidrug efflux system (NCBI)	-0.394665	0.202145	-0.576038	0.190162	-0.181374	0.707514	0.277532	Not_Sig
b1612	fumA	fumarate hydratase (fumarase A), aerobic Class I (NCBI)	0.398377	0.231594	0.22092	0.140107	-0.177457	0.707514	0.270677	Not_Sig
b1113	ycfS	hypothetical protein (NCBI)	0.274811	0.175304	0.149929	0.0748533	-0.124882	0.707514	0.190616	Not_Sig
b1804	rnd	ribonuclease D (NCBI)	0.626893	0.0957285	0.521379	0.130061	-0.105514	0.707514	0.161492	Not_Sig
b4087	alsA	fused D-allose transporter subunits of ABC superfamily: ATP-binding components (NCBI)	-0.106885	0.0891241	-0.198151	0.10741	-0.0912659	0.707514	0.139571	Not_Sig
b2442	intZ	CPZ-55 prophage; predicted integrase (RefSeq)	0.191433	0.0819326	0.111088	0.0912863	-0.0803451	0.707514	0.122663	Not_Sig
b2259	pmrD	polymyxin resistance protein B (VIMSS)	0.498989	0.0916737	0.667592	0.240989	0.168602	0.707514	0.257837	Not_Sig
b1679	sufE	cysteine desufuration protein SufE (NCBI)	-0.0508007	0.289701	0.154646	0.121894	0.205446	0.707514	0.3143	Not_Sig
b4137	cutA	copper binding protein, copper sensitivity (NCBI)	-0.150888	0.102804	-0.0248941	0.1637	0.125994	0.70934	0.193303	Not_Sig
b4347	yjiW	conserved protein (RefSeq)	0.0234545	0.0976472	-0.0446363	0.0373806	-0.0680907	0.709396	0.104558	Not_Sig
b3546	yhjW	orf, hypothetical protein (VIMSS)	0.00878008	0.0402448	0.0504273	0.0497089	0.0416472	0.709396	0.063958	Not_Sig
b4561	insM	transposase (RefSeq)	-0.057103	0.0760487	0.0192004	0.0892902	0.0763034	0.709823	0.117287	Not_Sig
b3790	rffC	TDP-fucosamine acetyltransferase (RefSeq)	-0.850774	0.210619	-0.660852	0.202565	0.189922	0.710328	0.292221	Not_Sig
b1021	ycdP	predicted inner membrane protein (NCBI)	0.0374669	0.131773	-0.114308	0.193008	-0.151774	0.710604	0.233702	Not_Sig
b2716	ascB	cryptic 6-phospho-beta-glucosidase (NCBI)	0.0594774	0.0745377	0.164667	0.144037	0.105189	0.710968	0.16218	Not_Sig
b4268	idnK	D-gluconate kinase, thermosensitive (NCBI)	-0.110943	0.166291	0.051829	0.187887	0.162772	0.710968	0.250907	Not_Sig
b2268	elaC	orf, hypothetical protein (VIMSS)	0.207572	0.0843005	0.297741	0.110828	0.0901694	0.712036	0.139246	Not_Sig
b4318	fimF	minor component of type 1 fimbriae (NCBI)	0.14378	0.0758032	-0.00375042	0.215355	-0.14753	0.713137	0.228306	Not_Sig
b3362	yhfG	hypothetical protein (NCBI)	0.103825	0.113707	0.00606004	0.100007	-0.0977646	0.713137	0.151429	Not_Sig
b4192	yjfR	orf, hypothetical protein (VIMSS)	0.130363	0.0635776	0.0822826	0.0386316	-0.0480808	0.713137	0.0743943	Not_Sig
b4457	csrC	regulatory RNA (NCBI)	-0.145177	0.329551	0.227297	0.473499	0.372474	0.713137	0.576892	Not_Sig
b1810	yoaC	predicted protein (RefSeq)	-0.193384	0.0570024	-0.0662853	0.188797	0.127098	0.714365	0.197215	Not_Sig
b2441	eutB	ethanolamine ammonia-lyase, heavy chain (VIMSS)	0.0620524	0.130025	-0.0636703	0.145558	-0.125723	0.714396	0.195176	Not_Sig
b2542	hcaD	phenylpropionate dioxygenase, ferredoxin reductase subunit (NCBI)	0.111989	0.0632974	0.055921	0.0600658	-0.0560678	0.715462	0.0872609	Not_Sig
b2520	yfhM	hypothetical protein (NCBI)	-0.000130966	0.0227522	-0.0162138	0.0104027	-0.0160829	0.715462	0.0250176	Not_Sig
b0938	ycbQ	putative fimbrial-like protein (VIMSS)	-0.142249	0.154442	0.0195644	0.198899	0.161813	0.715462	0.25182	Not_Sig
b1687	ydiJ	predicted FAD-linked oxidoreductase (NCBI)	-0.0584685	0.143564	-0.15165	0.0224299	-0.0931813	0.716421	0.145305	Not_Sig
b1748	astC	succinylornithine transaminase, PLP-dependent (NCBI)	0.0259788	0.0665123	0.151325	0.183781	0.125346	0.716421	0.195447	Not_Sig
b1554	ydfQ	Qin prophage; predicted lysozyme (NCBI)	0.615616	0.434872	0.057502	0.755048	-0.558114	0.717076	0.871327	Not_Sig
b1862	yebB	orf, hypothetical protein (VIMSS)	0.381428	0.237044	0.163784	0.247233	-0.217644	0.717277	0.342511	Not_Sig
b2727	hypB	GTP hydrolase involved in nickel liganding into hydrogenases (NCBI)	0.1279	0.113808	-0.0840906	0.314827	-0.21199	0.717277	0.334766	Not_Sig
b1022	ycdQ	predicted glycosyl transferase (NCBI)	-0.25131	0.123926	-0.453807	0.293592	-0.202497	0.717277	0.318675	Not_Sig
b2325	yfcL	hypothetical protein (NCBI)	0.361619	0.263495	0.181464	0.102231	-0.180154	0.717277	0.282631	Not_Sig
b4684	yqfG	expressed protein (RefSeq)	0.0316759	0.0664556	-0.0938361	0.184875	-0.125512	0.717277	0.196457	Not_Sig
b3050	yqiJ	predicted inner membrane protein (NCBI)	-0.224837	0.108317	-0.339358	0.144895	-0.114521	0.717277	0.180907	Not_Sig
b1060	yceP	orf, hypothetical protein (VIMSS)	0.103668	0.0717998	-0.00547376	0.156274	-0.109142	0.717277	0.171979	Not_Sig
b4106	phnC	phosphonate/organophosphate ester transporter subunit (NCBI)	-0.0863772	0.135151	-0.185785	0.0800137	-0.099408	0.717277	0.157061	Not_Sig
b0278	yagL	CP4-6 prophage; DNA-binding protein (NCBI)	-0.408137	0.137628	-0.505021	0.0665906	-0.0968842	0.717277	0.152892	Not_Sig
b1317	ycjU	predicted beta-phosphoglucomutase (NCBI)	0.101202	0.0352717	0.0195528	0.1226	-0.0816491	0.717277	0.127573	Not_Sig
b1766	sppA	protease IV (signal peptide peptidase) (NCBI)	0.105584	0.068767	0.0369665	0.0829661	-0.0686175	0.717277	0.10776	Not_Sig
b4196	ulaD	3-keto-L-gulonate 6-phosphate decarboxylase (NCBI)	0.210744	0.0482459	0.142406	0.0961743	-0.0683379	0.717277	0.107597	Not_Sig
b2240	glpT	sn-glycerol-3-phosphate transporter (NCBI)	0.141448	0.0738994	0.0884547	0.0394666	-0.052993	0.717277	0.0837779	Not_Sig
b3330	yheH	putative export protein for general secretion pathway (GSP) (VIMSS)	0.156124	0.0567659	0.194845	0.0216924	0.0387212	0.717277	0.0607695	Not_Sig
b0698	kdpA	potassium-transporting ATPase subunit A (NCBI)	0.123786	0.0762357	0.175187	0.0270423	0.0514008	0.717277	0.0808899	Not_Sig
b0376	ampH	beta-lactamase/D-alanine carboxypeptidase (NCBI)	-0.000466776	0.0126762	0.0527365	0.0827139	0.0532033	0.717277	0.0836796	Not_Sig
b3524	yhjG	predicted outer membrane biogenesis protein (RefSeq)	0.0344093	0.0760458	0.109003	0.0890092	0.0745938	0.717277	0.117071	Not_Sig
b0336	codB	cytosine transporter (NCBI)	-0.0631924	0.0696864	0.0119592	0.0950839	0.0751516	0.717277	0.117886	Not_Sig
b2451	eutA	reactivating factor for ethanolamine ammonia lyase (NCBI)	0.0449193	0.115377	0.120679	0.0305562	0.07576	0.717277	0.119355	Not_Sig
b2410	yfeH	predicted inner membrane protein (NCBI)	-0.0412401	0.104495	0.0432902	0.0825103	0.0845303	0.717277	0.133144	Not_Sig
b3646	yicG	orf, hypothetical protein (VIMSS)	-0.0937746	0.0343717	-0.00691638	0.13244	0.0868582	0.717277	0.136827	Not_Sig
b2292	yfbS	predicted transporter (NCBI)	0.084146	0.118444	0.185615	0.108143	0.101469	0.717277	0.160387	Not_Sig
b0746	valZ	tRNA-Val (NCBI)	0.61417	0.0767568	0.723473	0.154385	0.109303	0.717277	0.172413	Not_Sig
b2256	yfbH	hypothetical protein (NCBI)	0.149309	0.0570467	0.263734	0.170225	0.114425	0.717277	0.17953	Not_Sig
b1442	ydcU	predicted spermidine/putrescine transporter subunit (NCBI)	-0.0456703	0.118354	0.0939556	0.185653	0.139626	0.717277	0.22017	Not_Sig
b0675	nagD	UMP phosphatase (NCBI)	-0.0624267	0.0712958	0.0773918	0.208938	0.139819	0.717277	0.220767	Not_Sig
b0791	ybhQ	predicted inner membrane protein (NCBI)	-0.0743765	0.374281	0.183723	0.151783	0.2581	0.717277	0.403887	Not_Sig
b3153	yhbO	orf, hypothetical protein (VIMSS)	0.0269059	0.083785	-0.0648255	0.118464	-0.0917314	0.717352	0.145098	Not_Sig
b4700	sokE	sRNA at remnant mokE/hokE locus (RefSeq)	-0.481145	1.32656	-1.3881	0.549562	-0.906957	0.717439	1.43589	Not_Sig
b0364	yaiS	orf, hypothetical protein (VIMSS)	-0.0559303	0.672195	-0.542464	0.376313	-0.486533	0.717439	0.770362	Not_Sig
b2810	csdA	cysteine sulfinate desulfinase (NCBI)	0.393732	0.0938698	0.28523	0.144684	-0.108502	0.71919	0.172467	Not_Sig
b3892	fdoI	formate dehydrogenase-O, cytochrome b556 subunit (NCBI)	0.0269412	0.0794395	-0.0288648	0.0395538	-0.055806	0.71919	0.088742	Not_Sig
b0674	asnB	asparagine synthetase B (NCBI)	0.10112	0.0273308	0.0726024	0.0361132	-0.0285178	0.71919	0.0452895	Not_Sig
b4403	yjtD	predicted rRNA methyltransferase (NCBI)	0.0368464	0.0508047	0.0825306	0.0518594	0.0456842	0.71919	0.0725983	Not_Sig
b2871	ygeX	diaminopropionate ammonia-lyase (NCBI)	-0.00535295	0.0583272	0.0474706	0.0604563	0.0528235	0.71919	0.0840061	Not_Sig
b3773	ilvY	DNA-binding transcriptional dual regulator (NCBI)	0.199588	0.00580431	0.268693	0.109827	0.0691049	0.71919	0.10998	Not_Sig
b2350	yfdG	CPS-53 (KpLE1) prophage; bactoprenol-linked glucose translocase (flippase) (NCBI)	-0.278454	0.178023	-0.156374	0.0776217	0.12208	0.71919	0.19421	Not_Sig
b0353	mhpT	putative transport protein (VIMSS)	0.0776223	0.0459326	0.135494	0.0799621	0.0578715	0.719891	0.0922157	Not_Sig
b3496	yhiP	predicted transporter (NCBI)	0.141393	0.0207444	0.164605	0.030711	0.023212	0.721275	0.0370607	Not_Sig
b1064	grxB	glutaredoxin 2 (Grx2) (NCBI)	0.0874669	0.0954112	0.0274152	0.0115659	-0.0600518	0.722253	0.0961096	Not_Sig
b2677	proV	glycine betaine transporter subunit (NCBI)	-0.538498	0.08529	-0.594038	0.0250567	-0.0555403	0.722253	0.0888945	Not_Sig
b4365	yjjQ	predicted DNA-binding transcriptional regulator (NCBI)	-0.148983	0.0651521	-0.09817	0.0486295	0.050813	0.722253	0.0812996	Not_Sig
b0812	dps	DNA protection during starvation conditions (NCBI)	-0.155001	0.0667948	-0.0789391	0.102084	0.0760622	0.723475	0.121994	Not_Sig
b0212	gloB	predicted hydroxyacylglutathione hydrolase (NCBI)	0.161071	0.115391	0.371278	0.317015	0.210207	0.723475	0.337362	Not_Sig
b1532	marB	hypothetical protein (NCBI)	0.2657	0.321034	0.572531	0.373389	0.306831	0.723475	0.492425	Not_Sig
b4548	ypjJ	hypothetical protein (NCBI)	0.17038	0.0627993	0.0461427	0.189535	-0.124238	0.723903	0.199667	Not_Sig
b0692	potE	putrescine/proton symporter: putrescine/ornithine antiporter (NCBI)	-0.0483572	0.0714865	0.161183	0.329086	0.20954	0.723903	0.336761	Not_Sig
b1414	ydcF	hypothetical protein (NCBI)	-0.0926195	0.0323732	-0.0589012	0.0435321	0.0337183	0.724488	0.0542501	Not_Sig
b0546	ybcM	DLP12 prophage; predicted DNA-binding transcriptional regulator (NCBI)	-0.161294	0.0529938	-0.318481	0.248199	-0.157188	0.725897	0.253794	Not_Sig
b3367	nirC	nitrite transporter (NCBI)	-0.121189	0.0315816	-0.197123	0.11848	-0.0759341	0.725897	0.122617	Not_Sig
b3829	metE	5-methyltetrahydropteroyltriglutamate-- homocysteine methyltransferase (NCBI)	0.16077	0.0427948	0.214284	0.0749678	0.0535141	0.725897	0.0863224	Not_Sig
b3499	yhiR	predicted DNA (exogenous) processing protein (NCBI)	-0.020415	0.0471164	0.0427684	0.0905941	0.0631834	0.725897	0.102114	Not_Sig
b1226	narJ	molybdenum-cofactor-assembly chaperone subunit (delta subunit) of nitrate reductase 1 (NCBI)	0.299824	0.0494065	0.395534	0.146578	0.0957107	0.725897	0.154681	Not_Sig
b0331	prpB	2-methylisocitrate lyase (NCBI)	0.00227539	0.0858326	0.0997586	0.131656	0.0974832	0.725897	0.157164	Not_Sig
b1835	yebU	putative nucleolar proteins (VIMSS)	0.140959	0.161417	0.335452	0.269827	0.194493	0.725897	0.314424	Not_Sig
b3206	npr	phosphohistidinoprotein-hexose phosphotransferase component of N-regulated PTS system (Npr) (NCBI)	0.192549	0.0716072	0.103085	0.126116	-0.0894641	0.726285	0.145027	Not_Sig
b4220	ytfM	predicted outer membrane protein and surface antigen (NCBI)	-0.0501253	0.057049	-0.125834	0.108522	-0.0757089	0.726285	0.122604	Not_Sig
b1990	erfK	conserved protein with NAD(P)-binding Rossmann-fold domain (NCBI)	0.00374354	0.0509028	0.0488352	0.0523476	0.0450916	0.726285	0.0730162	Not_Sig
b3592	yibF	predicted glutathione S-transferase (NCBI)	0.0400814	0.0824935	0.0921819	0.0178804	0.0521005	0.726285	0.084409	Not_Sig
b1855	lpxM	lipid A biosynthesis (KDO)2-(lauroyl)-lipid IVA acyltransferase (NCBI)	-0.772292	0.037349	-0.341281	0.697598	0.431011	0.726285	0.698597	Not_Sig
b4184	yjfL	conserved inner membrane protein (NCBI)	-0.14365	0.127916	-0.415085	0.421797	-0.271435	0.726452	0.440766	Not_Sig
b2424	cysU	sulfate/thiosulfate transporter subunit (NCBI)	-0.23149	0.13747	-0.425021	0.282996	-0.193532	0.726452	0.314618	Not_Sig
b2385	ypdF	predicted peptidase (NCBI)	-0.0636844	0.119189	-0.150358	0.0746917	-0.0866737	0.726452	0.140659	Not_Sig
b2546	yphD	predicted sugar transporter subunit: membrane component of ABC superfamily (NCBI)	0.101506	0.0751109	0.0239515	0.101424	-0.0775545	0.726452	0.126208	Not_Sig
b3140	agaD	N-acetylgalactosamine-specific enzyme IID component of PTS (NCBI)	-0.0147098	0.0779815	-0.0793413	0.0703285	-0.0646315	0.726452	0.105011	Not_Sig
b0262	afuC	putative ATP-binding component of a transport system (VIMSS)	-0.0525394	0.05588	-0.111119	0.0772134	-0.0585797	0.726452	0.0953126	Not_Sig
b3789	rffH	glucose-1-phosphate thymidylyltransferase (NCBI)	0.220946	0.0294408	0.271277	0.0764254	0.0503312	0.726452	0.0818999	Not_Sig
b1435	ydcP	putative collagenase (VIMSS)	-0.00580952	0.0958123	0.15672	0.246287	0.162529	0.726452	0.264268	Not_Sig
b1480	sra	30S ribosomal subunit protein S22 (NCBI)	-0.104729	0.0175631	-0.428843	0.52802	-0.324113	0.727509	0.528312	Not_Sig
b3137	kbaY	tagatose 6-phosphate aldolase 1, kbaY subunit (NCBI)	0.0330336	0.0195231	-0.0181301	0.0811762	-0.0511637	0.728084	0.0834909	Not_Sig
b4386	lplA	lipoate-protein ligase A (NCBI)	-0.0184339	0.0546349	0.0510788	0.0994678	0.0695127	0.728084	0.113485	Not_Sig
b2294	b2294	orf, hypothetical protein (VIMSS)	0.144359	0.0565846	0.0822344	0.0842457	-0.0621248	0.728211	0.101485	Not_Sig
b1086	rluC	23S rRNA pseudouridylate synthase (NCBI)	-0.0929426	0.219774	-0.254396	0.146841	-0.161453	0.728229	0.264316	Not_Sig
b2900	yqfB	hypothetical protein (NCBI)	0.251368	0.0749587	0.143224	0.160486	-0.108144	0.728229	0.177129	Not_Sig
b3399	yrfG	putative phosphatase (VIMSS)	0.0814771	0.0352439	0.0592086	0.0095406	-0.0222686	0.728229	0.0365124	Not_Sig
b0874	ybjE	putative surface protein (VIMSS)	-0.069976	0.0251839	-0.0448929	0.032458	0.025083	0.728229	0.0410823	Not_Sig
b4352	yjiA	orf, hypothetical protein (VIMSS)	0.0242344	0.0105262	0.0592769	0.056332	0.0350425	0.728229	0.057307	Not_Sig
b3993	thiE	thiamine-phosphate pyrophosphorylase (NCBI)	0.326671	0.0464177	0.386617	0.0866138	0.0599467	0.728229	0.0982677	Not_Sig
b4241	treR	trehalose repressor (NCBI)	-0.0069429	0.04879	0.080965	0.135198	0.0879079	0.728229	0.143732	Not_Sig
b1407	ydbD	orf, hypothetical protein (VIMSS)	-0.120521	0.148329	-0.0164921	0.0841651	0.104028	0.728229	0.170544	Not_Sig
b0880	cspD	cold shock protein homolog (NCBI)	0.0561483	0.115389	-0.0158402	0.0261407	-0.0719885	0.729501	0.118313	Not_Sig
b0714	nei	endonuclease VIII/ 5-formyluracil/5-hydroxymethyluracil DNA glycosylase (NCBI)	0.286914	0.0433751	0.352193	0.0981233	0.0652793	0.729501	0.107283	Not_Sig
b1606	folM	short chain dehydrogenase (NCBI)	0.182751	0.118651	0.0781043	0.124962	-0.104647	0.729568	0.172318	Not_Sig
b4099	phnI	carbon-phosphorus lyase complex subunit (NCBI)	-0.0398932	0.114209	0.0543009	0.104913	0.0941941	0.729568	0.155082	Not_Sig
b2715	ascF	fused cellobiose/arbutin/salicin-specific PTS enzymes: IIB component/IC component (NCBI)	0.223961	0.106754	0.323066	0.123298	0.099105	0.729568	0.163091	Not_Sig
b4341	yjiS	hypothetical protein (NCBI)	-0.340876	0.0821649	-0.150756	0.301752	0.19012	0.729568	0.312739	Not_Sig
b2510	b2510	orf, hypothetical protein (VIMSS)	-0.0677711	0.11908	0.0044072	0.00516796	0.0721783	0.731677	0.119192	Not_Sig
b0913	ycaI	orf, hypothetical protein (VIMSS)	0.100236	0.0341042	0.163151	0.0982829	0.0629154	0.73202	0.104032	Not_Sig
b0283	yagQ	hypothetical protein (NCBI)	0.00541389	0.0456863	0.0693145	0.0952336	0.0639006	0.73202	0.105625	Not_Sig
b3070	yqjH	predicted siderophore interacting protein (NCBI)	-0.175949	0.0365952	-0.255692	0.126743	-0.0797432	0.732037	0.131921	Not_Sig
b3581	sgbH	3-keto-L-gulonate 6-phosphate decarboxylase (NCBI)	0.225055	0.0680438	0.272211	0.038507	0.0471553	0.733602	0.0781841	Not_Sig
b2929	yggD	predicted DNA-binding transcriptional regulator (NCBI)	0.015175	0.0902649	0.0900378	0.0853487	0.0748628	0.733923	0.124226	Not_Sig
b0994	torT	periplasmic sensory protein associated with the TorRS two-component regulatory system (NCBI)	0.103811	0.186392	0.224391	0.0731466	0.12058	0.734141	0.200231	Not_Sig
b2723	hycC	NADH dehydrogenase subunit N (NCBI)	0.0475397	0.079369	-0.0549037	0.15101	-0.102443	0.734157	0.170598	Not_Sig
b3495	uspA	universal stress global response regulator (NCBI)	-0.0419493	0.00891106	-0.0675479	0.0417236	-0.0255987	0.734157	0.0426645	Not_Sig
b3416	malQ	4-alpha-glucanotransferase (amylomaltase) (NCBI)	-0.22275	0.0675175	-0.174062	0.0446663	0.0486884	0.734157	0.0809548	Not_Sig
b2304	yfcH	conserved protein with NAD(P)-binding Rossmann-fold domain (NCBI)	0.0506646	0.0730446	0.107501	0.060022	0.0568362	0.734157	0.0945418	Not_Sig
b1639	ydhA	orf, hypothetical protein (VIMSS)	-0.10261	0.0440868	-0.0086044	0.150357	0.0940061	0.734157	0.156687	Not_Sig
b0292	yagY	hypothetical protein (NCBI)	-0.126778	0.0776903	0.0136485	0.220501	0.140426	0.734157	0.233787	Not_Sig
b1309	ycjM	putative polysaccharide hydrolase (VIMSS)	-0.348611	0.239729	-0.128678	0.275785	0.219933	0.734157	0.365414	Not_Sig
b1196	ycgY	hypothetical protein (NCBI)	-0.163786	0.175832	0.146834	0.486859	0.31062	0.734157	0.517638	Not_Sig
b1279	yciS	conserved inner membrane protein (NCBI)	0.163362	0.330173	-0.116892	0.333591	-0.280254	0.736314	0.469358	Not_Sig
b0491	ybbM	putative metal resistance protein (VIMSS)	-0.134354	0.103271	-0.283262	0.226612	-0.148909	0.736314	0.249033	Not_Sig
b2550	yphH	putative NAGC-like transcriptional regulator (VIMSS)	0.136684	0.0260276	0.173595	0.0560312	0.0369116	0.736314	0.0617814	Not_Sig
b2445	yffN	CPZ-55 prophage; predicted protein (RefSeq)	0.0626083	0.0495358	0.170033	0.172729	0.107424	0.736314	0.179692	Not_Sig
b0627	tatE	twin arginine translocase protein E (NCBI)	-0.179912	0.19753	0.253831	0.698849	0.433743	0.736314	0.726229	Not_Sig
b3932	hslV	ATP-dependent protease peptidase subunit (NCBI)	0.100951	0.0979209	0.0397886	0.0305659	-0.0611628	0.736759	0.102581	Not_Sig
b3224	nanT	sialic acid transporter (VIMSS)	0.176561	0.054049	0.143759	0.0102613	-0.0328024	0.736759	0.0550144	Not_Sig
b1630	rsxD	electron transport complex protein RnfD (NCBI)	0.197249	0.152259	0.0932205	0.0857232	-0.104028	0.73724	0.174732	Not_Sig
b2963	mltC	membrane-bound lytic murein transglycosylase C (VIMSS)	0.0803525	0.0793067	0.0261988	0.0445109	-0.0541537	0.73724	0.0909437	Not_Sig
b1815	b1815	orf, hypothetical protein (VIMSS)	0.139263	0.153585	0.0429173	0.0520138	-0.0963453	0.737374	0.162154	Not_Sig
b2604	yfiN	predicted diguanylate cyclase (NCBI)	0.247926	0.108567	0.181819	0.0243359	-0.0661068	0.737374	0.111261	Not_Sig
b3571	malS	periplasmic alpha-amylase precursor (NCBI)	0.0489888	0.0342379	0.0887463	0.057446	0.0397575	0.737374	0.0668751	Not_Sig
b2172	yeiQ	predicted dehydrogenase, NAD-dependent (NCBI)	0.062496	0.0233874	0.104257	0.0662253	0.0417607	0.737374	0.0702336	Not_Sig
b0977	hyaF	protein involved in nickel incorporation into hydrogenase-1 proteins (NCBI)	0.150762	0.0598954	0.0168916	0.217604	-0.13387	0.737513	0.225696	Not_Sig
b4204	yjfZ	hypothetical protein (NCBI)	0.0969887	0.0850131	-0.0148501	0.168867	-0.111839	0.737513	0.189059	Not_Sig
b2003	yeeT	CP4-44 prophage; predicted protein (NCBI)	0.254926	0.165337	0.145053	0.0837929	-0.109873	0.737513	0.185358	Not_Sig
b0788	ybhN	conserved inner membrane protein (NCBI)	0.0895834	0.141626	-0.00617963	0.0786495	-0.095763	0.737513	0.161999	Not_Sig
b2992	hybE	hydrogenase 2-specific chaperone (NCBI)	0.148124	0.0527605	0.0945486	0.0734601	-0.0535755	0.737513	0.0904437	Not_Sig
b2956	yggM	hypothetical protein (NCBI)	0.0292317	0.0940916	0.0877853	0.02974	0.0585536	0.737513	0.0986798	Not_Sig
b1596	ynfM	predicted transporter (NCBI)	-0.0219095	0.147885	0.0790411	0.085244	0.100951	0.737513	0.170694	Not_Sig
b2432	yfeY	hypothetical protein (NCBI)	0.184528	0.0688982	0.307406	0.195693	0.122878	0.737513	0.207468	Not_Sig
b3582	sgbU	probable 3-hexulose-6-phosphate isomerase (VIMSS)	0.058788	0.200894	0.183909	0.0665816	0.125121	0.737513	0.21164	Not_Sig
b3555	yiaG	predicted transcriptional regulator (NCBI)	-0.127579	0.171176	0.00894619	0.155108	0.136525	0.737513	0.230997	Not_Sig
b2287	nuoB	NADH dehydrogenase subunit B (NCBI)	-0.347079	0.231488	-0.127784	0.289396	0.219295	0.737513	0.37059	Not_Sig
b2008	yeeA	conserved inner membrane protein (NCBI)	0.00759961	0.119717	0.0890106	0.068388	0.0814109	0.737915	0.137874	Not_Sig
b0106	hofC	assembly protein in type IV pilin biogenesis, transmembrane protein (NCBI)	0.185755	0.0329309	0.163961	0.0167155	-0.0217942	0.737997	0.0369303	Not_Sig
b1531	marA	multiple antibiotic resistance; transcriptional activator of defense systems (VIMSS)	0.225828	0.144306	0.08946	0.181109	-0.136368	0.739448	0.23157	Not_Sig
b3406	greB	transcription elongation factor GreB (NCBI)	-0.04357	0.0823474	-0.144614	0.15146	-0.101044	0.741083	0.172398	Not_Sig
b1399	paaX	DNA-binding transcriptional repressor of phenylacetic acid degradation, aryl-CoA responsive (NCBI)	0.221364	0.0663241	0.137009	0.127803	-0.0843557	0.741083	0.143988	Not_Sig
b2468	aegA	fused predicted oxidoreductase: FeS binding subunit/NAD/FAD-binding subunit (NCBI)	-0.0384812	0.0208568	-0.117936	0.133978	-0.0794549	0.741083	0.135592	Not_Sig
b4150	ampC	beta-lactamase/D-alanine carboxypeptidase (NCBI)	0.105125	0.0462404	0.154847	0.0709839	0.0497223	0.741083	0.0847165	Not_Sig
b4138	dcuA	C4-dicarboxylate antiporter (NCBI)	-0.0395329	0.0583819	0.0169283	0.0765919	0.0564612	0.741083	0.0963056	Not_Sig
b0963	mgsA	methylglyoxal synthase (VIMSS)	-0.0372934	0.114432	0.031402	0.0254048	0.0686954	0.741083	0.117218	Not_Sig
b0785	moaE	molybdopterin synthase, large subunit (NCBI)	-0.0215776	0.134873	0.108202	0.1755	0.129779	0.741083	0.221339	Not_Sig
b0841	ybjG	undecaprenyl pyrophosphate phosphatase (NCBI)	-0.00296246	0.0422696	0.0274731	0.0302454	0.0304356	0.741093	0.051976	Not_Sig
b1243	oppA	oligopeptide transporter subunit (NCBI)	0.325034	0.104875	0.229463	0.125207	-0.0955708	0.741307	0.163327	Not_Sig
b0784	moaD	molybdopterin synthase, small subunit (NCBI)	0.231333	0.19554	0.0916127	0.138048	-0.139721	0.742197	0.23936	Not_Sig
b2236	yfaE	predicted 2Fe-2S cluster-containing protein (NCBI)	0.870737	0.0179165	0.795075	0.128357	-0.0756622	0.742197	0.129601	Not_Sig
b2420	yfeS	hypothetical protein (NCBI)	-0.0794423	0.0631555	-0.0145828	0.0913417	0.0648595	0.742197	0.111049	Not_Sig
b0947	ycbX	predicted 2Fe-2S cluster-containing protein (NCBI)	0.0707354	0.0497185	-0.00556573	0.120958	-0.0763011	0.742214	0.130778	Not_Sig
b4435	isrC	unknown RNA (NCBI)	0.753865	0.0994996	0.457337	0.499488	-0.296528	0.743211	0.509302	Not_Sig
b3873	yihM	predicted sugar phosphate isomerase (NCBI)	-0.0933519	0.0619459	-0.134196	0.0329264	-0.0408445	0.743211	0.070153	Not_Sig
b1729	ydjN	predicted transporter (NCBI)	0.441891	0.111037	0.228316	0.350332	-0.213575	0.743589	0.367508	Not_Sig
b0804	ybiX	putative enzyme (VIMSS)	-0.0980695	0.0927781	-0.221991	0.191954	-0.123922	0.743589	0.2132	Not_Sig
b4356	yjiZ	predicted transporter (NCBI)	-0.0305391	0.060521	0.0191319	0.0602889	0.049671	0.743589	0.0854257	Not_Sig
b1307	pspD	peripheral inner membrane phage-shock protein (NCBI)	0.0841062	0.189552	-0.155396	0.366503	-0.239502	0.74361	0.412619	Not_Sig
b0853	ybjN	predicted oxidoreductase (NCBI)	0.0819387	0.131549	-0.0476041	0.180253	-0.129543	0.74361	0.223151	Not_Sig
b2203	napB	cytochrome c-type protein (VIMSS)	0.104009	0.179844	-0.0177599	0.108103	-0.121769	0.74361	0.209834	Not_Sig
b2513	yfgM	hypothetical protein (NCBI)	-0.0236187	0.0337485	-0.0924435	0.113882	-0.0688248	0.744179	0.118778	Not_Sig
b2645	yfjZ	CP4-57 prophage; antitoxin of the YpjF-YfjZ toxin-antitoxin system (NCBI)	-0.178341	0.0360757	-0.0789125	0.167859	0.0994283	0.744179	0.171692	Not_Sig
b1083	flgL	flagellar hook-associated protein L (NCBI)	0.0951232	0.127472	0.199648	0.127696	0.104524	0.744179	0.180431	Not_Sig
b3292	zntR	zinc-responsive transcriptional regulator (NCBI)	-0.254389	0.150234	-0.476193	0.35338	-0.221804	0.74516	0.383989	Not_Sig
b4480	hdfR	transcriptional regulator HdfR (NCBI)	-0.122615	0.0618104	-0.0809757	0.037093	0.0416393	0.74516	0.0720862	Not_Sig
b1698	ydiR	predicted electron transfer flavoprotein, FAD-binding (NCBI)	0.0366416	0.139264	0.139134	0.109724	0.102492	0.74516	0.177296	Not_Sig
b1593	b1593	orf, hypothetical protein (VIMSS)	-0.197353	0.0773523	-0.0410636	0.259529	0.156289	0.745521	0.270811	Not_Sig
b1882	cheY	chemotaxis regulator transmitting signal to flagellar motor component (NCBI)	-0.232316	0.528792	0.22004	0.57993	0.452356	0.746204	0.784818	Not_Sig
b4067	actP	acetate permease (NCBI)	-0.00710568	0.0588546	0.0660775	0.112621	0.0731832	0.746489	0.127072	Not_Sig
b0342	lacA	galactoside O-acetyltransferase (NCBI)	-0.238289	0.0952905	-0.173246	0.0608407	0.0650423	0.746996	0.113057	Not_Sig
b4411	ecnB	entericidin B membrane lipoprotein (NCBI)	0.105984	0.0682874	-0.0114887	0.1926	-0.117473	0.747243	0.204347	Not_Sig
b0817	mntR	DNA-binding transcriptional regulator of mntH (NCBI)	0.0246296	0.0791481	-0.0325	0.0602878	-0.0571296	0.747422	0.0994939	Not_Sig
b2788	gudX	predicted glucarate dehydratase (NCBI)	0.0762475	0.00321297	0.121484	0.0787521	0.0452361	0.747422	0.0788177	Not_Sig
b0991	ymcE	cold shock gene (NCBI)	-0.102931	0.110155	0.0554637	0.252793	0.158395	0.747422	0.275751	Not_Sig
b3466	yhhL	conserved inner membrane protein (NCBI)	-0.149367	0.195484	-0.288633	0.145502	-0.139266	0.748068	0.24369	Not_Sig
b1689	b1689	orf, hypothetical protein (VIMSS)	0.225469	0.218947	0.0917091	0.082517	-0.13376	0.748068	0.23398	Not_Sig
b0515	ylbA	hypothetical protein (NCBI)	-0.0383361	0.0826693	-0.119395	0.115131	-0.0810586	0.748068	0.141737	Not_Sig
b3080	ygjK	predicted glycosyl hydrolase (NCBI)	-0.0980302	0.0404577	-0.0647972	0.0417676	0.033233	0.748068	0.0581495	Not_Sig
b3847	pepQ	proline dipeptidase (NCBI)	0.147207	0.0247162	0.181098	0.0538128	0.0338915	0.748068	0.0592174	Not_Sig
b2729	hypD	protein required for maturation of hydrogenases (NCBI)	-0.0684847	0.0661424	-0.0128006	0.0716215	0.0556841	0.748068	0.0974908	Not_Sig
b0803	ybiI	hypothetical protein (NCBI)	-0.068279	0.141221	0.0223364	0.0712083	0.0906154	0.748068	0.158158	Not_Sig
b0685	ybfE	orf, hypothetical protein (VIMSS)	0.0900679	0.0254903	0.214288	0.215686	0.12422	0.748068	0.217187	Not_Sig
b1464	yddE	hypothetical protein (NCBI)	-0.0734403	0.0993734	0.0562571	0.204221	0.129697	0.748068	0.227116	Not_Sig
b2113	mrp	putative ATPase (VIMSS)	-0.135566	0.157184	-0.235537	0.077459	-0.0999706	0.748106	0.175234	Not_Sig
b3579	yiaO	predicted transporter (NCBI)	0.0536098	0.0125037	0.122805	0.120643	0.0691952	0.748106	0.121289	Not_Sig
b2037	rfbX	predicted polisoprenol-linked O-antigen transporter (NCBI)	-0.160971	0.184727	-0.337782	0.249875	-0.176811	0.74816	0.310743	Not_Sig
b0405	queA	S-adenosylmethionine:tRNA ribosyltransferase-isomerase (NCBI)	-0.248875	0.0134316	-0.383069	0.235523	-0.134194	0.74816	0.235906	Not_Sig
b0770	ybhI	predicted transporter (NCBI)	-0.034895	0.0559987	-0.067045	0.00742477	-0.03215	0.74816	0.0564888	Not_Sig
b3020	ygiS	predicted transporter subunit: periplasmic-binding component of ABC superfamily (NCBI)	0.003757	0.0236704	0.0352277	0.0499518	0.0314707	0.74816	0.0552763	Not_Sig
b1189	dadA	D-amino acid dehydrogenase small subunit (NCBI)	0.166687	0.0461695	0.240201	0.120432	0.0735145	0.74816	0.128978	Not_Sig
b3774	ilvC	ketol-acid reductoisomerase (NCBI)	0.128223	0.0247931	0.203412	0.129677	0.0751888	0.74816	0.132026	Not_Sig
b0055	djlA	Dna-J like membrane chaperone protein (NCBI)	-0.0414642	0.151431	-0.172016	0.172928	-0.130552	0.749071	0.22986	Not_Sig
b3456	livM	leucine/isoleucine/valine transporter subunit (NCBI)	0.145465	0.0725317	0.0874372	0.0723663	-0.0580275	0.751067	0.102458	Not_Sig
b2180	yejF	fused predicted oligopeptide transporter subunits of ABC superfamilly: ATP-binding components (NCBI)	-0.0627725	0.0196862	-0.0229039	0.0676326	0.0398686	0.751193	0.0704394	Not_Sig
b4186	yjfC	predicted synthetase/amidase (NCBI)	0.0375248	0.101187	0.105909	0.0661518	0.0683843	0.751293	0.120892	Not_Sig
b3939	metB	cystathionine gamma-synthase (NCBI)	-0.0661282	0.0560009	0.0104874	0.123449	0.0766156	0.751597	0.135557	Not_Sig
b0428	cyoE	protoheme IX farnesyltransferase (NCBI)	-1.40245	0.118977	-1.53088	0.193883	-0.128433	0.752086	0.227478	Not_Sig
b4222	ytfP	hypothetical protein (NCBI)	-0.600927	0.134867	-0.79137	0.309369	-0.190443	0.752129	0.337488	Not_Sig
b0385	yaiC	predicted diguanylate cyclase (NCBI)	0.0946578	0.100105	0.0333942	0.0424853	-0.0612636	0.7526	0.108748	Not_Sig
b3747	trkD	potassium transporter (NCBI)	-0.144803	0.0228388	-0.161308	0.0183645	-0.0165046	0.7526	0.0293064	Not_Sig
b0856	potH	putrescine transporter subunit: membrane component of ABC superfamily (NCBI)	-0.015861	0.216291	0.124517	0.123756	0.140378	0.7526	0.249193	Not_Sig
b2971	yghG	hypothetical protein (NCBI)	0.0715361	0.11963	-0.0912779	0.263409	-0.162814	0.752785	0.289301	Not_Sig
b2044	wcaL	predicted glycosyl transferase (NCBI)	0.323881	0.128419	0.240983	0.0726551	-0.0828982	0.753791	0.147547	Not_Sig
b0009	mog	molybdenum cofactor biosynthesis protein (NCBI)	-0.139266	0.0430997	-0.226338	0.148966	-0.0870712	0.753806	0.155076	Not_Sig
b4263	yjgR	predicted ATPase (NCBI)	0.064622	0.0525537	0.0219194	0.0550096	-0.0427026	0.753806	0.0760786	Not_Sig
b2800	fucA	L-fuculose phosphate aldolase (NCBI)	0.0309007	0.11314	0.131888	0.140093	0.100987	0.754137	0.180074	Not_Sig
b0782	moaB	molybdopterin biosynthesis protein B (NCBI)	0.0625962	0.239945	-0.22302	0.450303	-0.285616	0.754772	0.510241	Not_Sig
b4098	phnJ	carbon-phosphorus lyase complex subunit (NCBI)	-0.0498644	0.0812841	-0.117755	0.0900701	-0.0678909	0.754772	0.121325	Not_Sig
b3457	livH	leucine/isoleucine/valine transporter subunit (NCBI)	-0.0508016	0.106102	0.0122425	0.037657	0.0630441	0.754772	0.112586	Not_Sig
b2435	amiA	N-acetylmuramoyl-l-alanine amidase I (NCBI)	-0.128246	0.0480361	0.0193871	0.259861	0.147633	0.755348	0.264263	Not_Sig
b1589	ynfG	oxidoreductase, Fe-S subunit (NCBI)	0.0634462	0.0719221	0.251345	0.328503	0.187899	0.755348	0.336284	Not_Sig
b0769	ybhH	hypothetical protein (NCBI)	-0.044112	0.0447012	-0.117265	0.123245	-0.0731526	0.755954	0.131101	Not_Sig
b3673	emrD	2-module integral membrane pump; multidrug resistance (VIMSS)	0.0239705	0.0475135	0.0826153	0.093977	0.0586448	0.757179	0.105305	Not_Sig
b1419	ydcA	hypothetical protein (NCBI)	-0.0384022	0.084588	0.0107233	0.0253705	0.0491255	0.757712	0.0883108	Not_Sig
b0129	yadI	predicted PTS Enzyme IIA (NCBI)	0.216962	0.14891	0.302657	0.0398525	0.0856945	0.757858	0.15415	Not_Sig
b3371	yhfN	putative transport protein (VIMSS)	0.120086	0.0345033	0.0732067	0.0771183	-0.0468797	0.758201	0.084485	Not_Sig
b3241	aaeA	p-hydroxybenzoic acid efflux system component (NCBI)	0.188941	0.11067	0.268982	0.0924637	0.080041	0.758201	0.144213	Not_Sig
b1678	ynhG	hypothetical protein (NCBI)	-0.0285086	0.104871	0.054695	0.107174	0.0832037	0.758201	0.149947	Not_Sig
b4124	dcuR	DNA-binding response regulator in two-component regulatory system with DcuS (NCBI)	-0.0898449	0.0345588	-0.0141705	0.132057	0.0756745	0.758567	0.136504	Not_Sig
b3952	pflC	probable pyruvate formate lyase activating enzyme 2 (VIMSS)	0.137294	0.068118	0.196262	0.0818653	0.0589679	0.759189	0.106499	Not_Sig
b0569	nfrB	bacteriophage N4 receptor, inner membrane subunit (NCBI)	0.0439461	0.0493676	0.0773563	0.0347514	0.0334103	0.759229	0.0603724	Not_Sig
b3402	yhgE	predicted inner membrane protein (NCBI)	0.0265494	0.0510127	0.0790539	0.0802368	0.0525045	0.75989	0.0950801	Not_Sig
b4415	hokE	toxic polypeptide, small (NCBI)	0.270212	0.0893225	0.328059	0.0548871	0.0578469	0.75989	0.104839	Not_Sig
b2728	hypC	protein required for maturation of hydrogenases 1 and 3 (NCBI)	0.0780879	0.0350357	0.138233	0.103141	0.0601449	0.75989	0.108929	Not_Sig
b1461	ydcE	4-oxalocrotonate tautomerase (NCBI)	0.0969016	0.0592519	0.166904	0.112213	0.0700029	0.75989	0.126896	Not_Sig
b1128	ycfD	orf, hypothetical protein (VIMSS)	-0.223443	0.0864614	-0.122258	0.161773	0.101185	0.75989	0.183428	Not_Sig
b3771	ilvD	dihydroxy-acid dehydratase (NCBI)	-0.102114	0.0912741	-0.0492521	0.0294154	0.0528618	0.76009	0.095897	Not_Sig
b1670	ydhU	predicted cytochrome (NCBI)	0.113616	0.157773	-0.00950218	0.160233	-0.123118	0.760177	0.224871	Not_Sig
b3083	ygjN	hypothetical protein (NCBI)	-0.00822629	0.0936975	-0.088893	0.113568	-0.0806668	0.760177	0.147231	Not_Sig
b0410	yajD	hypothetical protein (NCBI)	0.058366	0.0956298	-0.0111501	0.083156	-0.0695161	0.760177	0.126728	Not_Sig
b0230	mbhA	putative motility protein (VIMSS)	0.0873228	0.0450381	0.0398682	0.0736169	-0.0474546	0.760177	0.0863011	Not_Sig
b3377	yhfT	predicted inner membrane protein (NCBI)	0.126514	0.0235399	0.0852667	0.0715689	-0.0412472	0.760177	0.0753408	Not_Sig
b0797	rhlE	RNA helicase (NCBI)	0.0977104	0.0341804	0.14452	0.0781871	0.0468095	0.760177	0.0853318	Not_Sig
b4367	fhuF	ferric iron reductase involved in ferric hydroximate transport (NCBI)	-0.028309	0.082225	0.0323407	0.0733643	0.0606496	0.760177	0.110196	Not_Sig
b0830	yliB	predicted peptide transporter subunit: periplasmic-binding component of ABC superfamily (NCBI)	0.0267127	0.104465	0.0887021	0.0434864	0.0619894	0.760177	0.113155	Not_Sig
b2253	arnB	uridine 5'-(beta-1-threo-pentapyranosyl-4-ulose diphosphate) aminotransferase, PLP-dependent (RefSeq)	0.211088	0.101169	0.280629	0.0763023	0.069541	0.760177	0.126717	Not_Sig
b2490	b2490	putative protein processing element (VIMSS)	-0.021767	0.119763	0.0564394	0.0774421	0.0782064	0.760177	0.14262	Not_Sig
b3857	mobA	molybdopterin-guanine dinucleotide biosynthesis protein A (NCBI)	0.0937087	0.0971158	0.181889	0.127772	0.0881799	0.760177	0.160491	Not_Sig
b0766	ybhA	predicted hydrolase (NCBI)	-0.0587025	0.0779921	0.0541468	0.190043	0.112849	0.760177	0.205424	Not_Sig
b1890	motA	flagellar motor protein MotA (NCBI)	0.0118637	0.0974224	0.147486	0.227586	0.135623	0.760177	0.247561	Not_Sig
b2990	hybG	hydrogenase 2 accessory protein (NCBI)	0.0265602	0.209594	0.165979	0.144635	0.139419	0.760177	0.254655	Not_Sig
b0229	lfhA	flagellar biosynthesis (VIMSS)	0.0901419	0.0768044	0.155743	0.0922973	0.0656007	0.76149	0.120074	Not_Sig
b1746	astD	succinylglutamic semialdehyde dehydrogenase (NCBI)	0.0675222	0.0974142	0.135371	0.077209	0.0678485	0.76184	0.124301	Not_Sig
b0226	dinJ	predicted antitoxin of YafQ-DinJ toxin-antitoxin system (NCBI)	-0.914007	0.405633	-1.2135	0.374032	-0.299494	0.762001	0.551759	Not_Sig
b2313	cvpA	membrane protein required for colicin V production (NCBI)	-0.0634009	0.132974	-0.257562	0.331081	-0.194161	0.762001	0.356787	Not_Sig
b0881	clpS	ATP-dependent Clp protease adaptor protein ClpS (NCBI)	-0.048251	0.167936	-0.199138	0.220565	-0.150887	0.762001	0.27722	Not_Sig
b1798	yeaS	neutral amino-acid efflux system (NCBI)	-0.0811726	0.119565	-0.214559	0.214624	-0.133386	0.762001	0.245681	Not_Sig
b3448	yhhA	hypothetical protein (NCBI)	0.18504	0.206605	0.0724868	0.0170209	-0.112553	0.762001	0.207305	Not_Sig
b1789	yeaL	conserved inner membrane protein (NCBI)	-0.174424	0.157621	-0.273874	0.0924894	-0.0994506	0.762001	0.182753	Not_Sig
b1370	insH-5	Rac prophage; IS5 transposase and trans-activator (NCBI)	-0.275422	0.0291011	-0.34971	0.134074	-0.0742882	0.762001	0.137196	Not_Sig
b1588	ynfF	oxidoreductase subunit (RefSeq)	-0.106591	0.0997181	-0.166768	0.048454	-0.0601775	0.762001	0.110867	Not_Sig
b4139	aspA	aspartate ammonia-lyase (aspartase) (VIMSS)	-0.0303222	0.0544868	-0.0734289	0.0582033	-0.0431067	0.762001	0.0797272	Not_Sig
b4159	yjeP	predicted mechanosensitive channel (NCBI)	0.0775962	0.01733	0.05887	0.0299217	-0.0187262	0.762001	0.034578	Not_Sig
b3346	yheO	orf, hypothetical protein (VIMSS)	0.130714	0.0485386	0.162319	0.0327108	0.0316052	0.762001	0.058532	Not_Sig
b2464	talA	transaldolase A (NCBI)	-0.115029	0.0517797	-0.083086	0.0282014	0.0319431	0.762001	0.0589615	Not_Sig
b2834	tas	predicted oxidoreductase, NADP(H)-dependent aldo-keto reductase (NCBI)	-0.0570681	0.0465712	-0.0163014	0.0593705	0.0407666	0.762001	0.0754568	Not_Sig
b2353	tfaS	orf, hypothetical protein (VIMSS)	-0.0268116	0.0336713	0.0230934	0.0856471	0.049905	0.762001	0.0920281	Not_Sig
b0419	yajO	putative NAD(P)H-dependent xylose reductase (VIMSS)	0.0507058	0.0141964	0.106954	0.102823	0.0562479	0.762001	0.103798	Not_Sig
b2957	ansB	periplasmic L-asparaginase II (NCBI)	0.0298476	0.0780911	0.0916514	0.0836294	0.0618038	0.762001	0.114421	Not_Sig
b4302	sgcA	KpLE2 phage-like element; predicted phosphotransferase enzyme IIA component (NCBI)	-0.00156244	0.0654358	0.0610827	0.0944825	0.0626452	0.762001	0.114929	Not_Sig
b1415	aldA	aldehyde dehydrogenase A, NAD-linked (NCBI)	0.132256	0.0433093	0.195269	0.108128	0.0630134	0.762001	0.116479	Not_Sig
b0404	yajB	hypothetical protein (NCBI)	0.111497	0.233295	0.245884	0.0798733	0.134387	0.762001	0.246589	Not_Sig
b2200	ccmB	heme exporter subunit (NCBI)	-0.0849775	0.10592	0.0607893	0.247103	0.145767	0.762001	0.268847	Not_Sig
b1848	yebG	conserved protein regulated by LexA (NCBI)	0.211859	0.341193	0.40793	0.116558	0.196071	0.762001	0.360553	Not_Sig
b2506	yfgI	hypothetical protein (NCBI)	0.132481	0.298291	0.337834	0.234779	0.205353	0.762001	0.379604	Not_Sig
b2059	wcaA	predicted glycosyl transferase (NCBI)	0.116014	0.0547735	0.0288226	0.152232	-0.0871911	0.762385	0.161786	Not_Sig
b4020	yjbB	predicted transporter (NCBI)	0.111352	0.0340792	0.078722	0.0500441	-0.0326297	0.762385	0.0605458	Not_Sig
b2777	ygcF	hypothetical protein (NCBI)	0.0380035	0.0450901	0.0967579	0.0992053	0.0587545	0.762385	0.108972	Not_Sig
b0832	yliD	predicted peptide transporter subunit: membrane component of ABC superfamily (NCBI)	-0.00490301	0.0368918	-0.044955	0.0646619	-0.040052	0.762986	0.0744457	Not_Sig
b2181	yejG	hypothetical protein (NCBI)	-0.105759	0.148328	0.0751244	0.301683	0.180883	0.762986	0.336176	Not_Sig
b2122	yehQ	orf, hypothetical protein (VIMSS)	0.0400172	0.106498	-0.024219	0.0542537	-0.0642361	0.763042	0.119521	Not_Sig
b0851	nfsA	nitroreductase A, NADPH-dependent, FMN-dependent (NCBI)	0.043663	0.098205	0.107791	0.0677527	0.0641284	0.763042	0.119309	Not_Sig
b3547	yhjX	predicted transporter (NCBI)	-0.0369294	0.0379757	0.0123455	0.0835425	0.0492748	0.763402	0.0917688	Not_Sig
b0649	djlC	Hsc56 co-chaperone of HscC (NCBI)	0.0253344	0.240351	0.193037	0.199883	0.167703	0.763728	0.312605	Not_Sig
b1292	sapC	predicted antimicrobial peptide transporter subunit (NCBI)	-1.0615	0.446115	-2.74614	3.11389	-1.68465	0.764602	3.14568	Not_Sig
b2069	yegD	putative heat shock protein (VIMSS)	0.103167	0.103382	0.178545	0.0956833	0.075378	0.764602	0.140866	Not_Sig
b0209	yafD	hypothetical protein (NCBI)	0.242446	0.181499	0.340137	0.0192617	0.0976913	0.764602	0.182518	Not_Sig
b1332	ynaJ	predicted inner membrane protein (NCBI)	-0.429122	0.185491	-1.20032	1.43507	-0.7712	0.765475	1.44701	Not_Sig
b3870	glnA	glutamine synthetase (NCBI)	-1.98211	0.433074	-2.40884	0.676334	-0.426728	0.765475	0.803107	Not_Sig
b0978	appC	cytochrome bd-II oxidase, subunit I (NCBI)	-0.0613181	0.0968264	-0.124568	0.0691489	-0.0632495	0.765475	0.118983	Not_Sig
b3431	glgX	glycogen debranching enzyme (NCBI)	0.11154	0.0281066	0.0490362	0.113998	-0.0625036	0.765475	0.117412	Not_Sig
b1014	putA	fused DNA-binding transcriptional regulator/proline dehydrogenase/pyrroline-5-carboxylate dehydrogenase (NCBI)	-0.365614	0.0437593	-0.42269	0.097724	-0.0570762	0.765475	0.107074	Not_Sig
b0497	rhsD	rhsD element protein (NCBI)	-0.0142019	0.0231417	0.00227731	0.0204118	0.0164793	0.765475	0.0308574	Not_Sig
b4213	cpdB	bifunctional 2',3'-cyclic nucleotide 2'-phosphodiesterase/3'-nucleotidase periplasmic precursor protein (NCBI)	-0.0125031	0.0682965	0.0297409	0.0404544	0.0422439	0.765475	0.0793786	Not_Sig
b4381	deoC	deoxyribose-phosphate aldolase (NCBI)	-0.0937065	0.071932	-0.0340211	0.0863992	0.0596855	0.765475	0.112423	Not_Sig
b4555	yicS	hypothetical protein (NCBI)	-0.418087	0.115297	-0.351364	0.0486838	0.0667221	0.765475	0.125154	Not_Sig
b4333	yjiK	conserved protein (RefSeq)	-0.0208311	0.098952	0.054679	0.102078	0.0755101	0.765475	0.142167	Not_Sig
b2880	ygfM	predicted oxidoreductase (NCBI)	0.00854658	0.14716	0.0874037	0.0139268	0.0788572	0.765475	0.147817	Not_Sig
b0468	ybaN	conserved inner membrane protein (NCBI)	0.0649379	0.0291661	0.167324	0.190567	0.102386	0.765475	0.192786	Not_Sig
b3129	sohA	predicted regulator (NCBI)	-0.405456	0.0994553	-0.247859	0.279138	0.157597	0.765475	0.296327	Not_Sig
b2419	yfeK	hypothetical protein (NCBI)	-0.179825	0.246749	0.00246083	0.236572	0.182286	0.765475	0.341836	Not_Sig
b1341	b1341	orf, hypothetical protein (VIMSS)	-0.127994	0.0374641	-0.17769	0.0859456	-0.0496957	0.766358	0.0937561	Not_Sig
b2205	napG	quinol dehydrogenase periplasmic component (NCBI)	-0.0238756	0.0368002	0.0262767	0.0872564	0.0501523	0.766467	0.0946992	Not_Sig
b2204	napH	quinol dehydrogenase membrane component (NCBI)	-0.0798446	0.107587	0.0260393	0.168577	0.105884	0.766467	0.199983	Not_Sig
b4359	mdoB	phosphoglycerol transferase I (VIMSS)	0.0414483	0.0559798	0.00772013	0.0306091	-0.0337281	0.76693	0.0638017	Not_Sig
b1771	ydjG	predicted oxidoreductase (NCBI)	-0.00428779	0.0713397	0.0699275	0.120908	0.0742153	0.76693	0.140385	Not_Sig
b2674	nrdI	hypothetical protein (NCBI)	0.427615	0.099157	0.313105	0.193397	-0.11451	0.768299	0.217335	Not_Sig
b4469	ygiQ	hypothetical protein (NCBI)	-0.00438429	0.00574808	0.0174826	0.0410675	0.0218669	0.768299	0.0414678	Not_Sig
b3078	ygjI	predicted transporter (NCBI)	-0.14857	0.0211458	-0.113791	0.0625883	0.0347789	0.768299	0.0660639	Not_Sig
b2331	yfcN	hypothetical protein (NCBI)	-0.198203	0.10135	-0.0446585	0.273477	0.153545	0.768299	0.291653	Not_Sig
b2625	yfjI	CP4-57 prophage; predicted protein (NCBI)	-0.285595	0.456859	0.106923	0.588905	0.392518	0.768299	0.745338	Not_Sig
b0623	cspE	cold shock protein E (NCBI)	0.363599	0.0842154	0.179386	0.340125	-0.184213	0.768507	0.350396	Not_Sig
b3403	pck	phosphoenolpyruvate carboxykinase (NCBI)	0.0362442	0.0579181	0.0759583	0.0484617	0.0397141	0.768507	0.0755185	Not_Sig
b3332	gspK	general secretory pathway component, cryptic (NCBI)	0.128175	0.0453609	0.181459	0.0906757	0.0532832	0.768507	0.101389	Not_Sig
b2043	wcaM	predicted colanic acid biosynthesis protein (NCBI)	-0.0494573	0.0618011	-0.113254	0.104616	-0.0637967	0.768854	0.121507	Not_Sig
b2154	yeiG	predicted esterase (NCBI)	-0.388521	0.0775082	-0.336104	0.0630142	0.0524172	0.768925	0.0998915	Not_Sig
b2924	mscS	mechanosensitive channel (NCBI)	-0.0573298	0.0461034	-0.027148	0.0345711	0.0301818	0.769632	0.0576254	Not_Sig
b2009	sbmC	DNA gyrase inhibitor (NCBI)	0.0781264	0.0349604	0.123279	0.0787865	0.0451525	0.769632	0.0861948	Not_Sig
b2663	gabP	gamma-aminobutyrate transporter (NCBI)	0.0180571	0.0426226	-0.00720624	0.0226902	-0.0252634	0.770083	0.048286	Not_Sig
b0483	ybaQ	orf, hypothetical protein (VIMSS)	0.0967599	0.0448998	0.131585	0.0492101	0.0348251	0.770338	0.0666155	Not_Sig
b0389	yaiA	hypothetical protein (NCBI)	0.190414	0.200225	0.0805893	0.0644282	-0.109824	0.770571	0.210336	Not_Sig
b0857	potI	putrescine transporter subunit: membrane component of ABC superfamily (NCBI)	0.141414	0.101166	0.0749288	0.0774566	-0.0664851	0.770571	0.127413	Not_Sig
b3907	rhaT	L-rhamnose:proton symporter (NCBI)	0.180485	0.0794729	0.138335	0.0146475	-0.0421494	0.770571	0.0808115	Not_Sig
b0961	yccF	conserved inner membrane protein (NCBI)	0.161454	0.0992267	0.215087	0.0268618	0.0536329	0.770571	0.102798	Not_Sig
b2427	yfeT	predicted DNA-binding transcriptional regulator (NCBI)	0.100352	0.0602944	0.158286	0.0934101	0.057934	0.770571	0.111179	Not_Sig
b1822	rrmA	23S rRNA m1G745 methyltransferase (NCBI)	0.109789	0.0750681	0.185889	0.125265	0.0761	0.770571	0.146036	Not_Sig
b2734	pphB	serine/threonine-specific protein phosphatase 2 (NCBI)	-0.566537	0.190668	-0.332727	0.406439	0.23381	0.770609	0.44894	Not_Sig
[truncated: 1,700 more rows]

## Sheet: w G.c
sysName	name	desc	Fitness Alone	SD Fitness Alone	Fitness Condition	SD Fitness Condition	IFE	adjpvalue_fdr	SD_IFE	Category
b2784	relA	(p)ppGpp synthetase I/GTP pyrophosphokinase (NCBI)	-2.45406	0.0931956	-0.910991	0.0122054	1.54307	0.0167845	0.0939914	Sig
b3172	argG	argininosuccinate synthase (NCBI)	-1.35736	0.0525168	-0.14007	0.0503915	1.21729	0.0167845	0.0727826	Sig		sysname	E. coli gene name from Ecocyc
b0003	thrB	homoserine kinase (NCBI)	-0.723807	0.0312282	-0.202875	0.0260802	0.520933	0.0209543	0.0406863	Sig		name	common gene name
b0059	hepA	ATP-dependent helicase HepA (NCBI)	0.900392	0.0260793	0.554488	0.00366467	-0.345905	0.0209543	0.0263355	Sig		desc	gene description
b3908	sodA	superoxide dismutase, manganese (VIMSS)	-0.30015	0.0470514	-0.881385	0.00275863	-0.581235	0.0209543	0.0471322	Sig		Fitness Alone	fitness value during growth alone
b0592	fepB	iron-enterobactin transporter subunit (NCBI)	-4.2947	0.114532	-3.17243	0.0345032	1.12228	0.0343822	0.119616	Sig		Fitness Condition	fitness value during growth of the interactive condition of that spreadsheet
b3368	cysG	fused siroheme synthase 1,3-dimethyluroporphyriongen III dehydrogenase and siroheme ferrochelatase/uroporphyrinogen methyltransferase (NCBI)	-0.873349	0.0609188	-0.235476	0.0125959	0.637872	0.0343822	0.0622074	Sig		IFE	Difference beween Fitness Condition and Fitness alone
b4000	hupA	HU, DNA-binding transcriptional regulator, alpha subunit (NCBI)	0.856127	0.0697069	-0.0150499	0.0592202	-0.871176	0.0343822	0.0914663	Sig		adjpvalue_fdr	adjusted p-value of the t-test testing whether the IFE value is significantly from 0
b4260	pepA	leucyl aminopeptidase (NCBI)	0.551397	0.00620183	0.152619	0.0394903	-0.398778	0.0343822	0.0399744	Sig		Category	t-test decision based on adjusted p-value ; Sig = Significant ; Not_Sig= not significant
b0004	thrC	threonine synthase (NCBI)	-1.34435	0.0472543	-0.663927	0.0698351	0.680419	0.0373726	0.0843203	Sig
b2283	nuoG	NADH:ubiquinone oxidoreductase, chain G (RefSeq)	-0.786391	0.0294914	-0.0494152	0.0802138	0.736975	0.0373726	0.0854634	Sig
b2762	cysH	phosphoadenosine phosphosulfate reductase (NCBI)	-1.99706	0.0642775	-1.09434	0.0901268	0.902726	0.0373726	0.1107	Sig
b3816	corA	magnesium/nickel/cobalt transporter (NCBI)	-3.8891	0.058614	-2.47072	0.162102	1.41838	0.0373726	0.172373	Sig
b4214	cysQ	PAPS (adenosine 3'-phosphate 5'-phosphosulfate) 3'(2'),5'-bisphosphate nucleotidase (NCBI)	-3.14996	0.0966522	-1.8502	0.11384	1.29976	0.0373726	0.149336	Sig
b4388	serB	3-phosphoserine phosphatase (NCBI)	-2.45635	0.172148	-1.04079	0.0238983	1.41556	0.0373726	0.173799	Sig
b2903	gcvP	glycine dehydrogenase (NCBI)	1.34352	0.0661531	0.618335	0.0656094	-0.725188	0.0403771	0.0931709	Sig
b0386	proC	pyrroline-5-carboxylate reductase (NCBI)	-1.63487	0.0449056	-0.735234	0.113691	0.899637	0.0450304	0.122238	Sig
b3959	argB	acetylglutamate kinase (RefSeq)	0.290354	0.00925772	0.101208	0.0241329	-0.189145	0.0450304	0.0258477	Sig
b3960	argH	argininosuccinate lyase (NCBI)	-1.00873	0.146421	0.063265	0.0212402	1.072	0.0450304	0.147954	Sig
b4232	fbp	fructose-1,6-bisphosphatase (NCBI)	-0.519431	0.0550232	-0.0867442	0.0299559	0.432687	0.051602	0.062649	Sig
b0907	serC	phosphoserine aminotransferase (NCBI)	-1.99627	0.198753	-0.607787	0.0575445	1.38849	0.0549984	0.206916	Sig
b2764	cysJ	sulfite reductase, alpha subunit, flavoprotein (NCBI)	-1.19831	0.0898458	-0.500208	0.0570256	0.6981	0.0571633	0.106415	Sig
b3212	gltB	glutamate synthase, large subunit (NCBI)	0.0893173	0.0281072	-0.113917	0.0137937	-0.203235	0.0571633	0.0313094	Sig
b0720	gltA	citrate synthase (NCBI)	-1.41994	0.147796	-0.451601	0.0522769	0.968336	0.0596043	0.156769	Sig
b1391	paaD	predicted multicomponent oxygenase/reductase subunit for phenylacetic acid degradation (RefSeq)	0.0562944	0.07076	-0.578026	0.072431	-0.634321	0.0596043	0.101258	Sig
b2763	cysI	sulfite reductase, beta subunit, NAD(P)-binding, heme-binding (NCBI)	-1.17006	0.0609874	-0.501179	0.0897835	0.668881	0.0596043	0.108538	Sig
b3161	mtr	tryptophan transporter of high affinity (NCBI)	-0.0480054	0.0127173	0.0572976	0.0111251	0.105303	0.0596043	0.0168966	Sig
b0243	proA	gamma-glutamyl phosphate reductase (NCBI)	-0.530097	0.0613498	0.0513279	0.0789424	0.581425	0.0635193	0.0999785	Sig
b0463	acrA	multidrug efflux system (NCBI)	0.0715962	0.0576309	-0.280087	0.0139966	-0.351683	0.0635193	0.0593062	Sig
b1518	lsrG	autoinducer-2 (AI-2) modifying protein LsrG (NCBI)	-0.0571458	0.0289361	0.215887	0.0371038	0.273033	0.0635193	0.047053	Sig
b1591	b1591	putative oxidoreductase component (VIMSS)	0.370527	0.0455851	0.0412697	0.0323453	-0.329258	0.0635193	0.0558948	Sig
b2357	yfdN	CPS-53 (KpLE1) prophage; predicted protein (NCBI)	-0.0586094	0.0245656	0.105896	0.013735	0.164505	0.0635193	0.0281447	Sig
b2913	serA	D-3-phosphoglycerate dehydrogenase (NCBI)	-1.92308	0.150354	-0.515453	0.194686	1.40763	0.0650067	0.245986	Sig
b2904	gcvH	glycine cleavage system protein H (NCBI)	1.77384	0.0588196	0.863715	0.16366	-0.910127	0.0890555	0.173909	Sig
b2804	fucU	L-fucose mutarotase (NCBI)	0.532087	0.0641502	0.131615	0.0447637	-0.400472	0.094136	0.0782243	Sig
b0002	thrA	bifunctional aspartokinase I/homeserine dehydrogenase I (NCBI)	-0.594282	0.0827483	-0.187539	0.0107396	0.406743	0.0976749	0.0834423	Sig
b0723	sdhA	succinate dehydrogenase flavoprotein subunit (NCBI)	-1.02864	0.0356135	-0.754305	0.0437152	0.274331	0.0976749	0.0563856	Sig
b1841	yobA	hypothetical protein (NCBI)	0.117355	0.00686518	-0.0337557	0.0297991	-0.151111	0.0976749	0.0305796	Sig
b4354	yjiY	putative carbon starvation protein (VIMSS)	0.0306455	0.00758559	0.0897458	0.00924164	0.0591003	0.0976749	0.0119561	Sig
b4473	smf	hypothetical protein (NCBI)	0.104326	0.0175525	0.225857	0.0167554	0.121531	0.0976749	0.0242659	Sig
b4483	tatD	DNase, magnesium-dependent (NCBI)	0.118427	0.0178384	0.00314258	0.0151861	-0.115285	0.0976749	0.023427	Sig
b0440	hupB	HU, DNA-binding transcriptional regulator, beta subunit (NCBI)	0.881787	0.116653	0.270616	0.0524251	-0.611171	0.0992439	0.127891	Sig
b1353	sieB	phage superinfection exclusion protein (VIMSS)	-0.299878	0.0422483	-0.0763056	0.0206083	0.223573	0.0992439	0.0470066	Sig
b3787	rffD	UDP-N-acetyl-D-mannosaminuronic acid dehydrogenase (NCBI)	-0.717603	0.0160861	-0.616274	0.0138495	0.101328	0.0992439	0.0212267	Sig
b0590	fepD	iron-enterobactin transporter subunit (NCBI)	-4.47034	0.303655	-2.85894	0.161862	1.6114	0.100717	0.344102	Not_Sig
b4163	glyV	tRNA-Gly (NCBI)	0.390667	0.145478	-0.298909	0.0208418	-0.689576	0.100717	0.146963	Not_Sig
b1232	purU	formyltetrahydrofolate deformylase (NCBI)	-0.414341	0.12193	0.160071	0.0289955	0.574412	0.102834	0.12533	Not_Sig
b1527	yneK	hypothetical protein (NCBI)	-0.474277	0.12094	0.148388	0.0636311	0.622665	0.102834	0.136658	Not_Sig
b1632	rsxE	NADH-ubiquinone oxidoreductase (NCBI)	0.288955	0.0277018	0.0333055	0.0481181	-0.25565	0.102834	0.0555224	Not_Sig
b2960	yggH	tRNA(m7G46)-methyltransferase (NCBI)	0.406546	0.0301788	0.16859	0.0425721	-0.237956	0.102834	0.0521837	Not_Sig
b2518	ndk	nucleoside diphosphate kinase (NCBI)	-2.42861	0.308969	-0.948555	0.111966	1.48005	0.105369	0.328631	Not_Sig
b2277	nuoM	NADH dehydrogenase subunit M (NCBI)	-1.28738	0.2301	-0.206954	0.075415	1.08042	0.107059	0.242143	Not_Sig
b1702	pps	phosphoenolpyruvate synthase (NCBI)	-0.618397	0.0854006	-0.100744	0.0813516	0.517653	0.111813	0.117946	Not_Sig
b1540	ydfH	predicted DNA-binding transcriptional regulator (NCBI)	0.361244	0.0602682	0.0218455	0.0490668	-0.339398	0.111823	0.0777163	Not_Sig
b0685	ybfE	orf, hypothetical protein (VIMSS)	0.0900679	0.0254903	-0.0604289	0.0241076	-0.150497	0.117486	0.0350847	Not_Sig
b2236	yfaE	predicted 2Fe-2S cluster-containing protein (NCBI)	0.870737	0.0179165	0.438973	0.102468	-0.431763	0.130615	0.104022	Not_Sig
b2750	cysC	adenylylsulfate kinase (NCBI)	-0.649639	0.0300072	-0.470367	0.0314131	0.179272	0.131149	0.0434421	Not_Sig
b0728	sucC	succinyl-CoA synthetase subunit beta (NCBI)	-0.572259	0.0605515	-0.279113	0.0428689	0.293146	0.149103	0.0741905	Not_Sig
b1896	otsA	trehalose-6-phosphate synthase (NCBI)	-0.501517	0.0381346	-0.263333	0.0463845	0.238184	0.149103	0.060048	Not_Sig
b0406	tgt	queuine tRNA-ribosyltransferase (NCBI)	-1.53071	0.142697	-0.698773	0.158547	0.831935	0.152026	0.213306	Not_Sig
b2434	b2434	orf, hypothetical protein (VIMSS)	0.0782743	0.0417772	0.282984	0.0318706	0.20471	0.152026	0.0525459	Not_Sig
b2154	yeiG	predicted esterase (NCBI)	-0.388521	0.0775082	-0.0686455	0.0302047	0.319876	0.157026	0.0831856	Not_Sig
b0221	yafH	putative acyl-CoA dehydrogenase (EC 1.3.99.-) (VIMSS)	0.100858	0.0266113	-0.00189678	0.00594057	-0.102755	0.164934	0.0272663	Not_Sig
b1700	ydiT	predicted 4Fe-4S ferredoxin-type protein (NCBI)	-0.111329	0.112119	0.352735	0.0522973	0.464064	0.164934	0.123716	Not_Sig
b2893	dsbC	protein disulfide isomerase II (NCBI)	-0.0797004	0.00251878	0.0279417	0.0287368	0.107642	0.164934	0.0288469	Not_Sig
b3053	glnE	fused deadenylyltransferase/adenylyltransferase for glutamine synthetase (NCBI)	-0.022299	0.0139409	0.13638	0.0400892	0.158679	0.164934	0.042444	Not_Sig
b3527	yhjJ	predicted zinc-dependent peptidase (NCBI)	-0.0166948	0.0119624	0.0350141	0.00731581	0.0517088	0.169741	0.0140221	Not_Sig
b2905	gcvT	glycine cleavage system aminomethyltransferase T (NCBI)	0.914279	0.0583833	0.565819	0.0767645	-0.348461	0.180359	0.0964438	Not_Sig
b3469	zntA	zinc, cobalt and lead efflux system (NCBI)	-1.12566	0.0259745	-0.964138	0.0374185	0.161525	0.190435	0.0455502	Not_Sig
b0589	fepG	iron-enterobactin transporter subunit (NCBI)	-4.42905	0.171697	-3.08134	0.342298	1.34771	0.19302	0.382947	Not_Sig
b1733	chbG	hypothetical protein (NCBI)	-0.1298	0.0456869	0.217971	0.0882272	0.347771	0.194126	0.0993546	Not_Sig
b3803	hemX	predicted uroporphyrinogen III methylase (NCBI)	-0.720656	0.0349418	-0.565221	0.0285486	0.155435	0.202981	0.0451215	Not_Sig
b2052	fcl	bifunctional GDP-fucose synthetase: GDP-4-dehydro-6-deoxy-D-mannose epimerase/ GDP-4-dehydro-6-L-deoxygalactose reductase (NCBI)	-1.06122	0.129384	-0.357648	0.159893	0.703574	0.205427	0.205684	Not_Sig
b1831	proQ	putative solute/DNA competence effector (NCBI)	1.61047	0.163752	0.963359	0.0962535	-0.647114	0.20567	0.189946	Not_Sig
b0104	guaC	guanosine 5'-monophosphate oxidoreductase (NCBI)	-0.0566774	0.0468289	0.139485	0.034637	0.196162	0.206154	0.0582467	Not_Sig
b0588	fepC	iron-enterobactin transporter subunit (NCBI)	-4.297	0.364858	-2.84313	0.228358	1.45387	0.206154	0.430429	Not_Sig
b3830	ysgA	predicted hydrolase (NCBI)	0.009719	0.0133867	0.0867352	0.0183658	0.0770162	0.206154	0.0227268	Not_Sig
b0242	proB	gamma-glutamyl kinase (NCBI)	-0.494558	0.157575	0.111824	0.0907239	0.606382	0.207635	0.181826	Not_Sig
b2512	yfgL	protein assembly complex, lipoprotein component (NCBI)	-0.320418	0.0999356	-0.676851	0.0366505	-0.356433	0.207635	0.106444	Not_Sig
b3028	mdaB	NADPH quinone reductase (NCBI)	0.0296282	0.0664009	-0.200554	0.0194995	-0.230183	0.207635	0.0692048	Not_Sig
b2392	mntH	manganese transport protein MntH (NCBI)	-0.0680392	0.0697719	-0.708251	0.180143	-0.640212	0.207806	0.193183	Not_Sig
b1548	nohA	Qin prophage; predicted packaging protein (RefSeq)	-0.301303	0.0766163	0.00681965	0.0544055	0.308123	0.208269	0.0939682	Not_Sig
b2282	nuoH	NADH dehydrogenase subunit H (NCBI)	-1.08719	0.34171	0.0545671	0.0573378	1.14176	0.208269	0.346488	Not_Sig
b3752	rbsK	ribokinase (NCBI)	0.465805	0.0417877	0.3128	0.0204557	-0.153005	0.208269	0.0465258	Not_Sig
b1247	oppF	oligopeptide transporter subunit (NCBI)	0.122392	0.0177238	-0.128759	0.0749931	-0.251151	0.210395	0.0770591	Not_Sig
b0585	fes	enterobactin/ferric enterobactin esterase (NCBI)	-4.4694	0.346903	-2.96556	0.312306	1.50384	0.215173	0.466772	Not_Sig
b3646	yicG	orf, hypothetical protein (VIMSS)	-0.0937746	0.0343717	0.0201673	0.0084873	0.113942	0.215173	0.0354041	Not_Sig
b0152	fhuD	iron-hydroxamate transporter subunit (NCBI)	0.232367	0.0266088	0.149427	0.00762084	-0.0829395	0.217603	0.0276786	Not_Sig
b0522	purK	phosphoribosylaminoimidazole carboxylase (NCBI)	-1.06426	0.109648	-0.720427	0.0269016	0.343835	0.217603	0.1129	Not_Sig
b0553	nmpC	DLP12 prophage; truncated outer membrane porin (pseudogene) (RefSeq)	-0.101022	0.014732	-0.0326296	0.0172372	0.0683925	0.217603	0.022675	Not_Sig
b0888	trxB	thioredoxin reductase, FAD/NAD(P)-binding (NCBI)	-1.23003	0.102185	-0.797858	0.0900597	0.432167	0.217603	0.136208	Not_Sig
b0944	ycbF	putative chaperone (VIMSS)	0.204806	0.0578312	-0.0510678	0.0604565	-0.255874	0.217603	0.0836626	Not_Sig
b1384	feaR	DNA-binding transcriptional dual regulator (NCBI)	0.173613	0.0674865	-0.0694652	0.0368736	-0.243078	0.217603	0.0769031	Not_Sig
b1523	yneG	hypothetical protein (NCBI)	0.141651	0.193986	-0.447951	0.0124026	-0.589602	0.217603	0.194382	Not_Sig
b1816	yoaE	fused predicted membrane protein/conserved protein (NCBI)	0.240719	0.040419	0.0813748	0.0305769	-0.159344	0.217603	0.0506817	Not_Sig
b1942	fliJ	flagellar biosynthesis chaperone (NCBI)	0.0582613	0.029439	0.239749	0.050228	0.181488	0.217603	0.0582195	Not_Sig
b1959	yedA	predicted inner membrane protein (NCBI)	0.192104	0.0775028	-0.0568476	0.0304973	-0.248951	0.217603	0.0832873	Not_Sig
b2393	nupC	nucleoside (except guanosine) transporter (NCBI)	-0.104437	0.0432937	-0.269398	0.033238	-0.164961	0.217603	0.0545812	Not_Sig
b2571	rseB	periplasmic negative regulator of sigmaE (NCBI)	0.578088	0.0508823	0.301214	0.0746028	-0.276874	0.217603	0.0903028	Not_Sig
b2677	proV	glycine betaine transporter subunit (NCBI)	-0.538498	0.08529	-0.883911	0.0773857	-0.345413	0.217603	0.115165	Not_Sig
b3181	greA	transcription elongation factor: cleaves 3' nucleotide of paused mRNA (VIMSS)	1.02974	0.126011	0.450713	0.145833	-0.579026	0.217603	0.192733	Not_Sig
b3293	yhdN	hypothetical protein (NCBI)	0.364199	0.051159	0.203877	0.00597326	-0.160322	0.217603	0.0515066	Not_Sig
b3543	dppB	dipeptide transporter (NCBI)	-0.00628488	0.0373564	-0.156967	0.0287239	-0.150682	0.217603	0.0471228	Not_Sig
b3600	mtlD	mannitol-1-phosphate 5-dehydrogenase (NCBI)	-0.214651	0.090315	-0.543413	0.0564894	-0.328763	0.217603	0.106526	Not_Sig
b3649	rpoZ	DNA-directed RNA polymerase subunit omega (NCBI)	-1.3319	0.134257	-0.38837	0.287188	0.943528	0.217603	0.31702	Not_Sig
b3780	rhlB	ATP-dependent RNA helicase (NCBI)	0.473578	0.025502	0.172858	0.0938322	-0.30072	0.217603	0.097236	Not_Sig
b4033	malF	maltose transporter subunit (NCBI)	-0.0933196	0.0334055	0.0563475	0.0356013	0.149667	0.217603	0.0488199	Not_Sig
b4034	malE	maltose ABC transporter periplasmic protein (NCBI)	-0.134431	0.0524442	0.0317976	0.0177706	0.166228	0.217603	0.0553731	Not_Sig
b4505	insX	predicted IS protein (RefSeq)	0.236977	0.164494	-0.253141	0.00847748	-0.490119	0.217603	0.164712	Not_Sig
b1246	oppD	oligopeptide transporter ATP-binding component (NCBI)	1.01235	0.0635067	0.805909	0.0241542	-0.206446	0.217603	0.067945	Not_Sig
b2702	srlA	glucitol/sorbitol-specific enzyme IIC component of PTS (NCBI)	0.180392	0.00319263	0.0504624	0.0431981	-0.12993	0.217603	0.0433159	Not_Sig
b3849	trkH	potassium transporter (NCBI)	-0.959519	0.131616	-0.514933	0.0536851	0.444586	0.217603	0.142144	Not_Sig
b4215	ytfI	hypothetical protein (NCBI)	0.075097	0.300314	-0.875657	0.0860325	-0.950754	0.217603	0.312394	Not_Sig
b4685	yrbN	expressed protein (RefSeq)	-2.31522	0.259747	-1.46768	0.0602813	0.847543	0.217603	0.26665	Not_Sig
b0287	yagU	conserved inner membrane protein (NCBI)	0.0127896	0.0649403	-0.193269	0.0251838	-0.206058	0.219692	0.0696525	Not_Sig
b0401	brnQ	predicted branched chain amino acid transporter (LIV-II) (NCBI)	-2.69907	0.0898912	-3.39392	0.220481	-0.694842	0.219692	0.238101	Not_Sig
b1680	sufS	selenocysteine lyase (NCBI)	0.0576351	0.0281721	0.220536	0.0475917	0.162901	0.219692	0.055305	Not_Sig
b1793	yoaF	conserved outer membrane protein (NCBI)	0.703352	0.0564657	0.409442	0.0825746	-0.29391	0.219692	0.100035	Not_Sig
b3393	yrfB	hypothetical protein (NCBI)	0.0948072	0.01679	0.242894	0.0476994	0.148087	0.219692	0.0505681	Not_Sig
b4154	frdA	fumarate reductase (NCBI)	0.096808	0.000936171	0.0183847	0.0268135	-0.0784233	0.219692	0.0268298	Not_Sig
b3779	gpp	guanosine pentaphosphatase/exopolyphosphatase (NCBI)	-0.527969	0.0615186	-0.32787	0.0287834	0.200099	0.219692	0.0679192	Not_Sig
b1617	uidA	beta-D-glucuronidase (NCBI)	0.0341321	0.0359499	0.217172	0.052374	0.18304	0.226697	0.063525	Not_Sig
b2829	ptsP	fused PTS enzyme: PEP-protein phosphotransferase (enzyme I)/GAF domain containing protein (NCBI)	0.367635	0.0425603	0.1843	0.0474043	-0.183335	0.226697	0.0637068	Not_Sig
b3770	ilvE	branched-chain amino acid aminotransferase (NCBI)	-0.0497774	0.0611306	-0.239954	0.0254186	-0.190176	0.226697	0.0662046	Not_Sig
b0211	mltD	predicted membrane-bound lytic murein transglycosylase D (NCBI)	0.0448682	0.0425058	0.184126	0.02443	0.139258	0.232115	0.0490262	Not_Sig
b2679	proX	glycine betaine transporter subunit (NCBI)	-0.454444	0.109179	-0.837066	0.0785407	-0.382622	0.232115	0.134494	Not_Sig
b0237	pepD	aminoacyl-histidine dipeptidase (peptidase D) (NCBI)	0.066743	0.0373616	-0.136741	0.0643591	-0.203484	0.243552	0.0744176	Not_Sig
b0495	ybbA	predicted transporter subunit: ATP-binding component of ABC superfamily (NCBI)	0.0442188	0.0366222	-0.0602683	0.0107159	-0.104487	0.243552	0.0381578	Not_Sig
b0752	zitB	zinc transporter ZitB (NCBI)	0.233024	0.0533809	0.0379622	0.0461905	-0.195062	0.243552	0.070591	Not_Sig
b1415	aldA	aldehyde dehydrogenase A, NAD-linked (NCBI)	0.132256	0.0433093	-0.00901647	0.0283542	-0.141272	0.243552	0.0517654	Not_Sig
b1627	rsxA	Na(+)-translocating NADH-quinone reductase subunit E (NCBI)	0.235117	0.0923931	-0.173493	0.115355	-0.40861	0.243552	0.147795	Not_Sig
b2409	yfeR	predicted DNA-binding transcriptional regulator (NCBI)	-0.125233	0.0847691	0.234216	0.099268	0.359449	0.243552	0.130537	Not_Sig
b2646	ypjF	CP4-57 prophage; toxin of the YpjF-YfjZ toxin-antitoxin system (NCBI)	-0.119823	0.0414649	0.105493	0.0704562	0.225316	0.243552	0.0817521	Not_Sig
b2995	hybB	predicted hydrogenase 2 cytochrome b type component (NCBI)	0.0269992	0.0084362	0.094207	0.0231813	0.0672078	0.243552	0.0246686	Not_Sig
b3008	metC	cystathionine beta-lyase (NCBI)	-0.0425725	0.0109968	-0.139496	0.0337399	-0.0969237	0.243552	0.0354867	Not_Sig
b3391	hofQ	predicted fimbrial transporter (NCBI)	0.248593	0.0286921	0.145668	0.0230891	-0.102925	0.243552	0.0368285	Not_Sig
b3541	dppD	dipeptide transporter (NCBI)	0.0269931	0.0106892	-0.0627121	0.0309264	-0.0897052	0.243552	0.0327216	Not_Sig
b3753	rbsR	DNA-binding transcriptional repressor of ribose metabolism (NCBI)	0.573641	0.082834	0.330564	0.0271327	-0.243077	0.243552	0.0871645	Not_Sig
b3827	yigM	predicted inner membrane protein (NCBI)	0.0586752	0.00877022	0.161147	0.0358535	0.102472	0.243552	0.0369106	Not_Sig
b0858	ybjO	predicted inner membrane protein (NCBI)	0.0776448	0.0848167	-0.3176	0.120106	-0.395244	0.245136	0.147035	Not_Sig
b0904	focA	formate transporter (NCBI)	0.16522	0.0516699	-0.00828616	0.0389579	-0.173506	0.245136	0.0647109	Not_Sig
b1677	lpp	murein lipoprotein (NCBI)	0.360343	0.186163	-0.176031	0.0674728	-0.536375	0.245136	0.198013	Not_Sig
b1867	yecD	orf, hypothetical protein (VIMSS)	0.0848348	0.0400781	-0.0851335	0.0483464	-0.169968	0.245136	0.0627983	Not_Sig
b3604	lldR	DNA-binding transcriptional repressor (NCBI)	-0.256819	0.0423632	-0.0956055	0.0419926	0.161214	0.245136	0.0596491	Not_Sig
b3860	dsbA	periplasmic protein disulfide isomerase I (NCBI)	-0.877862	0.317446	-1.95388	0.245317	-1.07602	0.245136	0.401188	Not_Sig
b3390	aroK	shikimate kinase I (NCBI)	-4.45262	0.51775	-2.75541	0.358759	1.69722	0.245136	0.6299	Not_Sig
b0312	betB	betaine aldehyde dehydrogenase, NAD-dependent (NCBI)	-0.772454	0.0852567	-0.521967	0.041151	0.250487	0.245956	0.0946684	Not_Sig
b1125	potB	spermidine/putrescine ABC transporter membrane protein (NCBI)	0.0696048	0.0402181	-0.27427	0.123291	-0.343875	0.245956	0.129685	Not_Sig
b3328	gspG	pseudopilin, cryptic, general secretion pathway (NCBI)	0.268217	0.026321	0.376214	0.0311201	0.107998	0.245956	0.0407585	Not_Sig
b3351	kefG	glutathione-regulated potassium-efflux system ancillary protein (NCBI)	0.362509	0.0413008	0.121491	0.0807569	-0.241018	0.245956	0.0907052	Not_Sig
b3868	glnG	fused DNA-binding response regulator in two-component regulatory system with GlnL: response regulator/sigma54 interaction protein (NCBI)	0.250097	0.135431	-0.171448	0.0836876	-0.421545	0.245956	0.159202	Not_Sig
b4058	uvrA	excinuclease ABC subunit A (NCBI)	0.0128291	0.00359982	-0.0887673	0.0379603	-0.101596	0.245956	0.0381306	Not_Sig
b4506	ykgO	rpmJ (L36) paralog (NCBI)	-0.0995092	0.0501133	0.115678	0.0641779	0.215188	0.245956	0.0814257	Not_Sig
b0932	pepN	aminopeptidase N (NCBI)	0.194829	0.0705413	-0.0210037	0.042105	-0.215832	0.249384	0.0821517	Not_Sig
b3204	ptsN	sugar-specific enzyme IIA component of PTS (NCBI)	-3.82839	0.320053	-2.49599	0.397364	1.3324	0.253013	0.510228	Not_Sig
b0137	yadL	predicted fimbrial-like adhesin protein (NCBI)	-0.057472	0.0503816	-0.270606	0.0668742	-0.213133	0.253579	0.0837286	Not_Sig
b0340	cynS	cyanate hydratase (NCBI)	-0.334845	0.107432	-0.0306668	0.0579308	0.304178	0.253579	0.122055	Not_Sig
b0396	araJ	involved in either transport or processing of arabinose polymers (VIMSS)	-0.105331	0.047291	0.0286749	0.0245386	0.134006	0.253579	0.0532783	Not_Sig
b0427	yajR	putative transport protein (VIMSS)	-0.239217	0.0577726	-0.47595	0.0755701	-0.236733	0.253579	0.0951236	Not_Sig
b1235	rssB	response regulator of RpoS (NCBI)	-1.33618	0.174514	-1.82334	0.0705109	-0.487163	0.253579	0.188221	Not_Sig
b1236	galU	glucose-1-phosphate uridylyltransferase (NCBI)	-5.75047	0.273918	-4.67542	0.327989	1.07505	0.253579	0.427326	Not_Sig
b1438	ydcQ	predicted DNA-binding transcriptional regulator (RefSeq)	-1.5742	0.395404	-0.565734	0.0782182	1.00846	0.253579	0.403066	Not_Sig
b1605	ydgI	predicted arginine/ornithine antiporter transporter (NCBI)	0.0681016	0.0405756	-0.0962068	0.0489027	-0.164308	0.253579	0.0635441	Not_Sig
b1629	rsxC	electron transport complex protein RnfC (NCBI)	0.245363	0.0682822	-0.0398498	0.0929581	-0.285213	0.253579	0.115341	Not_Sig
b1813	yeaB	predicted NUDIX hydrolase (NCBI)	0.134281	0.0318455	0.0295073	0.0262756	-0.104774	0.253579	0.0412862	Not_Sig
b1843	yobB	hypothetical protein (NCBI)	0.0648937	0.059258	-0.100206	0.0248335	-0.1651	0.253579	0.0642512	Not_Sig
b1943	fliK	flagellar hook-length control protein (NCBI)	-0.0983593	0.0342837	0.072406	0.0591978	0.170765	0.253579	0.0684087	Not_Sig
b2479	gcvR	transcriptional regulation of gcv operon (VIMSS)	-2.44017	0.0815807	-2.14614	0.0800352	0.294031	0.253579	0.114285	Not_Sig
b2543	yphA	predicted inner membrane protein (RefSeq)	-0.0809086	0.0694923	0.13096	0.0501828	0.211869	0.253579	0.0857175	Not_Sig
b2643	yfjX	CP4-57 prophage; predicted antirestriction protein (NCBI)	-0.102012	0.0337864	0.0620942	0.0570915	0.164106	0.253579	0.0663398	Not_Sig
b2644	yfjY	CP4-57 prophage; predicted DNA repair protein (NCBI)	-0.0822753	0.027316	0.0806177	0.0572797	0.162893	0.253579	0.0634597	Not_Sig
b2645	yfjZ	CP4-57 prophage; antitoxin of the YpjF-YfjZ toxin-antitoxin system (NCBI)	-0.178341	0.0360757	0.0240244	0.070652	0.202365	0.253579	0.0793294	Not_Sig
b2943	galP	D-galactose transporter (NCBI)	0.476723	0.0338008	0.388128	0.00390482	-0.0885954	0.253579	0.0340256	Not_Sig
b3032	cpdA	cyclic 3',5'-adenosine monophosphate phosphodiesterase (NCBI)	-0.540544	0.0773707	-0.324854	0.0385167	0.21569	0.253579	0.0864278	Not_Sig
b3131	agaR	DNA-binding transcriptional dual regulator (NCBI)	0.166883	0.0255259	0.0582805	0.034425	-0.108603	0.253579	0.0428562	Not_Sig
b3579	yiaO	predicted transporter (NCBI)	0.0536098	0.0125037	-0.0416977	0.0350693	-0.0953076	0.253579	0.0372316	Not_Sig
b3643	rph	ribonuclease PH (NCBI)	0.108608	0.0558952	-0.0609571	0.0358067	-0.169565	0.253579	0.0663807	Not_Sig
b3714	yieG	predicted inner membrane protein (NCBI)	-0.0891043	0.020682	0.0304548	0.043423	0.119559	0.253579	0.0480968	Not_Sig
b3748	rbsD	D-ribose high-affinity transport system; membrane-associated protein (VIMSS)	0.231989	0.0453802	0.10776	0.017271	-0.124229	0.253579	0.0485556	Not_Sig
b3956	ppc	phosphoenolpyruvate carboxylase (NCBI)	0.000393216	0.0576531	0.152179	0.0138283	0.151786	0.253579	0.0592883	Not_Sig
b3957	argE	acetylornithine deacetylase (NCBI)	0.217824	0.0414533	0.0926702	0.0284972	-0.125154	0.253579	0.0503037	Not_Sig
b3958	argC	N-acetyl-gamma-glutamyl-phosphate reductase (NCBI)	0.319054	0.0550943	0.0656558	0.0843995	-0.253399	0.253579	0.10079	Not_Sig
b4039	ubiC	chorismate lyase (VIMSS)	0.163234	0.0211616	0.00937471	0.0564622	-0.153859	0.253579	0.0602975	Not_Sig
b4064	yjcD	predicted permease (NCBI)	-0.0247731	0.0300195	-0.140166	0.035575	-0.115393	0.253579	0.0465484	Not_Sig
b4458	oxyS	global regulatory RNA (NCBI)	-0.131093	0.0284438	0.181912	0.1211	0.313005	0.253579	0.124396	Not_Sig
b4378	yjjV	predicted DNase (NCBI)	-0.230873	0.033487	0.0171535	0.0946462	0.248026	0.253579	0.100396	Not_Sig
b4624	ryjB	Novel sRNA, function unknown (RefSeq)	-0.573333	0.223755	0.0225207	0.0870048	0.595854	0.253579	0.240075	Not_Sig
b1409	ynbB	predicted CDP-diglyceride synthase (NCBI)	-2.28516	0.348508	-0.842004	0.472336	1.44316	0.256407	0.586992	Not_Sig
b0706	ybfD	hypothetical protein (NCBI)	0.077137	0.0104112	-0.0285615	0.0420586	-0.105698	0.25913	0.0433281	Not_Sig
b2810	csdA	cysteine sulfinate desulfinase (NCBI)	0.393732	0.0938698	0.0948632	0.0784539	-0.298869	0.25913	0.122338	Not_Sig
b3117	tdcB	threonine dehydratase (NCBI)	0.0803716	0.0181	-0.0574287	0.0534207	-0.1378	0.25913	0.0564038	Not_Sig
b0430	cyoC	cytochrome o ubiquinol oxidase subunit III (NCBI)	-1.57796	0.136704	-1.08775	0.148537	0.490213	0.259642	0.201869	Not_Sig
b1929	yedE	predicted inner membrane protein (NCBI)	-0.115411	0.0245691	-0.010811	0.0353893	0.1046	0.259642	0.0430819	Not_Sig
b3468	yhhN	conserved inner membrane protein (NCBI)	-0.0314226	0.0128333	0.0560291	0.0336723	0.0874517	0.259642	0.0360349	Not_Sig
b1025	ycdT	predicted diguanylate cyclase (NCBI)	-0.986229	0.387499	-0.0237062	0.100061	0.962523	0.261282	0.400209	Not_Sig
b1097	yceG	predicted aminodeoxychorismate lyase (NCBI)	-0.245218	0.142264	-0.709099	0.130027	-0.463881	0.261282	0.192733	Not_Sig
b1123	potD	spermidine/putrescine ABC transporter periplasmic substrate-binding protein (NCBI)	-0.0672876	0.0639763	-0.273155	0.0565626	-0.205867	0.261282	0.085395	Not_Sig
b1628	rsxB	electron transport complex protein RnfB (NCBI)	0.0994388	0.0928792	-0.170952	0.0636807	-0.27039	0.261282	0.112613	Not_Sig
b3289	rsmB	16S rRNA m5C967 methyltransferase, S-adenosyl-L-methionine-dependent (NCBI)	-0.702184	0.103614	-0.309568	0.126025	0.392616	0.261282	0.163151	Not_Sig
b1931	yedK	hypothetical protein (NCBI)	0.836643	0.039078	0.539597	0.117408	-0.297046	0.261282	0.12374	Not_Sig
b1514	lsrC	AI2 transporter (NCBI)	0.10544	0.0973089	-0.185142	0.0741605	-0.290582	0.267107	0.122347	Not_Sig
b2276	nuoN	NADH:ubiquinone oxidoreductase, membrane subunit N (RefSeq)	-0.814296	0.240237	-0.148941	0.145066	0.665355	0.267107	0.280639	Not_Sig
b2442	intZ	CPZ-55 prophage; predicted integrase (RefSeq)	0.191433	0.0819326	-0.0578284	0.065421	-0.249262	0.267107	0.104847	Not_Sig
b2583	yfiP	orf, hypothetical protein (VIMSS)	0.0795303	0.0376733	0.197626	0.032584	0.118096	0.267107	0.0498096	Not_Sig
b0610	rnk	nucleoside diphosphate kinase regulator (NCBI)	0.256318	0.00848586	0.375951	0.0498683	0.119633	0.268028	0.0505851	Not_Sig
b2705	srlD	3-ketoacyl-(acyl-carrier-protein) reductase (NCBI)	0.128631	0.0405422	0.00399463	0.0339748	-0.124637	0.268739	0.0528957	Not_Sig
b3774	ilvC	ketol-acid reductoisomerase (NCBI)	0.128223	0.0247931	0.00440999	0.0462638	-0.123813	0.268739	0.0524884	Not_Sig
b1095	fabF	3-oxoacyl-(acyl carrier protein) synthase (NCBI)	-0.0115212	0.0909989	-0.306006	0.0860923	-0.294485	0.269476	0.12527	Not_Sig
b2303	folX	D-erythro-7,8-dihydroneopterin triphosphate 2'-epimerase and dihydroneopterin aldolase (NCBI)	0.201949	0.0558381	0.0690611	0.00929424	-0.132888	0.269476	0.0566063	Not_Sig
b2570	rseC	RseC protein involved in reduction of the SoxR iron-sulfur cluster (NCBI)	0.455978	0.195625	-0.0195774	0.0562597	-0.475556	0.272562	0.203554	Not_Sig
b1962	yedJ	predicted phosphohydrolase (NCBI)	0.273431	0.0425142	0.156642	0.0267032	-0.116789	0.275099	0.0502048	Not_Sig
b4104	phnE	phosphonate/organophosphate ester transporter subunit (NCBI)	-0.301498	0.100646	-0.0424847	0.048172	0.259013	0.275099	0.11158	Not_Sig
b4197	ulaE	L-xylulose 5-phosphate 3-epimerase (NCBI)	0.00200619	0.0603385	-0.150617	0.0262183	-0.152623	0.275099	0.0657886	Not_Sig
b4402	yjjY	hypothetical protein (NCBI)	0.709593	0.0971808	0.0823087	0.254348	-0.627285	0.280229	0.272281	Not_Sig
b0478	ybaL	predicted transporter with NAD(P)-binding Rossmann-fold domain (NCBI)	0.0118618	0.04839	-0.125551	0.035393	-0.137412	0.281803	0.0599521	Not_Sig
b2414	cysK	cysteine synthase A, O-acetylserine sulfhydrolase A subunit (NCBI)	-2.17211	0.160983	-1.70763	0.123805	0.464481	0.281803	0.203084	Not_Sig
b2662	gabT	4-aminobutyrate aminotransferase (NCBI)	0.0886811	0.0586967	-0.0595163	0.027235	-0.148197	0.281803	0.0647074	Not_Sig
b3858	yihD	hypothetical protein (NCBI)	0.29348	0.0126658	0.140197	0.0655906	-0.153283	0.281803	0.0668023	Not_Sig
b0376	ampH	beta-lactamase/D-alanine carboxypeptidase (NCBI)	-0.000466776	0.0126762	0.0665848	0.0265568	0.0670516	0.284025	0.029427	Not_Sig
b3049	glgS	glycogen synthesis protein GlgS (NCBI)	0.110516	0.0528812	-0.0133657	0.0134264	-0.123881	0.284744	0.0545591	Not_Sig
b3653	gltS	glutamate transporter (NCBI)	-0.13082	0.0309045	-0.0207054	0.037333	0.110115	0.284744	0.0484648	Not_Sig
b1830	prc	carboxy-terminal protease for penicillin-binding protein 3 (NCBI)	-0.117136	0.142408	-0.476165	0.0697431	-0.359029	0.286125	0.158569	Not_Sig
b0955	ycbZ	predicted peptidase (NCBI)	0.250503	0.0131839	0.107966	0.0616923	-0.142537	0.286821	0.0630853	Not_Sig
b1820	yobD	hypothetical protein (NCBI)	0.132483	0.0151047	0.0449617	0.0357765	-0.0875212	0.287947	0.0388344	Not_Sig
b0400	phoR	sensory histidine kinase in two-component regulatory system with PhoB (NCBI)	-0.698321	0.134229	-0.356464	0.0720089	0.341858	0.2881	0.152325	Not_Sig
b1422	ydcI	putative transcriptional regulator LYSR-type (VIMSS)	0.137135	0.0532347	-0.0164915	0.0429696	-0.153626	0.2881	0.0684128	Not_Sig
b3915	fieF	ferrous iron efflux protein F (NCBI)	0.0713879	0.0276831	0.140976	0.0138242	0.0695876	0.2881	0.0309429	Not_Sig
b3844	fre	NAD(P)H-flavin reductase (NCBI)	-2.20536	0.121721	-1.51032	0.285448	0.695034	0.288746	0.310317	Not_Sig
b0348	mhpB	2,3-dihydroxyphenylpropionate 1,2-dioxygenase (NCBI)	0.00157029	0.0704992	0.179866	0.0379059	0.178296	0.288988	0.0800437	Not_Sig
b0581	ybdK	gamma-glutamyl:cysteine ligase (NCBI)	-0.0783041	0.0536764	0.0841924	0.0492172	0.162497	0.288988	0.0728251	Not_Sig
b2300	yfcE	orf, hypothetical protein (VIMSS)	0.284431	0.0687017	0.125952	0.0192717	-0.158479	0.288988	0.0713535	Not_Sig
b2420	yfeS	hypothetical protein (NCBI)	-0.0794423	0.0631555	-0.226448	0.0198313	-0.147006	0.288988	0.0661959	Not_Sig
b2678	proW	glycine betaine transporter subunit (NCBI)	-0.754347	0.146243	-1.11518	0.071153	-0.360833	0.288988	0.162634	Not_Sig
b2959	yggL	orf, hypothetical protein (VIMSS)	-0.0529791	0.0561542	0.163478	0.0791366	0.216457	0.288988	0.0970355	Not_Sig
b3465	yhhF	predicted methyltransferase (NCBI)	-0.900644	0.0887769	-0.483747	0.165467	0.416897	0.288988	0.187778	Not_Sig
b2125	yehT	orf, hypothetical protein (VIMSS)	-0.206741	0.0476434	-0.030366	0.064006	0.176375	0.291291	0.0797913	Not_Sig
b2070	yegI	hypothetical protein (NCBI)	-0.0673855	0.0349602	0.0658831	0.0493915	0.133269	0.293577	0.0605122	Not_Sig
b0433	ampG	muropeptide transporter (NCBI)	0.118002	0.0110678	0.0182114	0.0440634	-0.0997909	0.294903	0.0454321	Not_Sig
b3807	cyaY	frataxin-like protein (NCBI)	0.0475407	0.0656061	0.235526	0.0554495	0.187985	0.29722	0.0858999	Not_Sig
b3263	yhdU	predicted membrane protein (NCBI)	-0.013416	0.0656327	0.217671	0.0845096	0.231087	0.309031	0.107002	Not_Sig
b1388	paaA	predicted multicomponent oxygenase/reductase subunit for phenylacetic acid degradation (NCBI)	0.165644	0.0250161	0.053468	0.0457582	-0.112176	0.310631	0.0521499	Not_Sig
b3283	yrdD	predicted DNA topoisomerase (NCBI)	0.223996	0.022327	0.171408	0.00996997	-0.052589	0.310631	0.0244519	Not_Sig
b4551	yheV	hypothetical protein (NCBI)	-0.28335	0.167228	0.105375	0.0696963	0.388725	0.311735	0.181171	Not_Sig
b0001	thrL	thr operon leader peptide (NCBI)	-0.422945	0.14019	-0.118209	0.0286196	0.304735	0.316364	0.143082	Not_Sig
b2219	atoS	sensory histidine kinase in two-component regulatory system with AtoC (NCBI)	0.019974	0.0253191	-0.0559719	0.0250754	-0.0759459	0.316364	0.0356347	Not_Sig
b2284	nuoF	NADH:ubiquinone oxidoreductase, chain F (NCBI)	-1.11699	0.362425	-0.315754	0.102193	0.801241	0.316364	0.376557	Not_Sig
b0160	dgt	deoxyguanosinetriphosphate triphosphohydrolase (NCBI)	0.164804	0.0196155	0.0801479	0.034906	-0.0846561	0.31651	0.04004	Not_Sig
b0357	yaiN	putative alpha helix chain (VIMSS)	-0.772342	0.279115	-0.180186	0.0144866	0.592156	0.31651	0.27949	Not_Sig
b1791	yeaN	predicted transporter (NCBI)	0.0271869	0.0580824	0.159705	0.0235422	0.132518	0.31651	0.0626722	Not_Sig
b2206	napA	nitrate reductase, periplasmic, large subunit (NCBI)	0.00804419	0.0223871	-0.0479052	0.0140437	-0.0559494	0.31651	0.0264274	Not_Sig
b2532	yfhQ	predicted methyltransferase (NCBI)	0.414016	0.0784851	0.18895	0.0712135	-0.225067	0.31651	0.105978	Not_Sig
b2728	hypC	protein required for maturation of hydrogenases 1 and 3 (NCBI)	0.0780879	0.0350357	0.199376	0.045637	0.121288	0.31706	0.0575346	Not_Sig
b3934	cytR	DNA-binding transcriptional dual regulator (NCBI)	0.139218	0.0619061	0.000734224	0.0219902	-0.138484	0.31706	0.0656958	Not_Sig
b0533	sfmH	predicted fimbrial-like adhesin protein (RefSeq)	-0.086629	0.0479141	-0.246894	0.0598785	-0.160265	0.318851	0.0766889	Not_Sig
b0611	rna	ribonuclease I (NCBI)	0.0506136	0.0347127	0.191617	0.057666	0.141004	0.318851	0.0673078	Not_Sig
b1918	yecS	predicted transporter subunit: membrane component of ABC superfamily (NCBI)	0.239235	0.0624412	0.0962798	0.0276294	-0.142956	0.318851	0.068281	Not_Sig
b3125	garR	tartronate semialdehyde reductase (RefSeq)	0.1364	0.0455479	-0.00994752	0.053229	-0.146348	0.318851	0.0700567	Not_Sig
b4126	yjdI	hypothetical protein (NCBI)	-0.043385	0.0208145	0.0402739	0.0340721	0.0836589	0.318851	0.0399268	Not_Sig
b4558	yifL	predicted lipoprotein (NCBI)	0.215195	0.00521524	-0.0394689	0.121432	-0.254664	0.318851	0.121544	Not_Sig
b0238	gpt	xanthine phosphoribosyltransferase (NCBI)	-0.770699	0.0964815	-0.444903	0.123595	0.325796	0.323114	0.156794	Not_Sig
b0155	clcA	chloride channel protein (NCBI)	0.146315	0.0122035	0.186845	0.015306	0.0405298	0.324344	0.0195755	Not_Sig
b2319	usg	hypothetical protein (NCBI)	-0.251574	0.0875878	-0.00617875	0.0796953	0.245396	0.324344	0.118419	Not_Sig
b0447	ybaO	putative LRP-like transcriptional regulator (VIMSS)	-0.157785	0.0506199	0.0457141	0.0846202	0.2035	0.326453	0.098605	Not_Sig
b0248	yafX	CP4-6 prophage; predicted protein (NCBI)	0.272867	0.0523172	0.00881913	0.117073	-0.264048	0.327559	0.128231	Not_Sig
b1856	yebA	orf, hypothetical protein (VIMSS)	-1.58111	0.141911	-1.2238	0.100297	0.35731	0.327848	0.173776	Not_Sig
b0584	fepA	iron-enterobactin outer membrane transporter (NCBI)	-2.98441	0.224633	-2.43248	0.149126	0.551922	0.327883	0.269627	Not_Sig
b0867	ybjR	predicted amidase and lipoprotein (NCBI)	0.0547713	0.0176315	0.100141	0.0133625	0.0453699	0.327883	0.022123	Not_Sig
b1014	putA	fused DNA-binding transcriptional regulator/proline dehydrogenase/pyrroline-5-carboxylate dehydrogenase (NCBI)	-0.365614	0.0437593	-0.178175	0.0804632	0.187439	0.327883	0.0915927	Not_Sig
b1198	dhaM	fused predicted dihydroxyacetone-specific PTS enzymes: HPr component/EI component (RefSeq)	-0.265217	0.0548796	-0.0100478	0.111477	0.255169	0.327883	0.124254	Not_Sig
b0336	codB	cytosine transporter (NCBI)	-0.0631924	0.0696864	-0.252538	0.0610756	-0.189345	0.328233	0.0926629	Not_Sig
b1121	ycfZ	predicted inner membrane protein (NCBI)	-0.332117	0.212236	0.114089	0.0549136	0.446206	0.329732	0.219225	Not_Sig
b3129	sohA	predicted regulator (NCBI)	-0.405456	0.0994553	-0.113895	0.102999	0.291561	0.329732	0.143179	Not_Sig
b2423	cysW	sulfate/thiosulfate transporter subunit (NCBI)	0.00220108	0.142292	0.300513	0.0357251	0.298312	0.329732	0.146708	Not_Sig
b0754	aroG	3-deoxy-D-arabino-heptulosonate-7-phosphate synthase, phenylalanine repressible (NCBI)	-0.0953592	0.123193	0.155769	0.0105883	0.251129	0.329741	0.123647	Not_Sig
b3093	exuT	hexuronate transporter (NCBI)	-0.0470765	0.0142768	-0.093721	0.0181262	-0.0466444	0.333445	0.0230735	Not_Sig
b1141	ymfG	e14 prophage; predicted excisionase (NCBI)	0.0400236	0.0500186	-0.17774	0.0960529	-0.217764	0.335951	0.108296	Not_Sig
b1582	ynfA	hypothetical protein (NCBI)	0.140126	0.0479707	0.0386025	0.0155014	-0.101524	0.335951	0.0504131	Not_Sig
b2742	nlpD	predicted outer membrane lipoprotein (NCBI)	0.271229	0.076179	0.470013	0.0630763	0.198784	0.335951	0.0989033	Not_Sig
b4111	proP	proline/glycine betaine transporter (NCBI)	-0.0374422	0.0315499	-0.202335	0.0758746	-0.164893	0.336449	0.0821726	Not_Sig
b1164	ycgZ	hypothetical protein (NCBI)	-1.06936	0.308931	0.161455	0.536571	1.23081	0.338419	0.61915	Not_Sig
b1567	intK	Qin prophage; predicted protein (RefSeq)	0.00585664	0.0533852	0.201905	0.0826194	0.196048	0.338419	0.0983664	Not_Sig
b2168	fruK	1-phosphofructokinase (NCBI)	-2.14485	0.668135	-0.783682	0.131298	1.36116	0.338419	0.680914	Not_Sig
b2340	sixA	phosphohistidine phosphatase (NCBI)	-1.3466	0.173671	-0.665788	0.295304	0.680817	0.338419	0.342587	Not_Sig
b3740	gidB	glucose-inhibited division protein B (NCBI)	0.212067	0.0415163	0.0754777	0.0544982	-0.136589	0.338419	0.0685102	Not_Sig
b3781	trxA	thioredoxin 1 (VIMSS)	-1.64305	0.367268	-0.814174	0.1969	0.828873	0.338419	0.41672	Not_Sig
b4002	yjaI	orf, hypothetical protein (VIMSS)	0.546479	0.0463001	0.353267	0.0853111	-0.193211	0.338419	0.0970654	Not_Sig
b0571	cusR	DNA-binding response regulator in two-component regulatory system with CusS (NCBI)	-0.0328112	0.0983114	0.163579	0.0139188	0.19639	0.342291	0.0992918	Not_Sig
b1725	yniA	predicted phosphotransferase/kinase (NCBI)	0.0269161	0.0143365	0.137482	0.0542857	0.110566	0.344839	0.0561469	Not_Sig
b3966	btuB	vitamin B12/cobalamin outer membrane transporter (NCBI)	0.0979261	0.0253315	0.1484	0.00393852	0.050474	0.344839	0.0256359	Not_Sig
b0392	ykiA	hypothetical protein (NCBI)	0.0916746	0.0383886	-0.0186892	0.0412087	-0.110364	0.346269	0.0563191	Not_Sig
b1106	ycfN	thiamin kinase (NCBI)	0.104005	0.0536292	-0.0498417	0.0571799	-0.153847	0.346269	0.0783941	Not_Sig
b2535	csiE	orf, hypothetical protein (VIMSS)	0.01395	0.0321082	0.098375	0.0286605	0.0844251	0.346269	0.0430391	Not_Sig
b3229	sspA	stringent starvation protein A (NCBI)	-2.11647	0.335749	-1.37332	0.177129	0.743147	0.346269	0.379608	Not_Sig
b0080	fruR	DNA-binding transcriptional dual regulator (NCBI)	-2.20557	0.249612	-1.18494	0.458994	1.02064	0.346722	0.522477	Not_Sig
b3819	rarD	predicted chloramphenical resistance permease (NCBI)	-0.019416	0.0282509	-0.0750251	0.0036009	-0.0556091	0.346722	0.0284795	Not_Sig
b4345	mcrC	5-methylcytosine-specific restriction enzyme McrBC, subunit McrC (NCBI)	-0.125032	0.588091	-1.47112	0.362103	-1.34609	0.347508	0.69063	Not_Sig
b1186	nhaB	NhaB sodium/proton transporter (Katherine Huang)	0.0361966	0.0707268	0.186615	0.0316279	0.150418	0.348186	0.0774765	Not_Sig
b1630	rsxD	electron transport complex protein RnfD (NCBI)	0.197249	0.152259	-0.0995228	0.0131626	-0.296771	0.348186	0.152827	Not_Sig
b3266	acrF	multidrug efflux system protein (NCBI)	0.21541	0.0589279	0.0958403	0.0181176	-0.11957	0.348186	0.0616502	Not_Sig
b3929	rraA	ribonuclease activity regulator protein RraA (NCBI)	0.279344	0.0682535	0.113225	0.0514127	-0.166118	0.348186	0.0854506	Not_Sig
b1281	pyrF	orotidine 5'-phosphate decarboxylase (NCBI)	-0.764078	0.0277139	-0.457215	0.156067	0.306863	0.349016	0.158508	Not_Sig
b1712	ihfA	integration host factor subunit alpha (NCBI)	-1.60525	0.551929	-0.326655	0.364476	1.27859	0.349446	0.661414	Not_Sig
b1144	ymfJ	orf, hypothetical protein (VIMSS)	-0.289526	0.064907	-0.428428	0.03119	-0.138902	0.350685	0.0720121	Not_Sig
b2044	wcaL	predicted glycosyl transferase (NCBI)	0.323881	0.128419	0.0554834	0.0551525	-0.268397	0.353182	0.139762	Not_Sig
b2209	eco	ecotin precursor (NCBI)	0.0256213	0.0643631	0.160426	0.0279875	0.134804	0.353182	0.0701848	Not_Sig
b0387	yaiI	orf, hypothetical protein (VIMSS)	-0.118514	0.0831357	0.0411695	0.00788176	0.159684	0.355623	0.0835084	Not_Sig
b1469	narU	nitrate/nitrite transporter (NCBI)	0.146742	0.0360299	-0.143308	0.147351	-0.29005	0.355623	0.151692	Not_Sig
b3601	mtlR	DNA-binding repressor (NCBI)	-0.236601	0.0646806	0.0816675	0.153587	0.318269	0.355798	0.166651	Not_Sig
b0565	ompT	DLP12 prophage; outer membrane protease VII (outer membrane protein 3b) (NCBI)	-0.0783234	0.0289136	-0.00923327	0.0222636	0.0690902	0.359181	0.036492	Not_Sig
b0927	ycbL	predicted metal-binding enzyme (NCBI)	-0.051577	0.033859	0.0263776	0.0232337	0.0779546	0.359181	0.0410638	Not_Sig
b1797	yeaR	hypothetical protein (NCBI)	0.110782	0.0703851	-0.0367522	0.0340547	-0.147534	0.359181	0.0781907	Not_Sig
b2068	alkA	3-methyl-adenine DNA glycosylase II (NCBI)	0.00277213	0.022098	-0.0501184	0.0171422	-0.0528905	0.359181	0.0279674	Not_Sig
b2674	nrdI	hypothetical protein (NCBI)	0.427615	0.099157	0.132724	0.119483	-0.294891	0.359181	0.155269	Not_Sig
b2786	barA	hybrid sensory histidine kinase, in two-component regulatory system with UvrY (NCBI)	-0.0138421	0.0284251	0.0609869	0.0276723	0.0748289	0.359181	0.0396704	Not_Sig
b2930	yggF	predicted hexoseP phosphatase (NCBI)	-0.0790659	0.0495155	0.0932534	0.076601	0.172319	0.359181	0.0912113	Not_Sig
b3009	yghB	conserved inner membrane protein (NCBI)	0.089552	0.0827066	-0.0670805	0.00428209	-0.156632	0.359181	0.0828174	Not_Sig
b4176	yjeT	conserved inner membrane protein (NCBI)	0.246384	0.0892355	0.0717515	0.0229768	-0.174633	0.359181	0.0921461	Not_Sig
b0195	yaeB	hypothetical protein (NCBI)	0.287241	0.0353248	0.209496	0.021419	-0.0777451	0.359459	0.0413112	Not_Sig
b3341	rpsG	30S ribosomal protein S7 (NCBI)	-5.02797	1.97731	-1.2865	0.18785	3.74147	0.359459	1.98622	Not_Sig
b0325	yahK	predicted oxidoreductase, Zn-dependent and NAD(P)-binding (NCBI)	-0.0143521	0.07009	-0.155927	0.0295027	-0.141575	0.362505	0.0760462	Not_Sig
b0534	sfmF	predicted fimbrial-like adhesin protein (NCBI)	-0.114376	0.0476696	-0.00215361	0.0373698	0.112223	0.362505	0.0605714	Not_Sig
b0674	asnB	asparagine synthetase B (NCBI)	0.10112	0.0273308	-0.015172	0.0564474	-0.116292	0.362505	0.0627159	Not_Sig
b0806	ybiM	orf, hypothetical protein (VIMSS)	0.225671	0.0532634	0.0237454	0.0947102	-0.201925	0.362505	0.10866	Not_Sig
b1152	ymfP	orf, hypothetical protein (VIMSS)	0.24469	0.0504782	0.0932286	0.0638838	-0.151461	0.362505	0.0814199	Not_Sig
b1270	btuR	cob(I)yrinic acid a,c-diamide adenosyltransferase (NCBI)	0.288803	0.050927	0.17407	0.0344552	-0.114733	0.362505	0.0614875	Not_Sig
b1427	rimL	ribosomal-protein-L7/L12-serine acetyltransferase (NCBI)	0.201325	0.0872609	0.00373705	0.0615206	-0.197588	0.362505	0.106767	Not_Sig
b1491	yddW	predicted liprotein (NCBI)	-0.0314956	0.0346747	0.061453	0.0359925	0.0929486	0.362505	0.049978	Not_Sig
b2600	tyrA	fused chorismate mutase T/prephenate dehydrogenase (NCBI)	-0.0296287	0.109338	-0.259198	0.0572702	-0.22957	0.362505	0.123428	Not_Sig
b3146	yraL	predicted methyltransferase (NCBI)	-0.637352	0.0921898	-0.460854	0.0211563	0.176499	0.362505	0.0945862	Not_Sig
b3360	pabA	para-aminobenzoate synthase component II (NCBI)	-0.000627197	0.0254342	0.0600283	0.0204501	0.0606555	0.362505	0.032636	Not_Sig
b3472	b3472	orf, hypothetical protein (VIMSS)	0.0377032	0.0314056	-0.0403562	0.0281188	-0.0780594	0.362505	0.0421542	Not_Sig
b3659	setC	predicted sugar efflux system (NCBI)	-0.222369	0.00475742	-0.103538	0.0639021	0.118831	0.362505	0.0640789	Not_Sig
b4253	yjgL	orf, hypothetical protein (VIMSS)	-0.464179	0.0340048	-0.838247	0.197573	-0.374068	0.362505	0.200478	Not_Sig
b0082	mraW	S-adenosyl-methyltransferase (NCBI)	-1.231	0.15671	-0.660551	0.267836	0.570446	0.366924	0.310313	Not_Sig
b1689	b1689	orf, hypothetical protein (VIMSS)	0.225469	0.218947	-0.23627	0.122331	-0.461739	0.366924	0.250804	Not_Sig
b2966	yqgA	predicted inner membrane protein (NCBI)	-0.0198701	0.0231627	0.054476	0.033164	0.0743461	0.366924	0.0404519	Not_Sig
b0210	yafE	predicted S-adenosyl-L-methionine-dependent methyltransferase (NCBI)	0.0301888	0.106377	-0.274263	0.12765	-0.304452	0.367603	0.166164	Not_Sig
b0560	nohB	DLP12 prophage; DNA packaging protein (NCBI)	0.0987139	0.118836	-0.204016	0.11591	-0.30273	0.367603	0.166003	Not_Sig
b0807	ybiN	orf, hypothetical protein (VIMSS)	-0.0330081	0.00930156	0.0738514	0.0581713	0.10686	0.367603	0.0589103	Not_Sig
b1183	umuD	DNA polymerase V, subunit D (NCBI)	-0.272947	0.0979488	0.171839	0.224261	0.444785	0.367603	0.244718	Not_Sig
b1249	cls	cardiolipin synthetase (NCBI)	0.257045	0.00854636	0.371783	0.0625489	0.114738	0.367603	0.0631301	Not_Sig
b1479	sfcA	NAD-linked malate dehydrogenase (malic enzyme) (VIMSS)	0.149392	0.0394998	0.0447981	0.0417462	-0.104594	0.367603	0.0574715	Not_Sig
b1915	yecF	hypothetical protein (NCBI)	-0.0595922	0.0596708	-0.20443	0.0530567	-0.144838	0.367603	0.0798475	Not_Sig
b2180	yejF	fused predicted oligopeptide transporter subunits of ABC superfamilly: ATP-binding components (NCBI)	-0.0627725	0.0196862	0.029891	0.0467618	0.0926635	0.367603	0.0507367	Not_Sig
b2286	nuoC	NADH:ubiquinone oxidoreductase, chain C,D (RefSeq)	-0.56955	0.217347	-0.013988	0.212502	0.555562	0.367603	0.303969	Not_Sig
b2817	b2817	putative amidase (VIMSS)	-0.187038	0.0460683	-0.0301872	0.0726297	0.15685	0.367603	0.0860079	Not_Sig
b3962	udhA	putative oxidoreductase (VIMSS)	-2.51399	0.884686	-0.836271	0.242505	1.67771	0.367603	0.917321	Not_Sig
b3871	bipA	GTP-binding protein (NCBI)	-0.601114	0.0946449	-0.812872	0.067614	-0.211758	0.367603	0.116316	Not_Sig
b4620	yjbT	hypothetical protein, no homologs (RefSeq)	0.0578459	0.0740443	-0.0899013	0.0336481	-0.147747	0.367603	0.0813311	Not_Sig
b0989	cspH	stress protein, member of the CspA-family (NCBI)	-0.45551	0.0943364	-0.182112	0.117882	0.273397	0.368477	0.150982	Not_Sig
b0397	sbcC	exonuclease, dsDNA, ATP-dependent (NCBI)	0.0110831	0.0462957	0.103337	0.0216702	0.0922537	0.368656	0.0511164	Not_Sig
b2289	lrhA	DNA-binding transcriptional repressor of flagellar, motility and chemotaxis genes (NCBI)	0.0448856	0.0497092	0.234313	0.0923239	0.189428	0.368656	0.104856	Not_Sig
b3423	glpR	DNA-binding transcriptional repressor (NCBI)	0.220895	0.0608004	0.0758848	0.0524769	-0.14501	0.368656	0.0803151	Not_Sig
b4254	argI	ornithine carbamoyltransferase 1 (NCBI)	0.121521	0.0705199	-0.040231	0.0553987	-0.161752	0.368656	0.0896777	Not_Sig
b1691	ydiN	predicted transporter (RefSeq)	-0.00648964	0.048379	0.226725	0.120372	0.233215	0.370291	0.12973	Not_Sig
b1993	cobU	adenosylcobinamide kinase/adenosylcobinamide-phosphate guanylyltransferase (NCBI)	-0.207196	0.118876	0.0116152	0.0259185	0.218811	0.370291	0.121668	Not_Sig
b0339	cynT	carbonic anhydrase (NCBI)	-0.169365	0.0860021	0.151271	0.156556	0.320636	0.370895	0.178623	Not_Sig
b1379	hslJ	heat-inducible protein (NCBI)	0.0464944	0.0369822	0.12255	0.0209645	0.0760559	0.371505	0.0425112	Not_Sig
b4418	sraB	unknown RNA (NCBI)	0.566145	0.184551	-0.27919	0.434748	-0.845335	0.371505	0.472297	Not_Sig
b4369	leuP	tRNA-Leu (NCBI)	-0.315552	0.115018	-0.0163837	0.121065	0.299168	0.371505	0.16699	Not_Sig
b0441	ppiD	peptidyl-prolyl cis-trans isomerase (rotamase D) (NCBI)	0.0719423	0.0755287	-0.0978694	0.0581062	-0.169812	0.37286	0.0952938	Not_Sig
b2522	sseB	enhanced serine sensitivity (VIMSS)	-0.0128302	0.0499304	0.105105	0.0433159	0.117935	0.37286	0.0661008	Not_Sig
b3434	yhgN	predicted antibiotic transporter (NCBI)	0.0960527	0.00740632	0.137791	0.0222035	0.0417381	0.37286	0.0234062	Not_Sig
b1573	ydfC	Qin prophage; predicted protein (RefSeq)	0.274982	0.0334022	0.0527446	0.120405	-0.222237	0.373557	0.124952	Not_Sig
b2027	wzzB	regulator of length of O-antigen component of lipopolysaccharide chains (VIMSS)	-0.156295	0.106377	0.0858093	0.0850495	0.242104	0.373557	0.136196	Not_Sig
b2278	nuoL	NADH dehydrogenase subunit L (NCBI)	-0.649855	0.231669	-0.069293	0.231272	0.580562	0.373892	0.327349	Not_Sig
b4222	ytfP	hypothetical protein (NCBI)	-0.600927	0.134867	-0.236507	0.155223	0.36442	0.373892	0.205629	Not_Sig
b3210	arcB	hybrid sensory histidine kinase in two-component regulatory system with ArcA (NCBI)	-1.79157	0.260232	-1.24413	0.165791	0.547433	0.373892	0.308557	Not_Sig
b0580	ybdJ	predicted inner membrane protein (NCBI)	0.856425	0.121711	0.361516	0.251648	-0.494908	0.373989	0.279536	Not_Sig
b0290	yagW	predicted receptor (NCBI)	0.00319867	0.0412908	-0.0702408	0.00758266	-0.0734395	0.379372	0.0419813	Not_Sig
b1087	yceF	orf, hypothetical protein (VIMSS)	0.0274158	0.0625103	0.160752	0.0430263	0.133336	0.379372	0.0758868	Not_Sig
b1355	b1355	orf, hypothetical protein (VIMSS)	0.0713696	0.038654	-0.0472559	0.0556065	-0.118626	0.379372	0.0677216	Not_Sig
b1671	ydhX	predicted 4Fe-4S ferridoxin-type protein (RefSeq)	0.254677	0.0228842	0.146681	0.057144	-0.107996	0.379372	0.0615558	Not_Sig
b2025	hisF	imidazole glycerol phosphate synthase subunit HisF (NCBI)	0.263453	0.132156	0.011616	0.0572132	-0.251837	0.379372	0.144009	Not_Sig
b2280	nuoJ	NADH dehydrogenase subunit J (NCBI)	-0.330355	0.184675	0.0861203	0.149581	0.416475	0.379372	0.237653	Not_Sig
b2355	yfdL	CPS-53 (KpLE1) prophage; conserved protein (RefSeq)	-0.0851673	0.0440489	0.00988253	0.0318924	0.0950499	0.379372	0.0543822	Not_Sig
b2614	grpE	heat shock protein (NCBI)	0.173442	0.0547371	0.311116	0.0561094	0.137673	0.379372	0.0783863	Not_Sig
b4502	yeiW	hypothetical protein (NCBI)	0.499615	0.0751706	0.35078	0.0396958	-0.148835	0.379372	0.0850081	Not_Sig
b0865	ybjP	predicted lipoprotein (NCBI)	0.064265	0.0230062	0.232858	0.0938141	0.168593	0.379939	0.0965938	Not_Sig
b0654	gltJ	glutamate and aspartate transporter subunit (NCBI)	0.159675	0.018592	0.0498038	0.0602098	-0.109871	0.380103	0.063015	Not_Sig
b2444	yffM	CPZ-55 prophage; predicted protein (NCBI)	0.01674	0.155384	-0.260361	0.0343726	-0.277102	0.380616	0.15914	Not_Sig
b1794	yeaP	orf, hypothetical protein (VIMSS)	0.203985	0.0736025	0.0611789	0.0363606	-0.142806	0.380722	0.082094	Not_Sig
b3387	dam	DNA adenine methylase (NCBI)	-0.532232	0.109227	-0.318501	0.0582262	0.213731	0.38812	0.123777	Not_Sig
b2051	wcaH	GDP-mannose mannosyl hydrolase (VIMSS)	0.384597	0.0569723	-0.110604	0.281394	-0.495201	0.388383	0.287103	Not_Sig
b1696	ydiP	predicted DNA-binding transcriptional regulator (NCBI)	0.349261	0.171044	-0.321834	0.350544	-0.671095	0.390218	0.390048	Not_Sig
b0390	aroM	hypothetical protein (NCBI)	-0.113797	0.0340804	-0.232256	0.0602149	-0.118459	0.391863	0.0691904	Not_Sig
b1622	malY	bifunctional beta-cystathionase, PLP-dependent/ regulator of maltose regulon (NCBI)	-0.149128	0.0625908	-0.00737002	0.054141	0.141758	0.391863	0.0827578	Not_Sig
b4218	ytfL	predicted inner membrane protein (NCBI)	-0.0284589	0.0517668	0.131072	0.0774168	0.159531	0.391863	0.0931298	Not_Sig
b4332	yjiJ	predicted inner membrane protein (NCBI)	-0.092538	0.0178339	-0.0453428	0.0209779	0.0471952	0.391863	0.0275339	Not_Sig
b0066	thiQ	thiamin transporter subunit (NCBI)	-0.0827825	0.0672879	0.0370768	0.0207227	0.119859	0.395071	0.0704067	Not_Sig
b4508	peaD	putative sensory transduction regulator (VIMSS)	0.0212914	0.0377802	-0.154889	0.0963709	-0.176181	0.395071	0.103512	Not_Sig
b0741	pal	peptidoglycan-associated outer membrane lipoprotein (NCBI)	-3.56202	0.253976	-1.31177	1.29798	2.25025	0.395071	1.3226	Not_Sig
b2229	b2229	orf, hypothetical protein (VIMSS)	-0.0527848	0.0843117	0.106051	0.0400303	0.158836	0.395071	0.0933321	Not_Sig
b1126	potA	putrescine/spermidine ABC transporter ATPase protein (NCBI)	-0.0102473	0.0812285	-0.162839	0.0385422	-0.152592	0.396287	0.0899087	Not_Sig
b3057	bacA	undecaprenyl pyrophosphate phosphatase (NCBI)	-0.177307	0.0418017	-0.00675262	0.0914197	0.170554	0.396287	0.100523	Not_Sig
b0208	yafC	predicted DNA-binding transcriptional regulator (NCBI)	0.229569	0.0729894	0.367901	0.0370238	0.138331	0.397703	0.0818426	Not_Sig
b1763	topB	DNA topoisomerase III (NCBI)	0.0910339	0.131351	-0.147496	0.0513774	-0.23853	0.397703	0.141041	Not_Sig
b4053	alr	alanine racemase (NCBI)	-0.0586154	0.0411962	-0.139837	0.0246805	-0.081222	0.397703	0.0480235	Not_Sig
b0426	yajQ	orf, hypothetical protein (VIMSS)	0.344803	0.0894878	0.174184	0.047295	-0.170619	0.39789	0.101217	Not_Sig
b1040	csgD	DNA-binding transcriptional activator in two-component regulatory system (NCBI)	-0.747352	0.27406	-0.105385	0.26353	0.641967	0.39789	0.380207	Not_Sig
b1324	tpx	thiol peroxidase (NCBI)	-0.219353	0.130976	0.0619353	0.103408	0.281288	0.39789	0.166877	Not_Sig
b0895	dmsB	dimethyl sulfoxide reductase, anaerobic, subunit B (NCBI)	0.124841	0.0640564	0.00494015	0.0313854	-0.119901	0.398181	0.0713321	Not_Sig
b2981	yghO	predicted DNA-binding transcriptional regulator (RefSeq)	0.0454461	0.0623123	-0.0601605	0.00775612	-0.105607	0.398181	0.0627932	Not_Sig
b4371	rsmC	16S ribosomal RNA m2G1207 methyltransferase (NCBI)	0.390848	0.0171037	0.245372	0.0847513	-0.145475	0.398181	0.0864599	Not_Sig
b3005	exbD	membrane spanning protein in TonB-ExbB-ExbD complex (NCBI)	-3.37921	0.281892	-2.87442	0.10443	0.504789	0.39836	0.300614	Not_Sig
b3253	yhdH	predicted oxidoreductase, Zn-dependent and NAD(P)-binding (NCBI)	0.133556	0.0487495	0.0377681	0.0299632	-0.0957878	0.40099	0.0572216	Not_Sig
b0431	cyoB	cytochrome o ubiquinol oxidase subunit I (NCBI)	-1.31425	0.0994419	-1.02736	0.140079	0.286888	0.402767	0.171787	Not_Sig
b0691	ybfG	orf, hypothetical protein (VIMSS)	0.256071	0.0563962	0.146823	0.0334274	-0.109248	0.404306	0.0655586	Not_Sig
b2536	hcaT	predicted 3-phenylpropionic transporter (NCBI)	0.00181784	0.0538284	0.115756	0.0424401	0.113938	0.406297	0.0685467	Not_Sig
b3786	rffE	UDP-N-acetyl glucosamine-2-epimerase (NCBI)	-0.780185	0.0992553	-0.60455	0.0365724	0.175635	0.406575	0.105779	Not_Sig
b0896	dmsC	dimethyl sulfoxide reductase, anaerobic, subunit C (NCBI)	0.1092	0.0402646	0.208949	0.0447617	0.099749	0.406698	0.0602067	Not_Sig
b1852	zwf	glucose-6-phosphate 1-dehydrogenase (NCBI)	-1.9617	0.285259	-0.632403	0.750807	1.32929	0.406698	0.803171	Not_Sig
b2071	yegJ	hypothetical protein (NCBI)	0.32422	0.267016	-0.639277	0.517462	-0.963497	0.406698	0.582292	Not_Sig
b2218	rcsC	hybrid sensory kinase in two-component regulatory system with RcsB and YojN (RefSeq)	0.10644	0.0894939	-0.0878739	0.0757727	-0.194314	0.406698	0.117263	Not_Sig
b1811	yoaH	hypothetical protein (NCBI)	-0.100559	0.0646865	0.108182	0.108617	0.208741	0.408202	0.12642	Not_Sig
b1189	dadA	D-amino acid dehydrogenase small subunit (NCBI)	0.166687	0.0461695	0.0186375	0.0770172	-0.148049	0.40896	0.0897958	Not_Sig
b1759	nudG	pyrimidine (deoxy)nucleoside triphosphate pyrophosphohydrolase (NCBI)	-0.168479	0.21004	0.215171	0.101236	0.38365	0.409379	0.233164	Not_Sig
b3961	oxyR	DNA-binding transcriptional dual regulator (NCBI)	-0.196426	0.0269593	-0.262327	0.029587	-0.065901	0.409379	0.0400274	Not_Sig
b1151	ymfO	e14 prophage; conserved protein (RefSeq)	-0.111249	0.10559	0.0815466	0.0519908	0.192795	0.410778	0.117696	Not_Sig
b3906	rhaR	DNA-binding transcriptional activator, L-rhamnose-binding (RefSeq)	-0.0212283	0.0269546	0.0345444	0.0208029	0.0557726	0.410778	0.0340487	Not_Sig
b4020	yjbB	predicted transporter (NCBI)	0.111352	0.0340792	0.1851	0.0294206	0.0737483	0.410778	0.0450218	Not_Sig
b4328	iadA	isoaspartyl dipeptidase (NCBI)	-0.165059	0.074346	-0.0182388	0.0498775	0.146821	0.410778	0.089527	Not_Sig
b0549	ybcO	DLP12 prophage; predicted protein (NCBI)	-0.207243	0.168155	0.141954	0.131421	0.349197	0.41112	0.213419	Not_Sig
b1244	oppB	oligopeptide permease ABC transporter membrane protein (NCBI)	0.0577106	0.0471011	-0.0911935	0.0781369	-0.148904	0.411605	0.0912354	Not_Sig
b1410	ynbC	predicted hydrolase (NCBI)	0.140525	0.0762982	0.0142173	0.0129835	-0.126308	0.411605	0.077395	Not_Sig
b1753	ynjA	hypothetical protein (NCBI)	-0.109873	0.0437486	-0.18747	0.0186577	-0.0775962	0.411605	0.047561	Not_Sig
b0700	rhsC	rhsC element core protein RshC (NCBI)	0.179435	0.0344741	0.280632	0.0519373	0.101197	0.413875	0.0623374	Not_Sig
b2130	yehY	predicted transporter subunit: membrane component of ABC superfamily (NCBI)	-0.0147485	0.0347809	-0.0982282	0.03781	-0.0834797	0.413875	0.0513742	Not_Sig
b4266	idnO	gluconate 5-dehydrogenase (NCBI)	0.0437589	0.0226343	-0.0559942	0.0571396	-0.0997531	0.413875	0.0614593	Not_Sig
b4307	yjhQ	KpLE2 phage-like element; predicted acetyltransferase (NCBI)	0.0356718	0.0601404	-0.0634521	0.0105125	-0.0991239	0.413875	0.0610523	Not_Sig
b1448	yncA	predicted acyltransferase with acyl-CoA N-acyltransferase domain (NCBI)	0.113756	0.0930222	-0.119186	0.110152	-0.232942	0.416523	0.144176	Not_Sig
b1603	pntA	NAD(P) transhydrogenase subunit alpha (NCBI)	-0.133562	0.085176	0.0583048	0.0826902	0.191866	0.416523	0.118712	Not_Sig
b1855	lpxM	lipid A biosynthesis (KDO)2-(lauroyl)-lipid IVA acyltransferase (NCBI)	-0.772292	0.037349	-0.262131	0.313571	0.510161	0.416523	0.315787	Not_Sig
b3847	pepQ	proline dipeptidase (NCBI)	0.147207	0.0247162	0.103424	0.0112303	-0.0437828	0.417605	0.027148	Not_Sig
b4025	pgi	glucose-6-phosphate isomerase (NCBI)	-0.140365	0.109028	0.0689421	0.0707913	0.209308	0.418578	0.129994	Not_Sig
b1297	b1297	putative glutamine synthetase (EC 6.3.1.2) (VIMSS)	0.0436948	0.0560657	0.139557	0.0203277	0.0958624	0.419616	0.0596371	Not_Sig
b3135	agaA	predicted truncated N-acetylgalactosamine-6-phosphate deacetylase (RefSeq)	-0.108734	0.0236297	0.0727918	0.11076	0.181526	0.42207	0.113252	Not_Sig
b3663	yicN	orf, hypothetical protein (VIMSS)	-0.0664404	0.0739149	0.100319	0.0734262	0.166759	0.422795	0.104186	Not_Sig
b0270	yagG	CP4-6 prophage; predicted sugar transporter (NCBI)	0.058759	0.0593348	-0.0369947	0.0102321	-0.0957536	0.425722	0.0602106	Not_Sig
b0382	yaiB	hypothetical protein (NCBI)	0.101278	0.0353572	-0.0270098	0.072419	-0.128288	0.425722	0.0805893	Not_Sig
b0730	mngR	DNA-binding transcriptional dual regulator, fatty-acyl-binding (NCBI)	-0.829447	0.0238944	-1.03097	0.124399	-0.201518	0.425722	0.126673	Not_Sig
b2505	yfgH	predicted outer membrane lipoprotein (NCBI)	-0.182039	0.058089	-0.0051313	0.0944894	0.176908	0.425722	0.110917	Not_Sig
b3894	fdoG	formate dehydrogenase-O, large subunit (NCBI)	0.00734057	0.00585246	0.0443985	0.0225058	0.0370579	0.425722	0.0232543	Not_Sig
b3075	ebgR	DNA-binding transcriptional repressor (NCBI)	-0.142313	0.0533177	0.00989582	0.0798821	0.152209	0.428581	0.0960413	Not_Sig
b3347	fkpA	FKBP-type peptidyl-prolyl cis-trans isomerase (rotamase) (NCBI)	-0.026603	0.00838018	0.0438014	0.0436494	0.0704043	0.428581	0.0444466	Not_Sig
b0718	ybgQ	putative outer membrane protein (VIMSS)	0.169942	0.0325218	0.090942	0.0379778	-0.079	0.428778	0.0499998	Not_Sig
b0880	cspD	cold shock protein homolog (NCBI)	0.0561483	0.115389	0.273104	0.0748347	0.216956	0.428778	0.137531	Not_Sig
b1890	motA	flagellar motor protein MotA (NCBI)	0.0118637	0.0974224	0.178997	0.0412507	0.167133	0.428778	0.105796	Not_Sig
b2099	yegU	predicted hydrolase (NCBI)	0.0879793	0.125542	-0.174972	0.108908	-0.262951	0.428778	0.166198	Not_Sig
b3059	ygiH	hypothetical protein (NCBI)	0.104276	0.0380374	-0.00102884	0.05483	-0.105305	0.428778	0.0667321	Not_Sig
b1683	ynhE	orf, hypothetical protein (VIMSS)	0.149398	0.0489062	0.231463	0.0179848	0.0820647	0.429827	0.0521083	Not_Sig
b3213	gltD	glutamate synthase, 4Fe-4S protein, small subunit (NCBI)	0.208703	0.106518	-0.0683816	0.140393	-0.277084	0.430857	0.176228	Not_Sig
b0729	sucD	succinyl-CoA synthetase subunit alpha (NCBI)	-0.585746	0.259381	-0.165995	0.0643843	0.419751	0.431209	0.267253	Not_Sig
b2339	yfcV	predicted fimbrial-like adhesin protein (NCBI)	-0.259779	0.0242308	-0.0726868	0.116804	0.187092	0.431991	0.119291	Not_Sig
b1134	ymfB	bifunctional thiamin pyrimidine pyrophosphate hydrolase/ thiamin pyrophosphate hydrolase (NCBI)	-0.220678	0.147847	0.0442788	0.0823037	0.264956	0.43218	0.169212	Not_Sig
b3196	yrbG	predicted calcium/sodium:proton antiporter (NCBI)	0.257062	0.0399387	0.175894	0.0330541	-0.0811688	0.43218	0.0518428	Not_Sig
b0686	ybfF	hypothetical protein (NCBI)	0.0521919	0.0340011	0.152123	0.0541054	0.0999314	0.432665	0.063902	Not_Sig
b3567	xylG	fused D-xylose transporter subunits of ABC superfamily: ATP-binding components (NCBI)	-0.0253215	0.0066332	-0.00853024	0.00847593	0.0167913	0.434608	0.0107629	Not_Sig
b0388	aroL	shikimate kinase II (NCBI)	0.298901	0.153823	0.0222131	0.08989	-0.276688	0.434727	0.178162	Not_Sig
b1319	ompG	outer membrane porin (NCBI)	0.0715123	0.0658514	-0.0803333	0.0725044	-0.151846	0.434727	0.0979454	Not_Sig
b1365	ynaK	Rac prophage; conserved protein (NCBI)	0.0544224	0.090405	-0.114414	0.060234	-0.168836	0.434727	0.108633	Not_Sig
b2011	sbcB	exonuclease I (NCBI)	-0.219855	0.0502069	-0.116961	0.0432844	0.102894	0.434727	0.0662893	Not_Sig
b2555	yfhG	hypothetical protein (NCBI)	0.0996415	0.0598467	0.00137052	0.0198809	-0.098271	0.434727	0.0630625	Not_Sig
b2708	gutQ	orf, hypothetical protein (VIMSS)	0.0731524	0.101868	0.283197	0.0892393	0.210045	0.434727	0.135428	Not_Sig
b2947	gshB	glutathione synthetase (NCBI)	-0.0887971	0.146347	-0.419867	0.154757	-0.33107	0.434727	0.212996	Not_Sig
b3236	mdh	malate dehydrogenase (NCBI)	-0.65891	0.192971	-0.351272	0.0447849	0.307639	0.434727	0.1981	Not_Sig
b3605	lldD	L-lactate dehydrogenase, FMN-linked (NCBI)	-0.327813	0.0287842	-0.250702	0.0406728	0.0771109	0.435957	0.0498278	Not_Sig
b2939	yqgB	predicted protein (RefSeq)	-0.225544	0.334075	0.292785	0.028144	0.518329	0.436194	0.335258	Not_Sig
b1667	ydhR	hypothetical protein (NCBI)	0.100661	0.206509	-0.21835	0.00954375	-0.319011	0.436636	0.20673	Not_Sig
b4077	gltP	glutamate/aspartate:proton symporter (NCBI)	-0.23613	0.0822751	-0.0113909	0.120156	0.224739	0.436636	0.145625	Not_Sig
b0142	folK	2-amino-4-hydroxy-6-hydroxymethyldihyropteridine pyrophosphokinase (NCBI)	-2.16802	0.291811	-0.659985	0.934282	1.50804	0.436684	0.978793	Not_Sig
b3921	yiiR	conserved inner membrane protein (NCBI)	0.0893631	0.0206443	0.164856	0.0444304	0.075493	0.436684	0.0489923	Not_Sig
b2580	ung	uracil-DNA glycosylase (NCBI)	0.00523987	0.0531319	0.133348	0.0640867	0.128108	0.437196	0.0832472	Not_Sig
b4436	ryeC	Novel sRNA, function unknown; paralogous to the other QUAD sRNA genes unknown (RefSeq)	0.849724	0.232757	1.21701	0.0542351	0.367287	0.43791	0.238993	Not_Sig
b2155	cirA	ferric iron-catecholate outer membrane transporter (NCBI)	-0.21595	0.0322173	-0.139428	0.0380932	0.0765214	0.439379	0.0498903	Not_Sig
b2501	ppk	polyphosphate kinase (NCBI)	-1.65997	0.153356	-1.39112	0.0853276	0.268856	0.439672	0.175496	Not_Sig
b4365	yjjQ	predicted DNA-binding transcriptional regulator (NCBI)	-0.148983	0.0651521	-0.0334506	0.0380656	0.115532	0.439672	0.0754572	Not_Sig
b2892	recJ	ssDNA exonuclease, 5' --> 3'-specific (NCBI)	-0.873868	0.102478	-0.631462	0.121241	0.242406	0.441539	0.158749	Not_Sig
b3516	gadX	DNA-binding transcriptional dual regulator (NCBI)	-0.281983	0.110191	-0.457824	0.0335875	-0.175841	0.441539	0.115197	Not_Sig
b0127	yadG	predicted transporter subunit: ATP-binding component of ABC superfamily (NCBI)	0.271047	0.0394201	0.120467	0.0911006	-0.15058	0.44263	0.0992636	Not_Sig
b0151	fhuC	iron-hydroxamate transporter subunit (NCBI)	0.157567	0.0617686	0.0374076	0.0502357	-0.12016	0.44263	0.0796178	Not_Sig
b0296	ykgM	50S ribosomal protein L31 (NCBI)	0.273124	0.0877555	0.0282558	0.135153	-0.244868	0.44263	0.161144	Not_Sig
b0411	tsx	nucleoside channel, receptor of phage T6 and colicin K (NCBI)	0.113391	0.0408691	0.0172	0.0485503	-0.0961911	0.44263	0.0634619	Not_Sig
b2272	yfbM	hypothetical protein (NCBI)	0.270214	0.10585	0.0585796	0.0912804	-0.211635	0.44263	0.139772	Not_Sig
b2346	vacJ	predicted lipoprotein (NCBI)	0.0744084	0.048909	-0.00730411	0.0231691	-0.0817125	0.44263	0.0541193	Not_Sig
b2436	hemF	coproporphyrinogen III oxidase (NCBI)	-0.113416	0.195983	-0.433092	0.0779963	-0.319676	0.44263	0.210933	Not_Sig
b2637	yfjT	CP4-57 prophage; predicted protein (NCBI)	0.189661	0.0916121	-0.0109209	0.0956393	-0.200581	0.44263	0.132437	Not_Sig
b3895	fdhD	formate dehydrogenase accessory protein (NCBI)	-0.0620454	0.0407202	-0.137194	0.0286227	-0.0751485	0.44263	0.0497734	Not_Sig
b3912	cpxR	DNA-binding response regulator in two-component regulatory system with CpxA (NCBI)	0.0253925	0.111724	-0.147793	0.0248471	-0.173185	0.44263	0.114453	Not_Sig
b3952	pflC	probable pyruvate formate lyase activating enzyme 2 (VIMSS)	0.137294	0.068118	0.289345	0.0733984	0.152051	0.44263	0.100137	Not_Sig
b4005	purD	phosphoribosylamine--glycine ligase (NCBI)	-0.794679	0.0492899	-0.960697	0.0983272	-0.166019	0.44263	0.10999	Not_Sig
b4101	phnG	carbon-phosphorus lyase complex subunit (NCBI)	-0.351586	0.151813	-0.0711955	0.104083	0.28039	0.44263	0.184066	Not_Sig
b4141	yjeH	predicted transporter (NCBI)	0.109937	0.0178141	0.0500758	0.0350552	-0.0598614	0.44263	0.0393219	Not_Sig
b0841	ybjG	undecaprenyl pyrophosphate phosphatase (NCBI)	-0.00296246	0.0422696	0.076606	0.0321303	0.0795685	0.443217	0.053095	Not_Sig
b1664	ydhQ	hypothetical protein (NCBI)	-0.0413439	0.0683095	0.132818	0.0938402	0.174162	0.443217	0.11607	Not_Sig
b2581	yfiF	predicted methyltransferase (NCBI)	0.0979335	0.0266799	0.0190293	0.0453097	-0.0789042	0.443217	0.0525812	Not_Sig
b3021	ygiT	predicted DNA-binding transcriptional regulator (NCBI)	-1.47396	0.494831	-0.66261	0.21593	0.811352	0.443217	0.539892	Not_Sig
b3398	yrfF	predicted inner membrane protein (NCBI)	-1.17845	0.361441	-0.271418	0.48551	0.907036	0.443217	0.605276	Not_Sig
b3515	gadW	DNA-binding transcriptional activator (NCBI)	0.304978	0.0367493	0.432774	0.0768175	0.127796	0.443217	0.0851554	Not_Sig
b1647	ydhF	predicted oxidoreductase (NCBI)	0.848762	0.0248376	0.985606	0.0877985	0.136843	0.443217	0.0912441	Not_Sig
b4480	hdfR	transcriptional regulator HdfR (NCBI)	-0.122615	0.0618104	-0.250022	0.0576699	-0.127407	0.443217	0.084536	Not_Sig
b4370	leuQ	tRNA-Leu (NCBI)	-0.183674	0.0608208	-0.0691483	0.045762	0.114526	0.443217	0.0761139	Not_Sig
b4379	yjjW	predicted pyruvate formate lyase activating enzyme (NCBI)	-0.0531518	0.0499142	0.0329167	0.0285067	0.0860684	0.443313	0.057481	Not_Sig
b1063	yceB	predicted lipoprotein (NCBI)	-0.2421	0.243189	0.168089	0.128842	0.410189	0.447552	0.275211	Not_Sig
b4398	creB	DNA-binding response regulator in two-component regulatory system with CreC (NCBI)	0.0333993	0.0515432	-0.0534963	0.0272879	-0.0868955	0.447552	0.0583209	Not_Sig
b2217	rcsB	DNA-binding response regulator in two-component regulatory system with RcsC and YojN (NCBI)	0.181095	0.0399001	0.262413	0.0373035	0.0813181	0.44766	0.0546221	Not_Sig
b1939	fliG	flagellar motor switch protein G (NCBI)	0.127981	0.0935895	-0.0964479	0.118769	-0.224429	0.449023	0.151212	Not_Sig
b3540	dppF	dipeptide transporter (NCBI)	0.06106	0.0596149	-0.0372078	0.0288664	-0.0982677	0.449023	0.066236	Not_Sig
b4201	priB	primosomal replication protein N (NCBI)	-0.276635	0.109983	-0.0442156	0.111682	0.232419	0.449023	0.156746	Not_Sig
b2557	purL	phosphoribosylformylglycinamidine synthase (NCBI)	-0.486187	0.0571434	-0.669212	0.109182	-0.183025	0.449023	0.123231	Not_Sig
b3462	ftsX	predicted transporter subunit: membrane component of ABC superfamily (NCBI)	-1.12864	0.430716	-1.79859	0.13875	-0.669947	0.450017	0.452513	Not_Sig
b0548	ninE	DLP12 prophage; conserved protein (NCBI)	-0.317509	0.258648	0.139141	0.169185	0.45665	0.451607	0.309067	Not_Sig
b1413	hrpA	ATP-dependent helicase (RefSeq)	-0.172828	0.0380134	-0.0853579	0.0454536	0.0874702	0.451824	0.0592541	Not_Sig
b0504	ybbS	DNA-binding transcriptional activator of the allD operon (NCBI)	-0.0228252	0.0993014	-0.182429	0.044438	-0.159604	0.457209	0.108791	Not_Sig
b2430	b2430	putative beta-lactamase (VIMSS)	-0.102886	0.0548926	-0.184339	0.00832324	-0.0814535	0.457209	0.05552	Not_Sig
b3750	rbsC	ribose ABC transporter permease protein (NCBI)	-0.00647888	0.0429945	-0.0944437	0.0418519	-0.0879648	0.457209	0.0600009	Not_Sig
b4244	pyrI	aspartate carbamoyltransferase regulatory subunit (NCBI)	0.13575	0.0799301	0.00937948	0.0323535	-0.126371	0.457209	0.0862298	Not_Sig
b0676	nagC	DNA-binding transcriptional dual regulator, repressor of N-acetylglucosamine (NCBI)	-0.545109	0.126155	-0.318712	0.0909895	0.226397	0.457582	0.155545	Not_Sig
b1358	ydaT	Rac prophage; predicted protein (NCBI)	-0.18364	0.159387	0.116533	0.129954	0.300173	0.457582	0.205651	Not_Sig
b1466	narW	nitrate reductase 2 (NRZ), delta subunit (assembly subunit) (NCBI)	0.0329234	0.078582	-0.0964886	0.0417042	-0.129412	0.457582	0.0889627	Not_Sig
b1481	b1481	orf, hypothetical protein (VIMSS)	0.076981	0.20556	-0.246514	0.0837215	-0.323495	0.457582	0.221955	Not_Sig
b1595	ynfL	predicted DNA-binding transcriptional regulator (NCBI)	0.0294129	0.232216	0.369581	0.0124941	0.340168	0.457582	0.232552	Not_Sig
b1767	ansA	cytoplasmic asparaginase I (NCBI)	0.308405	0.0390949	0.192348	0.0694318	-0.116057	0.457582	0.0796818	Not_Sig
b1999	yeeP	putative histone (VIMSS)	-0.0920822	0.0577742	0.0533882	0.0809297	0.14547	0.457582	0.0994358	Not_Sig
b3619	rfaD	ADP-L-glycero-D-mannoheptose-6-epimerase, NAD(P)-binding (NCBI)	-1.31537	1.22583	-3.12266	0.187755	-1.80729	0.457582	1.24012	Not_Sig
b3939	metB	cystathionine gamma-synthase (NCBI)	-0.0661282	0.0560009	-0.161634	0.0339223	-0.0955062	0.457582	0.0654738	Not_Sig
b4110	yjcZ	orf, hypothetical protein (VIMSS)	0.0941017	0.0364073	0.0171287	0.038075	-0.076973	0.457582	0.0526801	Not_Sig
b1819	manZ	mannose-specific enzyme IID component of PTS (NCBI)	-0.0250899	0.154702	0.205095	0.0344212	0.230185	0.457797	0.158485	Not_Sig
b2503	yfgF	predicted inner membrane protein (NCBI)	0.0162235	0.0718253	-0.0928959	0.0220443	-0.109119	0.457797	0.0751321	Not_Sig
b2727	hypB	GTP hydrolase involved in nickel liganding into hydrogenases (NCBI)	0.1279	0.113808	-0.111496	0.119665	-0.239396	0.459249	0.165142	Not_Sig
b2386	ypdG	predicted enzyme IIC component of PTS (NCBI)	-0.00579776	0.0292765	-0.0803961	0.042447	-0.0745983	0.459262	0.0515642	Not_Sig
b3086	ygjQ	predicted thioredoxin-like (NCBI)	-0.0171121	0.119226	0.157824	0.020068	0.174936	0.459262	0.120904	Not_Sig
b3078	ygjI	predicted transporter (NCBI)	-0.14857	0.0211458	-0.0775925	0.0442756	0.0709771	0.459262	0.049066	Not_Sig
b0223	yafJ	predicted amidotransfease (NCBI)	0.0253525	0.038115	0.11719	0.0509521	0.0918376	0.460447	0.0636307	Not_Sig
b4438	cyaR	sRNA effector of ompX mRNA instability, cAMP-induced; hfq-dependent (RefSeq)	0.540913	0.0576508	0.749243	0.132347	0.20833	0.460447	0.144358	Not_Sig
b0107	hofB	conserved protein with nucleoside triphosphate hydrolase domain (NCBI)	0.166443	0.0522243	0.0761972	0.0360907	-0.0902455	0.464567	0.0634816	Not_Sig
b0128	yadH	predicted transporter subunit: membrane component of ABC superfamily (NCBI)	0.164465	0.0257932	0.0947409	0.0428472	-0.0697245	0.464567	0.0500117	Not_Sig
b0246	yafW	CP4-6 prophage; antitoxin of the YkfI-YafW toxin-antitoxin system (NCBI)	0.0589792	0.0503928	-0.026247	0.0337569	-0.0852262	0.464567	0.0606544	Not_Sig
b0278	yagL	CP4-6 prophage; DNA-binding protein (NCBI)	-0.408137	0.137628	-0.136563	0.136703	0.271574	0.464567	0.193983	Not_Sig
b0353	mhpT	putative transport protein (VIMSS)	0.0776223	0.0459326	-0.0324725	0.0642494	-0.110095	0.464567	0.0789797	Not_Sig
b0462	acrB	multidrug efflux system protein (NCBI)	0.0544753	0.0758039	-0.111206	0.0881715	-0.165681	0.464567	0.116277	Not_Sig
b0655	gltI	glutamate and aspartate transporter subunit (NCBI)	0.00495738	0.0604928	-0.128864	0.0737375	-0.133821	0.464567	0.0953761	Not_Sig
b0721	sdhC	succinate dehydrogenase cytochrome b556 large membrane subunit (NCBI)	-0.955369	0.233397	-0.605625	0.0759964	0.349744	0.464567	0.245458	Not_Sig
b0722	sdhD	succinate dehydrogenase cytochrome b556 small membrane subunit (NCBI)	-0.981235	0.214151	-0.656933	0.0717649	0.324302	0.464567	0.225856	Not_Sig
b1042	csgA	cryptic curlin major subunit (NCBI)	-0.100039	0.0446485	-0.0365783	0.00652651	0.063461	0.464567	0.045123	Not_Sig
b1049	mdoH	glucosyltransferase MdoH (NCBI)	-0.0519076	0.0472578	0.0222053	0.0236087	0.074113	0.464567	0.0528268	Not_Sig
b1100	ycfH	predicted metallodependent hydrolase (NCBI)	0.112899	0.0420621	0.0448409	0.0247028	-0.0680578	0.464567	0.0487796	Not_Sig
b1171	b1171	orf, hypothetical protein (VIMSS)	0.200383	0.0680034	0.0753313	0.0547527	-0.125051	0.464567	0.0873059	Not_Sig
b1310	ycjN	predicted sugar transporter subunit: periplasmic-binding component of ABC superfamily (NCBI)	-0.179166	0.0392815	-0.0437673	0.0885151	0.135399	0.464567	0.0968399	Not_Sig
b1742	b1742	orf, hypothetical protein (VIMSS)	0.0786591	0.0310376	0.203474	0.0835199	0.124815	0.464567	0.0891005	Not_Sig
b1782	mipA	scaffolding protein for murein synthesizing machinery (NCBI)	0.0330714	0.144823	0.404092	0.223457	0.371021	0.464567	0.266283	Not_Sig
b1891	flhC	DNA-binding transcriptional dual regulator with FlhD (NCBI)	0.113325	0.0698605	-0.117619	0.145376	-0.230944	0.464567	0.161291	Not_Sig
b1905	ftn	ferritin iron storage protein (cytoplasmic) (NCBI)	-0.141352	0.0694679	-0.247194	0.0291594	-0.105842	0.464567	0.0753397	Not_Sig
b1917	yecC	predicted transporter subunit: ATP-binding component of ABC superfamily (NCBI)	-0.0822207	0.0363751	-0.157051	0.0372931	-0.0748305	0.464567	0.0520953	Not_Sig
b1951	rcsA	DNA-binding transcriptional activator, co-regulator with RcsB (NCBI)	-1.32198	0.37331	-0.637137	0.308758	0.684845	0.464567	0.48445	Not_Sig
b2121	yehP	hypothetical protein (NCBI)	0.106821	0.0368203	0.171162	0.0261189	0.064341	0.464567	0.0451435	Not_Sig
b2256	yfbH	hypothetical protein (NCBI)	0.149309	0.0570467	0.252249	0.0441766	0.10294	0.464567	0.0721519	Not_Sig
b2275	yfbP	TPR-like repeats-containing protein (NCBI)	-0.0188323	0.126852	0.228596	0.119369	0.247429	0.464567	0.174185	Not_Sig
b2299	yfcD	predicted NUDIX hydrolase (NCBI)	0.0605474	0.0702005	0.245472	0.112115	0.184924	0.464567	0.132279	Not_Sig
b2587	kgtP	alpha-ketoglutarate transporter (NCBI)	0.484527	0.123745	0.293787	0.0560094	-0.19074	0.464567	0.13583	Not_Sig
b2617	smpA	small membrane protein A (VIMSS)	0.274026	0.114899	0.105673	0.0364071	-0.168353	0.464567	0.120529	Not_Sig
b2624	alpA	CP4-57 prophage; DNA-binding transcriptional activator (NCBI)	-0.0813171	0.0524477	0.0529728	0.0780242	0.13429	0.464567	0.0940135	Not_Sig
b2668	ygaP	predicted inner membrane protein with hydrolase activity (NCBI)	-0.285868	0.0758174	-0.397101	0.0230792	-0.111233	0.464567	0.0792523	Not_Sig
b2796	sdaC	predicted serine transporter (NCBI)	0.00307905	0.0559716	-0.0813584	0.0213245	-0.0844375	0.464567	0.0598962	Not_Sig
b2879	b2879	putative proteoglycan (VIMSS)	0.0406389	0.0253042	-0.00390944	0.0182484	-0.0445484	0.464567	0.0311979	Not_Sig
b2897	ygfY	hypothetical protein (NCBI)	-0.753268	0.150045	-0.23454	0.335541	0.518728	0.464567	0.367562	Not_Sig
b2950	yggR	putative protein transport (VIMSS)	-0.080777	0.0481216	0.0316238	0.06446	0.112401	0.464567	0.0804412	Not_Sig
b3020	ygiS	predicted transporter subunit: periplasmic-binding component of ABC superfamily (NCBI)	0.003757	0.0236704	-0.0549056	0.0337953	-0.0586626	0.464567	0.0412603	Not_Sig
b3062	ttdB	L(+)-tartrate dehydratase (NCBI)	-0.0822959	0.0392143	0.0507627	0.0853831	0.133059	0.464567	0.0939577	Not_Sig
b3205	yhbJ	hypothetical protein (NCBI)	-1.39155	0.112919	-0.7734	0.42016	0.618149	0.464567	0.43507	Not_Sig
b3429	glgA	glycogen synthase (NCBI)	-0.0717043	0.0312955	-0.00702153	0.0340079	0.0646828	0.464567	0.0462163	Not_Sig
b3493	pitA	phosphate transporter, low-affinity (NCBI)	-1.44353	0.388342	-0.762933	0.2799	0.680597	0.464567	0.4787	Not_Sig
b3509	hdeB	orf, hypothetical protein (VIMSS)	-0.162602	0.152901	-0.428341	0.111955	-0.265738	0.464567	0.189506	Not_Sig
b3668	uhpB	sensor histidine protein kinase phosphorylates UhpA (VIMSS)	-0.0472575	0.0278076	0.00622241	0.0264468	0.0534799	0.464567	0.0383757	Not_Sig
b3842	rfaH	transcriptional activator RfaH (NCBI)	0.298113	0.122239	0.0611626	0.111681	-0.236951	0.464567	0.165575	Not_Sig
b4173	hflX	predicted GTPase (NCBI)	-0.234868	0.0367631	-0.158457	0.0407027	0.0764118	0.464567	0.0548474	Not_Sig
b4203	rplI	50S ribosomal protein L9 (NCBI)	-0.735512	0.167129	-0.185391	0.349902	0.55012	0.464567	0.387767	Not_Sig
b4230	ytfT	predicted sugar transporter subunit: membrane component of ABC superfamily (RefSeq)	0.0490199	0.0286112	0.118736	0.0406269	0.0697164	0.464567	0.0496905	Not_Sig
b4521	ycgI	hypothetical protein (NCBI)	0.564281	0.0983031	0.753319	0.0914754	0.189038	0.464567	0.134281	Not_Sig
b4468	glcE	glycolate oxidase FAD binding subunit (NCBI)	-0.327532	0.0244749	-0.166698	0.109846	0.160834	0.464567	0.11254	Not_Sig
b4481	rffT	4-alpha-L-fucosyltransferase (NCBI)	-1.53725	0.353753	-0.93175	0.23111	0.605498	0.464567	0.422555	Not_Sig
b4485	ytfR	predicted sugar transporter subunit: ATP-binding component of ABC superfamily (NCBI)	-0.103782	0.0726936	0.021095	0.0513116	0.124877	0.464567	0.0889789	Not_Sig
b2944	sprT	hypothetical protein (NCBI)	0.185117	0.0449431	0.108734	0.0316821	-0.0763827	0.466535	0.0549876	Not_Sig
b3544	dppA	dipeptide transporter (NCBI)	0.0844668	0.0341318	-0.0294226	0.0744968	-0.113889	0.466535	0.0819437	Not_Sig
b2186	yejK	nucleoid-associated protein NdpA (NCBI)	0.354374	0.0341059	0.286081	0.0356162	-0.0682929	0.469417	0.0493125	Not_Sig
b2627	yfjK	CP4-57 prophage; conserved protein (NCBI)	-0.0115365	0.0147556	0.0740994	0.0601308	0.0856359	0.470179	0.0619148	Not_Sig
b0432	cyoA	cytochrome o ubiquinol oxidase subunit II (NCBI)	-1.19642	0.169305	-0.956968	0.0385545	0.239451	0.470451	0.173639	Not_Sig
b0759	galE	UDP-galactose-4-epimerase (VIMSS)	-2.75907	0.263567	-2.39221	0.032782	0.366866	0.470451	0.265598	Not_Sig
b2336	yfcS	predicted periplasmic pilus chaperone (NCBI)	-0.0461367	0.0718604	0.065549	0.0371057	0.111686	0.470451	0.0808749	Not_Sig
b3438	gntR	DNA-binding transcriptional repressor (NCBI)	-0.437127	0.0752524	-0.314693	0.0471992	0.122434	0.470451	0.0888296	Not_Sig
b3545	proK	tRNA-Pro (NCBI)	-0.491339	0.113945	-0.786721	0.181302	-0.295382	0.470451	0.214135	Not_Sig
b1252	tonB	membrane spanning protein in TonB-ExbB-ExbD complex (NCBI)	-4.26706	0.784456	-3.12563	0.270242	1.14143	0.471473	0.8297	Not_Sig
b2625	yfjI	CP4-57 prophage; predicted protein (NCBI)	-0.285595	0.456859	0.474329	0.310756	0.759924	0.471473	0.55253	Not_Sig
b0240	crl	DNA-binding transcriptional regulator (NCBI)	0.105599	0.0375066	0.176236	0.0354722	0.0706365	0.471535	0.0516238	Not_Sig
b0977	hyaF	protein involved in nickel incorporation into hydrogenase-1 proteins (NCBI)	0.150762	0.0598954	0.0580048	0.031793	-0.092757	0.471535	0.0678104	Not_Sig
b1179	ycgL	conserved protein (NCBI)	0.306432	0.0375101	0.0511043	0.182074	-0.255328	0.471535	0.185897	Not_Sig
b1377	ompN	outer membrane pore protein N, non-specific (NCBI)	-0.0129647	0.0586017	-0.0934359	0.00527502	-0.0804712	0.471535	0.0588387	Not_Sig
b1828	b1828	putative transport protein (VIMSS)	-0.0285081	0.0211317	0.0544622	0.0566686	0.0829703	0.471535	0.0604804	Not_Sig
b1983	yeeN	hypothetical protein (NCBI)	0.224235	0.0537396	0.0770946	0.0930651	-0.147141	0.471535	0.107467	Not_Sig
b2183	rsuA	16S rRNA pseudouridylate 516 synthase (NCBI)	-0.351467	0.0934786	-0.15667	0.106749	0.194797	0.471535	0.141893	Not_Sig
b2428	yfeU	N-acetylmuramic acid-6-phosphate etherase (NCBI)	0.150792	0.104152	-0.0512943	0.104867	-0.202086	0.471535	0.1478	Not_Sig
b3572	avtA	valine--pyruvate transaminase (NCBI)	-0.37861	0.0366445	-0.43427	0.0175789	-0.0556607	0.471535	0.0406428	Not_Sig
b2023	hisH	imidazole glycerol phosphate synthase subunit HisH (NCBI)	-0.128479	0.0618118	0.0306366	0.0987676	0.159116	0.472238	0.116515	Not_Sig
b0125	hpt	hypoxanthine phosphoribosyltransferase (VIMSS)	0.288117	0.318919	-0.194118	0.152715	-0.482236	0.472992	0.353598	Not_Sig
b0587	fepE	regulator of length of O-antigen component of lipopolysaccharide chains (NCBI)	-0.167554	0.118356	-0.350241	0.0628977	-0.182688	0.472992	0.134031	Not_Sig
b0945	pyrD	dihydroorotate dehydrogenase (NCBI)	-0.624359	0.137491	-0.324094	0.17256	0.300264	0.474118	0.220637	Not_Sig
b2793	syd	SecY interacting protein Syd (NCBI)	-0.069434	0.046344	-0.00146738	0.0187459	0.0679666	0.474537	0.0499918	Not_Sig
b0809	glnQ	glutamine ABC transporter ATP-binding protein (NCBI)	0.0566935	0.0920498	0.187766	0.0297616	0.131072	0.477973	0.0967415	Not_Sig
b0428	cyoE	protoheme IX farnesyltransferase (NCBI)	-1.40245	0.118977	-1.19865	0.0932708	0.203797	0.478403	0.151179	Not_Sig
b1296	ycjJ	putative amino acid/amine transport protein (VIMSS)	-0.0145661	0.0657058	0.124614	0.0795548	0.13918	0.478403	0.103181	Not_Sig
b1299	puuR	DNA-binding transcriptional repressor (NCBI)	0.153245	0.0548926	0.35885	0.142678	0.205605	0.478403	0.152873	Not_Sig
b1963	b1963	orf, hypothetical protein (VIMSS)	-0.312656	0.159801	-0.08288	0.0596983	0.229776	0.478403	0.170588	Not_Sig
b2285	nuoE	NADH dehydrogenase subunit E (NCBI)	-0.764388	0.212433	-0.37996	0.191013	0.384428	0.478403	0.285681	Not_Sig
b2684	mprA	DNA-binding transcriptional repressor of microcin B17 synthesis and multidrug efflux (NCBI)	-0.261931	0.131255	-0.0629208	0.0681145	0.199011	0.478403	0.147876	Not_Sig
b3115	tdcD	propionate kinase/acetate kinase C, anaerobic (RefSeq)	-0.0806536	0.024026	-0.0240352	0.0345454	0.0566184	0.478403	0.0420789	Not_Sig
b3405	ompR	osmolarity response regulator (NCBI)	-3.20153	0.338379	-1.69953	1.05825	1.502	0.478403	1.11103	Not_Sig
b3990	thiH	thiamine biosynthesis protein ThiH (NCBI)	0.338304	0.056027	0.229445	0.058029	-0.108859	0.478403	0.0806622	Not_Sig
b4590	ybfK	hypothetical protein (RefSeq)	0.471245	0.418155	1.09832	0.204579	0.627077	0.478403	0.465518	Not_Sig
b4595	yciY	hypothetical protein (RefSeq)	1.00471	0.0981095	0.860092	0.0435115	-0.144617	0.478403	0.107325	Not_Sig
b1594	dgsA	DNA-binding transcriptional repressor (NCBI)	-0.640902	0.210559	-0.931957	0.0512829	-0.291056	0.479355	0.216714	Not_Sig
b0546	ybcM	DLP12 prophage; predicted DNA-binding transcriptional regulator (NCBI)	-0.161294	0.0529938	-0.298941	0.0881589	-0.137647	0.480169	0.102861	Not_Sig
b2687	luxS	S-ribosylhomocysteinase (NCBI)	0.0837001	0.0502596	-6.7658e-06	0.0373025	-0.0837068	0.480169	0.06259	Not_Sig
b2986	yghT	predicted protein with nucleoside triphosphate hydrolase domain (NCBI)	-0.114555	0.0773671	-0.229789	0.0378506	-0.115234	0.480169	0.0861298	Not_Sig
b3155	yhbQ	hypothetical protein (NCBI)	-0.351533	0.0624727	-0.232886	0.0631663	0.118647	0.480169	0.0888416	Not_Sig
b3416	malQ	4-alpha-glucanotransferase (amylomaltase) (NCBI)	-0.22275	0.0675175	-0.131134	0.0110658	0.0916164	0.480169	0.0684183	Not_Sig
b3581	sgbH	3-keto-L-gulonate 6-phosphate decarboxylase (NCBI)	0.225055	0.0680438	0.123026	0.034556	-0.102029	0.480169	0.0763157	Not_Sig
b3677	yidI	predicted inner membrane protein (NCBI)	-0.2225	0.0671512	-0.120899	0.0357919	0.101602	0.480169	0.0760943	Not_Sig
b3693	dgoK	2-oxo-3-deoxygalactonate kinase (NCBI)	-0.0176493	0.0229558	0.0545044	0.0489079	0.0721537	0.480169	0.0540273	Not_Sig
b4225	chpB	toxin of the ChpB-ChpS toxin-antitoxin system (NCBI)	0.244563	0.0520418	0.143873	0.0546267	-0.10069	0.480169	0.0754481	Not_Sig
b0578	nfnB	dihydropteridine reductase, NAD(P)H-dependent, oxygen-insensitive (NCBI)	0.0600975	0.0502912	-0.0321333	0.0475596	-0.0922308	0.481322	0.069218	Not_Sig
b0307	ykgF	predicted amino acid dehydrogenase with NAD(P)-binding domain and ferridoxin-like domain (NCBI)	-0.0136579	0.0100484	-0.0922787	0.0586317	-0.0786208	0.481488	0.0594865	Not_Sig
b0679	nagE	fused N-acetyl glucosamine specific PTS enzyme: IIC, IIB , and IIA components (NCBI)	0.287371	0.0935472	0.16067	0.0210008	-0.126701	0.481488	0.0958755	Not_Sig
b1473	yddG	predicted methyl viologen efflux pump (RefSeq)	-0.0858178	0.0568525	0.073012	0.105413	0.15883	0.481488	0.119767	Not_Sig
b1741	ydjQ	endonuclease of nucleotide excision repair (NCBI)	-0.241772	0.242937	0.0963378	0.0762306	0.33811	0.481488	0.254617	Not_Sig
b2064	asmA	predicted assembly protein (NCBI)	-0.207767	0.0343572	-0.115548	0.0607852	0.0922191	0.481488	0.069823	Not_Sig
b2173	yeiR	predicted enzyme (NCBI)	-0.0579527	0.0167358	-0.168684	0.0820253	-0.110731	0.481488	0.0837152	Not_Sig
b2267	elaA	predicted acyltransferase with acyl-CoA N-acyltransferase domain (NCBI)	0.0887314	0.0402294	0.173479	0.049441	0.0847481	0.481488	0.0637402	Not_Sig
b2437	yfeG	predicted DNA-binding transcriptional regulator (NCBI)	0.0997038	0.0246066	-0.0348754	0.0982711	-0.134579	0.481488	0.101305	Not_Sig
b2670	ygaW	predicted inner membrane protein (NCBI)	-0.10626	0.0427948	-0.167242	0.0165785	-0.060982	0.481488	0.0458938	Not_Sig
b2882	ygfO	putative transport protein (VIMSS)	0.0233231	0.024716	-0.0165586	0.0171135	-0.0398817	0.481488	0.0300624	Not_Sig
b3268	yhdW	predicted amino-acid transporter subunit (NCBI)	0.248998	0.0461531	0.150961	0.0581287	-0.0980369	0.481488	0.074223	Not_Sig
b3498	prlC	oligopeptidase A (NCBI)	-0.129589	0.0919972	-0.251843	0.00723573	-0.122254	0.481488	0.0922814	Not_Sig
b3627	rfaI	UDP-D-galactose:(glucosyl)lipopolysaccharide- alpha-1,3-D-galactosyltransferase (NCBI)	-0.4364	0.0183078	-0.290264	0.109022	0.146136	0.481488	0.110548	Not_Sig
b4321	gntP	fructuronate transporter (NCBI)	-0.0457604	0.052635	0.0257169	0.0124799	0.0714773	0.481488	0.0540943	Not_Sig
b1728	ydjM	predicted inner membrane protein regulated by LexA (RefSeq)	-0.224205	0.0758349	-0.1198	0.0228788	0.104405	0.482396	0.079211	Not_Sig
b3485	yhhJ	predicted transporter subunit: membrane component of ABC superfamily (RefSeq)	0.0442475	0.062197	0.126539	0.00577828	0.0822912	0.482396	0.0624648	Not_Sig
b4687	shoB	toxic membrane protein (RefSeq)	0.28935	0.0691218	0.462697	0.111973	0.173347	0.482396	0.131589	Not_Sig
b3399	yrfG	putative phosphatase (VIMSS)	0.0814771	0.0352439	0.0336743	0.00889438	-0.0478028	0.483703	0.0363489	Not_Sig
b1836	yebV	orf, hypothetical protein (VIMSS)	0.00800554	0.220576	-0.289399	0.0533417	-0.297405	0.486804	0.226935	Not_Sig
b3502	arsB	arsenical pump membrane protein (VIMSS)	0.100451	0.053549	0.0281586	0.0133104	-0.0722924	0.486804	0.0551785	Not_Sig
b0375	yaiV	predicted DNA-binding transcriptional regulator (RefSeq)	-0.488647	0.266579	-0.108868	0.114509	0.379779	0.486879	0.290132	Not_Sig
b0760	modF	fused molybdate transporter subunits of ABC superfamily: ATP-binding components (NCBI)	-0.000859411	0.0263035	-0.10094	0.0718593	-0.10008	0.486879	0.0765221	Not_Sig
b0964	yccT	hypothetical protein (NCBI)	0.142588	0.0561835	-0.00489918	0.0981807	-0.147487	0.486879	0.11312	Not_Sig
b1044	ymdA	hypothetical protein (NCBI)	-0.1379	0.133486	0.0381197	0.0174133	0.17602	0.486879	0.134617	Not_Sig
b1914	uvrY	response regulator (NCBI)	0.0142507	0.0648432	0.121289	0.0501023	0.107038	0.486879	0.0819444	Not_Sig
b3566	xylF	D-xylose transporter subunit (NCBI)	-0.063361	0.0759497	-0.185677	0.0550859	-0.122316	0.486879	0.0938233	Not_Sig
b3715	yieH	predicted hydrolase (NCBI)	0.0441022	0.0228691	0.0943447	0.030971	0.0502425	0.486879	0.0384994	Not_Sig
b4306	yjhP	KpLE2 phage-like element; predicted methyltransferase (NCBI)	-0.0395101	0.0704296	0.0686541	0.0437673	0.108164	0.486879	0.082921	Not_Sig
b1366	ydaY	Rac prophage; predicted protein (RefSeq)	-0.0916534	0.0521825	-0.0120286	0.0325175	0.0796248	0.489417	0.061485	Not_Sig
b1755	ynjC	fused transporter subunits of ABC superfamily: membrane components (RefSeq)	0.0911048	0.068193	0.235427	0.0880631	0.144322	0.489417	0.11138	Not_Sig
b1827	kdgR	predicted DNA-binding transcriptional regulator (NCBI)	-0.349015	0.0701904	-0.167283	0.12126	0.181732	0.489417	0.14011	Not_Sig
b1900	araG	fused L-arabinose transporter subunits of ABC superfamily: ATP-binding components (NCBI)	-0.0200026	0.116868	0.154715	0.066448	0.174718	0.489417	0.134438	Not_Sig
b2631	yfjO	orf, hypothetical protein (VIMSS)	0.254957	0.373999	-0.232605	0.0428006	-0.487562	0.489417	0.37644	Not_Sig
b3150	yraP	hypothetical protein (NCBI)	-0.0867475	0.0658436	0.0539552	0.0862313	0.140703	0.489417	0.108495	Not_Sig
b3427	yzgL	orf, hypothetical protein (VIMSS)	0.0289469	0.0229831	0.185143	0.118479	0.156196	0.489417	0.120688	Not_Sig
b3923	yiiT	stress-induced protein (NCBI)	0.135729	0.0216742	0.0870671	0.0307353	-0.048662	0.489417	0.0376089	Not_Sig
b3747	trkD	potassium transporter (NCBI)	-0.144803	0.0228388	-0.194605	0.0308666	-0.049802	0.489417	0.0383974	Not_Sig
b3197	kdsD	D-arabinose 5-phosphate isomerase (NCBI)	0.328907	0.101248	0.155275	0.0882419	-0.173632	0.489699	0.134305	Not_Sig
b4061	yjcC	predicted signal transduction protein (EAL domain containing protein) (NCBI)	-0.236402	0.00391482	-0.178133	0.0449417	0.0582689	0.49006	0.0451119	Not_Sig
b1408	b1408	probable enzyme (VIMSS)	-0.0405701	0.0283899	0.122588	0.123466	0.163158	0.492897	0.126688	Not_Sig
b0683	fur	ferric uptake regulator (NCBI)	0.260944	0.611998	-0.578799	0.235107	-0.839743	0.495887	0.655604	Not_Sig
b0755	gpmA	phosphoglyceromutase (NCBI)	-0.126351	0.108568	-0.275807	0.0421863	-0.149456	0.495887	0.116476	Not_Sig
b2540	hcaC	3-phenylpropionate dioxygenase, predicted ferredoxin subunit (NCBI)	0.322443	0.0230173	0.219908	0.0766294	-0.102536	0.495887	0.0800116	Not_Sig
b3883	yihV	putative kinase (VIMSS)	0.235673	0.0480878	0.170835	0.015638	-0.0648381	0.495887	0.0505666	Not_Sig
b3911	cpxA	two-component sensor protein (NCBI)	-1.00618	0.023026	-0.790439	0.166512	0.215745	0.495887	0.168096	Not_Sig
b2033	wbbJ	predicted acyl transferase (NCBI)	0.0643991	0.0632957	-0.0313442	0.0398586	-0.0957433	0.495995	0.0748001	Not_Sig
b2188	yejM	predicted hydrolase, inner membrane (NCBI)	-0.646048	0.143603	-0.42289	0.0991009	0.223158	0.496209	0.174479	Not_Sig
b0028	fkpB	FKBP-type peptidyl-prolyl cis-trans isomerase (rotamase) (NCBI)	-0.0526766	0.115133	-0.367675	0.218567	-0.314998	0.497833	0.247037	Not_Sig
b1801	yeaV	predicted transporter (NCBI)	-0.0290848	0.0459253	0.0331414	0.0163997	0.0622263	0.497833	0.0487656	Not_Sig
b2341	yfcX	fused enoyl-CoA hydratase and epimerase and isomerase/3-hydroxyacyl-CoA dehydrogenase (NCBI)	0.206657	0.0748291	0.109821	0.0129961	-0.0968361	0.497833	0.0759493	Not_Sig
b1190	dadX	alanine racemase (NCBI)	0.291539	0.0472117	0.191064	0.063251	-0.100475	0.498308	0.078928	Not_Sig
b1991	cobT	nicotinate-nucleotide--dimethylbenzimidazolephosphoribosyltransferase (NCBI)	-0.0757977	0.0481262	0.0229716	0.0608426	0.0987693	0.498308	0.0775754	Not_Sig
b4392	slt	soluble lytic murein transglycosylase (VIMSS)	0.00626356	0.0536004	0.0799853	0.0222668	0.0737218	0.50031	0.0580414	Not_Sig
b3324	gspC	general secretory pathway component, cryptic (NCBI)	0.0188599	0.043715	-0.0454438	0.0258773	-0.0643037	0.501581	0.0507999	Not_Sig
b3661	nlpA	cytoplasmic membrane lipoprotein-28 (NCBI)	-0.221368	0.0507685	-0.122029	0.0598063	0.0993394	0.501581	0.078449	Not_Sig
b3775	ppiC	peptidyl-prolyl cis-trans isomerase C (rotamase C) (NCBI)	0.313705	0.109983	0.16477	0.0415304	-0.148935	0.501581	0.117563	Not_Sig
b4567	yjjZ	hypothetical protein (NCBI)	-0.0724878	0.082344	0.0816053	0.0895165	0.154093	0.501581	0.121629	Not_Sig
b0866	ybjQ	hypothetical protein (NCBI)	0.103533	0.20925	0.374974	0.0485032	0.271441	0.502173	0.214798	Not_Sig
b3603	lldP	L-lactate permease (NCBI)	-0.311349	0.0455364	-0.246566	0.0235292	0.0647826	0.502173	0.0512561	Not_Sig
b1589	ynfG	oxidoreductase, Fe-S subunit (NCBI)	0.0634462	0.0719221	-0.181732	0.180388	-0.245178	0.502598	0.194198	Not_Sig
b4381	deoC	deoxyribose-phosphate aldolase (NCBI)	-0.0937065	0.071932	0.0631118	0.101446	0.156818	0.503347	0.12436	Not_Sig
b3573	yiaI	predicted hydrogenase, 4Fe-4S ferredoxin-type component (NCBI)	0.059695	0.0537095	0.214522	0.11061	0.154827	0.503687	0.122961	Not_Sig
b3991	thiG	thiamin biosynthesis, thiazole moiety (VIMSS)	0.368692	0.0179575	0.462828	0.0725477	0.0941362	0.503687	0.0747371	Not_Sig
b1349	recT	Rac prophage; recombination and repair protein (NCBI)	-0.0920171	0.0708464	0.0372922	0.0746386	0.129309	0.505511	0.102908	Not_Sig
b1248	b1248	orf, hypothetical protein (VIMSS)	-0.147429	0.0615926	-0.0601907	0.0322219	0.0872387	0.505555	0.0695119	Not_Sig
b4457	csrC	regulatory RNA (NCBI)	-0.145177	0.329551	0.281075	0.0820973	0.426251	0.505555	0.339623	Not_Sig
b3120	yhaB	orf, hypothetical protein (VIMSS)	-1.49436	0.342607	-0.744707	0.490276	0.749656	0.506464	0.598122	Not_Sig
b1219	ychN	hypothetical protein (NCBI)	0.149692	0.0746251	0.266126	0.0554494	0.116434	0.506693	0.0929707	Not_Sig
b1428	ydcK	predicted enzyme (NCBI)	0.0919003	0.139828	-0.0968309	0.0565015	-0.188731	0.506789	0.150812	Not_Sig
b3609	secB	export protein SecB (NCBI)	-1.54259	0.515062	-2.46961	0.532922	-0.927026	0.506789	0.741144	Not_Sig
b0443	ybaW	hypothetical protein (NCBI)	0.0546463	0.0785092	0.207944	0.0944618	0.153297	0.507269	0.122828	Not_Sig
b2083	yegZ	orf, hypothetical protein (VIMSS)	0.0421174	0.145257	0.271554	0.112867	0.229436	0.507269	0.183953	Not_Sig
b3154	yhbP	hypothetical protein (NCBI)	-0.120273	0.112412	0.0616034	0.0927936	0.181877	0.507269	0.145764	Not_Sig
b3481	nikR	nickel responsive regulator (NCBI)	-0.0286595	0.0569484	0.0812048	0.067256	0.109864	0.507269	0.0881277	Not_Sig
b4119	melA	alpha-galactosidase, NAD(P)-binding (NCBI)	-0.0341985	0.0254109	-0.0830734	0.0297441	-0.0488748	0.507269	0.0391206	Not_Sig
b1147	ymfL	e14 prophage; predicted DNA-binding transcriptional regulator (RefSeq)	0.0690709	0.148591	-0.119253	0.0297201	-0.188324	0.508997	0.151534	Not_Sig
b3532	bcsB	regulator of cellulose synthase, cyclic di-GMP binding (NCBI)	-0.0276265	0.0296193	0.0175176	0.0210323	0.0451441	0.508997	0.0363272	Not_Sig
b3964	yijD	conserved inner membrane protein (NCBI)	0.256377	0.106039	0.100605	0.0667944	-0.155772	0.508997	0.125323	Not_Sig
b2934	cmtB	predicted mannitol-specific enzyme IIA component of PTS (NCBI)	-0.107377	0.504482	-0.822119	0.278597	-0.714742	0.510014	0.576297	Not_Sig
b3097	yqjC	orf, hypothetical protein (VIMSS)	-0.0479451	0.0772627	0.0719934	0.0580795	0.119939	0.510014	0.0966579	Not_Sig
b0992	yccM	predicted 4Fe-4S membrane protein (NCBI)	-0.0555809	0.038742	0.00223874	0.0261134	0.0578196	0.511783	0.046721	Not_Sig
b1009	rarA	predicted hydrolase (NCBI)	-0.120171	0.10292	0.027712	0.0611164	0.147883	0.511783	0.119698	Not_Sig
b2032	wbbK	lipopolysaccharide biosynthesis protein (NCBI)	0.017092	0.0309465	-0.0849478	0.0766722	-0.10204	0.511783	0.082682	Not_Sig
b2671	ygaC	hypothetical protein (NCBI)	-0.13386	0.0517108	-0.0538055	0.0391038	0.0800545	0.511783	0.0648315	Not_Sig
b3356	yhfA	hypothetical protein (NCBI)	0.116614	0.0141987	0.257732	0.113224	0.141118	0.511783	0.114111	Not_Sig
b3721	bglB	cryptic phospho-beta-glucosidase B (NCBI)	0.0207386	0.0503481	-0.0482861	0.0243144	-0.0690247	0.511783	0.0559118	Not_Sig
b1128	ycfD	orf, hypothetical protein (VIMSS)	-0.223443	0.0864614	-0.0482594	0.112931	0.175184	0.512299	0.142229	Not_Sig
b1634	tppB	putative tripeptide transporter permease (NCBI)	0.0414213	0.0314723	0.12741	0.0623322	0.0859891	0.512299	0.069827	Not_Sig
b2313	cvpA	membrane protein required for colicin V production (NCBI)	-0.0634009	0.132974	-0.276944	0.111271	-0.213543	0.512299	0.173388	Not_Sig
b0913	ycaI	orf, hypothetical protein (VIMSS)	0.100236	0.0341042	0.151497	0.0239536	0.0512611	0.513045	0.0416758	Not_Sig
b2509	xseA	exodeoxyribonuclease VII large subunit (NCBI)	-0.0131708	0.104128	0.178905	0.116586	0.192076	0.51357	0.156317	Not_Sig
b1223	narK	nitrate/nitrite transporter (NCBI)	0.37566	0.0455621	0.254564	0.0874965	-0.121097	0.514065	0.0986486	Not_Sig
b3989	htrC	heat shock protein (NCBI)	0.314876	0.0214562	0.366931	0.0366056	0.0520554	0.514068	0.0424304	Not_Sig
b1981	shiA	shikimate transporter (NCBI)	0.0850906	0.155114	-0.118558	0.0601305	-0.203648	0.516076	0.166361	Not_Sig
b0830	yliB	predicted peptide transporter subunit: periplasmic-binding component of ABC superfamily (NCBI)	0.0267127	0.104465	0.16764	0.0493069	0.140927	0.51631	0.115516	Not_Sig
b0929	ompF	outer membrane porin 1a (Ia;b;F) (NCBI)	0.224926	0.03059	0.134599	0.067582	-0.0903269	0.51631	0.0741827	Not_Sig
b1462	b1462	orf, hypothetical protein (VIMSS)	-0.0261998	0.17844	0.234157	0.118052	0.260357	0.51631	0.213955	Not_Sig
b1739	osmE	DNA-binding transcriptional activator (NCBI)	-0.229972	0.318215	-0.621876	0.0480755	-0.391904	0.51631	0.321826	Not_Sig
b2259	pmrD	polymyxin resistance protein B (VIMSS)	0.498989	0.0916737	0.165514	0.257041	-0.333476	0.51631	0.272899	Not_Sig
b3050	yqiJ	predicted inner membrane protein (NCBI)	-0.224837	0.108317	-0.0898482	0.023257	0.134989	0.51631	0.110786	Not_Sig
b3593	rhsA	rhsA element core protein RshA (NCBI)	-0.0502968	0.0485509	0.0177723	0.0277234	0.0680691	0.51631	0.0559086	Not_Sig
b3874	yihN	predicted transporter (NCBI)	0.00384663	0.0281521	-0.0644885	0.0484496	-0.0683351	0.51631	0.0560348	Not_Sig
b3973	birA	biotin--protein ligase (NCBI)	0.0945945	0.0364303	-0.0266226	0.0923804	-0.121217	0.51631	0.0993041	Not_Sig
b4105	phnD	phosphonate/organophosphate ester transporter subunit (NCBI)	-0.101236	0.0249046	-0.151761	0.0330442	-0.0505247	0.51631	0.0413782	Not_Sig
b1889	motB	flagellar motor protein MotB (NCBI)	0.0891183	0.093861	0.224007	0.0591903	0.134888	0.516906	0.110966	Not_Sig
b1804	rnd	ribonuclease D (NCBI)	0.626893	0.0957285	0.354839	0.202629	-0.272053	0.517846	0.224104	Not_Sig
b4004	zraR	fused DNA-binding response regulator in two-component regulatory system with ZraS: response regulator/sigma54 interaction protein (NCBI)	0.312342	0.0295462	0.232513	0.0590527	-0.0798288	0.522242	0.0660318	Not_Sig
b3555	yiaG	predicted transcriptional regulator (NCBI)	-0.127579	0.171176	0.123531	0.118128	0.25111	0.522428	0.20798	Not_Sig
b3791	rffA	TDP-4-oxo-6-deoxy-D-glucose transaminase (NCBI)	-0.687656	0.249893	-1.05265	0.17007	-0.36499	0.522428	0.302275	Not_Sig
b0825	mipB	putative transaldolase (VIMSS)	0.0399699	0.0304612	-0.0309386	0.0502978	-0.0709085	0.523261	0.0588027	Not_Sig
b0337	codA	cytosine deaminase (NCBI)	-0.0145992	0.0092218	0.0342348	0.0395622	0.048834	0.523634	0.0406228	Not_Sig
b1039	csgE	predicted transport protein (NCBI)	0.0685418	0.0524702	0.191264	0.0873903	0.122722	0.523634	0.101932	Not_Sig
b1955	yedP	hypothetical protein (NCBI)	-0.103493	0.148242	0.0855167	0.0527209	0.18901	0.523634	0.157338	Not_Sig
b2165	yeiN	hypothetical protein (NCBI)	-0.343068	0.149372	-0.0982352	0.138808	0.244833	0.523634	0.203911	Not_Sig
b2291	yfbR	hypothetical protein (NCBI)	-0.0864721	0.0321916	0.036213	0.0972049	0.122685	0.523634	0.102397	Not_Sig
b2787	gudD	(D)-glucarate dehydratase 1 (NCBI)	0.10908	0.0851114	0.00678583	0.00559101	-0.102295	0.523634	0.0852948	Not_Sig
b3223	nanE	predicted N-acetylmannosamine-6-P epimerase (NCBI)	0.235784	0.0700384	0.136666	0.0440469	-0.099118	0.523634	0.0827376	Not_Sig
b3355	prkB	predicted phosphoribulokinase (NCBI)	0.0737	0.0231485	0.134845	0.045381	0.0611446	0.523634	0.0509439	Not_Sig
b3606	yibK	predicted rRNA methylase (NCBI)	0.0808278	0.0393168	-0.00702792	0.061883	-0.0878557	0.523634	0.0733166	Not_Sig
b3901	yiiL	L-rhamnose mutarotase (NCBI)	0.123738	0.0437333	0.0641663	0.0232343	-0.0595713	0.523634	0.0495221	Not_Sig
b4096	phnL	carbon-phosphorus lyase complex subunit (NCBI)	-0.0991664	0.104705	-0.29643	0.126256	-0.197264	0.523634	0.164023	Not_Sig
b0230	mbhA	putative motility protein (VIMSS)	0.0873228	0.0450381	0.185543	0.0688777	0.0982202	0.525687	0.0822956	Not_Sig
b1897	otsB	trehalose-6-phosphate phosphatase, biosynthetic (NCBI)	-0.635181	0.198188	-0.356616	0.122811	0.278565	0.525687	0.233155	Not_Sig
b2105	yohL	hypothetical protein (NCBI)	0.0615052	0.0582179	0.134853	0.0197214	0.0733478	0.525687	0.0614675	Not_Sig
b4472	yhdP	conserved membrane protein, predicted transporter (NCBI)	-0.147128	0.00540384	-0.103123	0.0364528	0.0440053	0.525687	0.0368512	Not_Sig
b2281	nuoI	NADH dehydrogenase subunit I (NCBI)	-0.0110823	0.0667513	0.434692	0.368712	0.445775	0.528728	0.374706	Not_Sig
b2157	yeiE	predicted DNA-binding transcriptional regulator (NCBI)	0.0843861	0.123882	0.232899	0.0171517	0.148512	0.529801	0.125064	Not_Sig
b3522	yhjD	conserved inner membrane protein (NCBI)	-0.0666779	0.0263465	-0.0203783	0.0287499	0.0462996	0.529801	0.0389961	Not_Sig
b1132	hflD	hypothetical protein (NCBI)	0.255245	0.018492	0.100495	0.129171	-0.15475	0.529834	0.130488	Not_Sig
b2485	hyfE	hydrogenase 4, membrane subunit (NCBI)	0.074143	0.0855183	0.18395	0.0354953	0.109807	0.529834	0.0925921	Not_Sig
b0064	araC	DNA-binding transcriptional dual regulator (NCBI)	-0.0675562	0.0496463	0.0426293	0.0794575	0.110186	0.532129	0.0936923	Not_Sig
b0124	gcd	glucose dehydrogenase (NCBI)	0.237879	0.0191282	0.176815	0.048215	-0.0610638	0.532129	0.0518708	Not_Sig
b0192	nlpE	lipoprotein involved with copper homeostasis and adhesion (NCBI)	0.211194	0.0572321	0.12605	0.0446678	-0.0851438	0.532129	0.0725998	Not_Sig
b0412	yajI	orf, hypothetical protein (VIMSS)	0.0515971	0.0993502	0.201982	0.0809367	0.150385	0.532129	0.128145	Not_Sig
b0828	iaaA	L-asparaginase (NCBI)	-0.214289	0.196565	0.0573371	0.123094	0.271626	0.532129	0.231927	Not_Sig
b0965	b0965	orf, hypothetical protein (VIMSS)	0.136357	0.106764	-0.0490127	0.115809	-0.18537	0.532129	0.157513	Not_Sig
b1372	b1372	putative membrane protein (VIMSS)	-0.29222	0.146076	-0.0475633	0.147938	0.244657	0.532129	0.207904	Not_Sig
b2003	yeeT	CP4-44 prophage; predicted protein (NCBI)	0.254926	0.165337	-0.0590041	0.211356	-0.31393	0.532129	0.268342	Not_Sig
b2193	narP	DNA-binding response regulator in two-component regulatory system with NarQ or NarX (NCBI)	-0.140275	0.107	-0.00140156	0.0511127	0.138874	0.532129	0.118581	Not_Sig
b2325	yfcL	hypothetical protein (NCBI)	0.361619	0.263495	0.0101455	0.142994	-0.351473	0.532129	0.299794	Not_Sig
b2463	maeB	malic enzyme (NCBI)	0.00934932	0.0448323	-0.0918145	0.0737973	-0.101164	0.532129	0.0863479	Not_Sig
b2498	upp	uracil phosphoribosyltransferase (VIMSS)	-0.967201	0.567158	-0.194663	0.336939	0.772538	0.532129	0.659694	Not_Sig
b2841	araE	arabinose transporter (NCBI)	0.000874507	0.00935719	-0.0614201	0.052166	-0.0622946	0.532129	0.0529985	Not_Sig
b3599	mtlA	fused mannitol-specific PTS enzymes: IIA components/IIB components/IIC components (NCBI)	0.0187328	0.00926786	-0.0069542	0.0198821	-0.025687	0.532129	0.021936	Not_Sig
b3674	yidF	predicted DNA-binding transcriptional regulator (NCBI)	-0.0708252	0.0581681	0.0245165	0.0564105	0.0953418	0.532129	0.0810289	Not_Sig
b3794	rffM	putative UDP-N-acetyl-D-mannosaminuronic acid transferase (NCBI)	-0.760594	0.0545501	-0.596655	0.12908	0.163939	0.532129	0.140133	Not_Sig
b3893	fdoH	formate dehydrogenase-O, Fe-S subunit (NCBI)	-0.0441832	0.0345114	-0.00230839	0.00845746	0.0418748	0.532129	0.0355326	Not_Sig
b3945	gldA	glycerol dehydrogenase, (NAD) (VIMSS)	0.136475	0.0464015	0.201345	0.0294756	0.06487	0.532129	0.0549719	Not_Sig
b4416	rybA	unknown RNA (NCBI)	-0.376327	0.197841	-0.845181	0.347937	-0.468854	0.532129	0.400251	Not_Sig
b4548	ypjJ	hypothetical protein (NCBI)	0.17038	0.0627993	0.28248	0.0714135	0.1121	0.532129	0.095098	Not_Sig
b4622	ytcA	hypothetical protein (RefSeq)	-0.113148	0.160944	-0.354599	0.126488	-0.241451	0.532129	0.2047	Not_Sig
b0845	ybjJ	predicted transporter (NCBI)	0.249678	0.0522671	0.134162	0.0839216	-0.115516	0.533002	0.098867	Not_Sig
b3281	aroE	dehydroshikimate reductase, NAD(P)-binding (NCBI)	-0.0688359	0.100132	-0.191491	0.031809	-0.122655	0.533326	0.105063	Not_Sig
b3269	yhdX	predicted amino-acid transporter subunit (NCBI)	0.149245	0.0591116	0.0716189	0.0305905	-0.0776259	0.533857	0.0665579	Not_Sig
b0034	caiF	transcriptional regulator of cai operon (VIMSS)	-0.0800437	0.0412434	0.0301741	0.0854166	0.110218	0.534996	0.0948526	Not_Sig
b0120	speD	S-adenosylmethionine decarboxylase proenzyme (NCBI)	0.0568832	0.0098608	0.141837	0.0724082	0.0849533	0.534996	0.0730766	Not_Sig
b2622	intA	CP4-57 prophage; integrase (NCBI)	0.180079	0.103111	0.0409432	0.0608528	-0.139135	0.534996	0.119729	Not_Sig
b2676	nrdF	ribonucleotide-diphosphate reductase beta subunit (NCBI)	0.0516197	0.0229007	0.136899	0.0696425	0.0852796	0.534996	0.0733111	Not_Sig
b3574	yiaJ	predicted DNA-binding transcriptional repressor (NCBI)	-0.103469	0.0321574	-0.00575212	0.0775427	0.0977171	0.534996	0.0839462	Not_Sig
b3250	mreC	cell wall structural complex MreBCD transmembrane component MreC (NCBI)	0.36629	0.194444	-0.0377765	0.288629	-0.404066	0.535304	0.348016	Not_Sig
b1992	cobS	cobalamin synthase (NCBI)	0.158082	0.0213093	0.062658	0.0794235	-0.0954241	0.535304	0.0822325	Not_Sig
b0020	nhaR	DNA-binding transcriptional activator (NCBI)	-0.26399	0.0593004	-0.190711	0.0220573	0.0732785	0.536986	0.0632698	Not_Sig
b3414	gntY	predicted gluconate transport associated protein (NCBI)	-2.65904	0.248622	-3.19755	0.394694	-0.538509	0.539632	0.466472	Not_Sig
b4195	ulaC	L-ascorbate-specific enzyme IIA component of PTS (NCBI)	0.0820084	0.0461157	-0.108	0.15794	-0.190009	0.539632	0.164535	Not_Sig
b1214	ychA	predicted transcriptional regulator (NCBI)	0.168603	0.0776192	0.0607767	0.0521869	-0.107827	0.539976	0.0935318	Not_Sig
b3079	ygjJ	hypothetical protein (NCBI)	-0.0862489	0.0820657	0.0117433	0.0219756	0.0979922	0.539976	0.0849571	Not_Sig
b0912	ihfB	integration host factor subunit beta (NCBI)	-0.79393	0.261535	-0.248421	0.394819	0.545509	0.540329	0.473585	Not_Sig
b0285	yagS	predicted oxidoreductase with FAD-binding domain (NCBI)	0.167885	0.0344156	0.0901431	0.0581104	-0.0777415	0.540481	0.067537	Not_Sig
b2123	yehR	orf, hypothetical protein (VIMSS)	-0.0215554	0.0450058	0.0776798	0.0736181	0.0992352	0.540886	0.0862853	Not_Sig
b0735	ybgE	conserved inner membrane protein (NCBI)	0.229685	0.0456605	0.172608	0.0198387	-0.0570769	0.541698	0.0497841	Not_Sig
b2429	murP	N-acetylmuramic acid phosphotransfer permease (NCBI)	0.0708696	0.0211291	-0.019086	0.0756201	-0.0899556	0.541698	0.0785165	Not_Sig
b2700	ygaD	competence damage-inducible protein A (NCBI)	0.162976	0.0508426	0.0685453	0.0649432	-0.0944306	0.541698	0.0824778	Not_Sig
b2902	ygfF	predicted NAD(P)-binding oxidoreductase with NAD(P)-binding Rossmann-fold domain (NCBI)	-0.048014	0.0404805	0.0410506	0.0663167	0.0890647	0.541698	0.0776954	Not_Sig
b3353	yheT	predicted hydrolase (NCBI)	0.152999	0.00901248	0.169047	0.0107128	0.0160479	0.541698	0.0139996	Not_Sig
b3836	b3836	orf, hypothetical protein (VIMSS)	-0.0779271	0.155184	0.206711	0.193189	0.284639	0.541698	0.247799	Not_Sig
b4464	ygfQ	predicted transporter (NCBI)	-0.0345601	0.0102854	0.0415473	0.0656623	0.0761075	0.541698	0.066463	Not_Sig
b0019	nhaA	pH-dependent sodium/proton antiporter (NCBI)	-7.99985	0.200763	-7.62492	0.259881	0.374928	0.543268	0.328396	Not_Sig
b2452	eutH	predicted inner membrane protein (NCBI)	0.066271	0.0504175	-0.0285801	0.066042	-0.0948511	0.543268	0.0830871	Not_Sig
b3557	insJ	IS150 protein InsA (NCBI)	-0.302898	0.0800683	-0.085872	0.172207	0.217026	0.543268	0.189911	Not_Sig
b2470	acrD	aminoglycoside/multidrug efflux system (NCBI)	0.0591997	0.0721152	-0.0335599	0.0377062	-0.0927596	0.544454	0.0813779	Not_Sig
b1451	yncD	predicted iron outer membrane transporter (NCBI)	-0.151235	0.0999067	-0.278284	0.050058	-0.127049	0.545591	0.111746	Not_Sig
b2431	b2431	orf, hypothetical protein (VIMSS)	-0.808706	0.25157	-0.521707	0.0196498	0.286999	0.545591	0.252336	Not_Sig
b3859	yihE	predicted kinase (NCBI)	0.167611	0.064153	0.25535	0.0428284	0.087739	0.545591	0.0771355	Not_Sig
b3047	yqiH	putative membrane protein (VIMSS)	-1.2347	0.350221	-0.602943	0.431975	0.63176	0.545907	0.556109	Not_Sig
b1956	b1956	orf, hypothetical protein (VIMSS)	-0.00172552	0.0402871	0.0589652	0.0352105	0.0606908	0.546458	0.0535054	Not_Sig
b4678	yoeI	expressed protein (RefSeq)	1.0062	0.274058	1.39303	0.202682	0.386834	0.546458	0.340863	Not_Sig
b0953	rmf	ribosome modulation factor (NCBI)	0.119595	0.156797	0.336789	0.110377	0.217194	0.546607	0.191751	Not_Sig
b1771	ydjG	predicted oxidoreductase (NCBI)	-0.00428779	0.0713397	0.109997	0.0713394	0.114284	0.546607	0.100889	Not_Sig
b4609	ryfD	Novel sRNA, function unknown (RefSeq)	0.53061	0.0491242	0.458403	0.0406612	-0.0722064	0.546607	0.0637693	Not_Sig
b0974	hyaC	hydrogenase 1, b-type cytochrome subunit (NCBI)	-0.034116	0.0425195	0.0181891	0.0182217	0.0523051	0.547695	0.0462595	Not_Sig
b1661	cfa	cyclopropane fatty acyl phospholipid synthase (unsaturated-phospholipid methyltransferase) (NCBI)	-0.291454	0.053615	-0.207506	0.0514369	0.0839483	0.547917	0.0742989	Not_Sig
b4435	isrC	unknown RNA (NCBI)	0.753865	0.0994996	0.520163	0.181503	-0.233702	0.548128	0.206987	Not_Sig
b2201	ccmA	ATP binding protein of heme exporter A (VIMSS)	-0.105756	0.123056	0.0504561	0.0634195	0.156212	0.548187	0.138437	Not_Sig
b4018	iclR	repressor of aceBA operon (VIMSS)	0.00524681	0.129091	-0.151988	0.052868	-0.157234	0.548884	0.139497	Not_Sig
b1440	ydcS	predicted spermidine/putrescine transporter subunit (NCBI)	-0.0123207	0.0385745	0.0550074	0.0456884	0.067328	0.54949	0.0597948	Not_Sig
b0346	mhpR	DNA-binding transcriptional activator, 3HPP-binding (RefSeq)	0.116168	0.0956439	-0.0105225	0.0594641	-0.126691	0.54999	0.112622	Not_Sig
b0448	mdlA	fused predicted multidrug transporter subunits of ABC superfamily: ATP-binding components (NCBI)	0.108234	0.0458884	0.172588	0.0342242	0.064354	0.550136	0.0572455	Not_Sig
b3280	yrdB	hypothetical protein (NCBI)	0.211627	0.135621	-0.00187855	0.133191	-0.213506	0.550536	0.190087	Not_Sig
b0787	ybhM	conserved inner membrane protein (NCBI)	-0.16599	0.0690439	-0.0602395	0.0641831	0.10575	0.551177	0.0942684	Not_Sig
b2703	srlE	glucitol/sorbitol-specific enzyme IIB component of PTS (NCBI)	0.182075	0.0580187	0.248324	0.0111311	0.0662491	0.551177	0.0590768	Not_Sig
b2438	b2438	orf, hypothetical protein (VIMSS)	-0.0956363	0.0861316	-0.201087	0.0380196	-0.105451	0.551353	0.0941496	Not_Sig
b2545	yphC	putative oxidoreductase (VIMSS)	0.0950535	0.0151216	0.015802	0.0691227	-0.0792515	0.551353	0.0707574	Not_Sig
b2047	wcaJ	predicted UDP-glucose lipid carrier transferase (NCBI)	0.105866	0.0535448	0.0396711	0.0251106	-0.0661944	0.551425	0.0591405	Not_Sig
b4529	ydbJ	hypothetical protein (NCBI)	0.492559	0.040884	0.687993	0.169836	0.195434	0.551425	0.174687	Not_Sig
b0113	pdhR	transcriptional regulator of pyruvate dehydrogenase complex (NCBI)	0.0448072	0.139747	-0.15243	0.108075	-0.197238	0.551726	0.176662	Not_Sig
b0150	fhuA	ferrichrome outer membrane transporter (NCBI)	0.0866145	0.0026656	0.0622828	0.0216441	-0.0243318	0.551726	0.0218076	Not_Sig
b0763	modA	molybdate transporter subunit (NCBI)	0.167057	0.0455177	0.0995768	0.0400301	-0.0674806	0.551726	0.0606158	Not_Sig
b0863	artI	arginine transporter subunit (NCBI)	-0.116024	0.0915017	0.0674935	0.138381	0.183518	0.551726	0.165897	Not_Sig
b1311	ycjO	predicted sugar transporter subunit: membrane component of ABC superfamily (NCBI)	0.0563801	0.0589257	-0.017479	0.0314482	-0.0738591	0.551726	0.0667924	Not_Sig
b1550	b1550	orf, hypothetical protein (VIMSS)	-0.438713	0.0144131	-0.240367	0.178764	0.198345	0.551726	0.179344	Not_Sig
b1687	ydiJ	predicted FAD-linked oxidoreductase (NCBI)	-0.0584685	0.143564	0.112571	0.0577078	0.17104	0.551726	0.154728	Not_Sig
b1744	astE	succinylglutamate desuccinylase (NCBI)	0.0206889	0.151035	0.201995	0.062529	0.181306	0.551726	0.163467	Not_Sig
b2132	bglX	beta-D-glucoside glucohydrolase, periplasmic (NCBI)	0.0407074	0.0418385	-0.0127304	0.0238842	-0.0534377	0.551726	0.0481759	Not_Sig
b2164	yeiM	predicted nucleoside transporter (NCBI)	-0.0524638	0.0122804	-0.0111853	0.0350168	0.0412785	0.551726	0.0371077	Not_Sig
b2216	rcsD	phosphotransfer intermediate protein in two-component regulatory system with RcsBC (NCBI)	0.00869371	0.0203757	-0.0883777	0.0854041	-0.0970714	0.551726	0.0878011	Not_Sig
b2294	b2294	orf, hypothetical protein (VIMSS)	0.144359	0.0565846	0.00954851	0.107415	-0.134811	0.551726	0.121407	Not_Sig
b2443	yffL	CPZ-55 prophage; predicted protein (NCBI)	0.0732448	0.0798108	-0.113721	0.147795	-0.186965	0.551726	0.167968	Not_Sig
b2648	pinH	predicted invertase fragment (pseudogene) (RefSeq)	-0.139559	0.0485484	0.0591795	0.17299	0.198738	0.551726	0.179673	Not_Sig
b3259	prmA	ribosomal protein L11 methyltransferase (NCBI)	-0.253457	0.119818	-0.0217805	0.169865	0.231676	0.551726	0.207871	Not_Sig
b3358	yhfK	orf, hypothetical protein (VIMSS)	0.131135	0.0151561	0.100246	0.0233152	-0.0308889	0.551726	0.0278083	Not_Sig
b3896	yiiG	hypothetical protein (NCBI)	-0.0662142	0.0676766	0.0120508	0.0199898	0.078265	0.551726	0.0705671	Not_Sig
b3928	yiiU	hypothetical protein (NCBI)	0.243549	0.071155	0.139288	0.0611721	-0.104261	0.551726	0.0938353	Not_Sig
b3950	frwB	predicted enzyme IIB component of PTS (NCBI)	-0.151888	0.139307	0.0728692	0.146916	0.224757	0.551726	0.202461	Not_Sig
b4121	yjdF	conserved inner membrane protein (NCBI)	-0.0506961	0.0183402	0.0125357	0.053981	0.0632318	0.551726	0.0570115	Not_Sig
b4144	yjeI	orf, hypothetical protein (VIMSS)	-0.0382486	0.142022	0.171717	0.125404	0.209966	0.551726	0.189463	Not_Sig
b4148	sugE	suppresses groEL, may be chaperone (VIMSS)	0.0307748	0.0328813	-0.00890706	0.0134514	-0.0396819	0.551726	0.0355264	Not_Sig
b0279	yagM	CP4-6 prophage; predicted protein (NCBI)	-3.37385	3.52762	0.54141	0.462295	3.91526	0.553619	3.55778	Not_Sig
b0506	allR	DNA-binding transcriptional repressor (NCBI)	-0.101014	0.116449	0.0504264	0.0728675	0.15144	0.553619	0.137368	Not_Sig
b1362	rzpR	putative Rac prophage endopeptidase (VIMSS)	0.45858	0.137087	0.259422	0.118216	-0.199158	0.553619	0.181019	Not_Sig
b2597	yfiA	cold shock protein associated with 30S ribosomal subunit (NCBI)	-0.0568497	0.127978	0.117385	0.093004	0.174235	0.553619	0.158203	Not_Sig
b2912	ygfA	putative ligase (VIMSS)	-0.350056	0.739182	-1.36302	0.548832	-1.01297	0.553619	0.920655	Not_Sig
b3208	mtgA	monofunctional biosynthetic peptidoglycan transglycosylase (NCBI)	-0.084135	0.0703943	0.0083008	0.0457883	0.0924358	0.553619	0.0839758	Not_Sig
b3206	npr	phosphohistidinoprotein-hexose phosphotransferase component of N-regulated PTS system (Npr) (NCBI)	0.192549	0.0716072	0.0668535	0.0893587	-0.125695	0.555778	0.11451	Not_Sig
b2305	yfcI	hypothetical protein (NCBI)	0.0369311	0.116164	-0.0913384	0.0134071	-0.128269	0.555968	0.116935	Not_Sig
b1258	yciF	hypothetical protein (NCBI)	-0.207475	0.439283	-1.34222	0.939341	-1.13475	0.556344	1.03698	Not_Sig
b3401	yrfI	orf, hypothetical protein (VIMSS)	-0.127251	0.0478221	-0.0666802	0.0277729	0.0605705	0.556344	0.0553018	Not_Sig
b3862	yihG	predicted endonuclease (NCBI)	0.116843	0.0747691	-0.00766199	0.0856843	-0.124505	0.556344	0.11372	Not_Sig
b0070	setA	broad specificity sugar efflux system (NCBI)	0.260135	0.115644	0.132517	0.0139084	-0.127619	0.556344	0.116477	Not_Sig
b1419	ydcA	hypothetical protein (NCBI)	-0.0384022	0.084588	-0.186841	0.106433	-0.148439	0.557135	0.135953	Not_Sig
b3084	ygjO	putative enzyme (VIMSS)	0.0456005	0.0655817	-0.0341676	0.0321263	-0.0797681	0.557135	0.0730278	Not_Sig
b2000	flu	CP4-44 prophage; antigen 43 (Ag43) phase-variable biofilm formation autotransporter (NCBI)	0.565998	0.0703091	0.655972	0.0428624	0.0899737	0.557135	0.0823442	Not_Sig
b1057	yceJ	predicted cytochrome b561 (NCBI)	-0.0853266	0.0339379	-0.0322196	0.0349144	0.0531069	0.557772	0.0486908	Not_Sig
b0250	ykfB	CP4-6 prophage; predicted protein (NCBI)	0.0499402	0.0409734	0.107632	0.033535	0.0576914	0.558357	0.0529473	Not_Sig
b0778	bioD	dethiobiotin synthetase (NCBI)	0.163276	0.0793486	0.0517065	0.0654427	-0.11157	0.559019	0.102854	Not_Sig
b0919	ycbJ	hypothetical protein (NCBI)	0.0883245	0.0242069	0.0344789	0.0433652	-0.0538456	0.559019	0.0496641	Not_Sig
b1884	cheR	chemotaxis regulator, protein-glutamate methyltransferase (NCBI)	0.258802	0.122857	0.0878589	0.0991517	-0.170943	0.559019	0.157876	Not_Sig
b2660	ygaF	orf, hypothetical protein (VIMSS)	-0.0482786	0.0894752	0.050911	0.0189793	0.0991896	0.559019	0.091466	Not_Sig
b3260	dusB	tRNA-dihydrouridine synthase B (NCBI)	-0.915498	0.254212	-1.19138	0.0191157	-0.275881	0.559019	0.254929	Not_Sig
b3365	nirB	nitrite reductase, large subunit, NAD(P)H-binding (NCBI)	0.0790428	0.0142198	0.112168	0.0271007	0.0331256	0.559019	0.0306048	Not_Sig
b3688	yidQ	orf, hypothetical protein (VIMSS)	0.0673667	0.0605318	-0.0289444	0.0647331	-0.0963111	0.559019	0.0886254	Not_Sig
b3889	yiiE	predicted transcriptional regulator (RefSeq)	-0.128975	0.0751741	0.298556	0.385585	0.427531	0.559019	0.392845	Not_Sig
b3937	yiiX	predicted peptidoglycan peptidase (NCBI)	0.102717	0.0521519	0.0191038	0.0564786	-0.0836133	0.559019	0.0768743	Not_Sig
b4236	cybC	cytochrome b(562) (VIMSS)	0.0698133	0.0611352	-0.00290647	0.02735	-0.0727197	0.559019	0.0669741	Not_Sig
b4312	fimB	tyrosine recombinase/inversion of on/off regulator of fimA (NCBI)	-0.374106	0.0700613	-0.288391	0.0367515	0.0857152	0.559019	0.0791154	Not_Sig
b4546	ypeB	hypothetical protein (NCBI)	0.620498	0.192121	0.205194	0.330762	-0.415304	0.559019	0.38251	Not_Sig
b0078	ilvH	acetolactate synthase small subunit (NCBI)	0.0891994	0.0529921	-0.00516174	0.0695502	-0.0943611	0.559058	0.087438	Not_Sig
b0970	yccA	inner membrane protein (NCBI)	-0.189971	0.101713	-0.0607995	0.0630479	0.129171	0.559058	0.119669	Not_Sig
b1561	rem	Qin prophage; predicted protein (NCBI)	-0.246827	0.18793	0.327723	0.497744	0.57455	0.559058	0.53204	Not_Sig
b1878	flhE	hypothetical protein (NCBI)	0.0189747	0.0688143	-0.0915455	0.0755452	-0.11052	0.559058	0.102188	Not_Sig
b3102	yqjG	predicted S-transferase (NCBI)	-0.0478294	0.0123804	0.00993223	0.0521076	0.0577617	0.559058	0.0535581	Not_Sig
b3910	yiiM	orf, hypothetical protein (VIMSS)	0.247621	0.0501883	0.188803	0.0213771	-0.0588182	0.559058	0.0545513	Not_Sig
b4322	uxuA	mannonate dehydratase (NCBI)	-0.0575197	0.0354138	-0.0131751	0.0207834	0.0443446	0.559058	0.041062	Not_Sig
b3455	livG	leucine/isoleucine/valine transporter subunit (NCBI)	0.187901	0.112397	0.048158	0.0647528	-0.139743	0.559451	0.129715	Not_Sig
b0957	ompA	outer membrane protein A (3a;II*;G;d) (NCBI)	0.119948	0.0905808	0.312148	0.153932	0.1922	0.560164	0.178605	Not_Sig
b2163	yeiL	putative transcriptional regulator (VIMSS)	-0.0290143	0.0286031	-0.343031	0.290839	-0.314017	0.561346	0.292243	Not_Sig
b0682	ybfN	predicted lipoprotein (NCBI)	0.396566	0.18169	0.191168	0.0603691	-0.205398	0.561735	0.191456	Not_Sig
b0781	moaA	molybdenum cofactor biosynthesis protein A (NCBI)	0.142707	0.0717852	0.0579862	0.0333367	-0.084721	0.561735	0.0791483	Not_Sig
b1699	ydiS	predicted oxidoreductase with FAD/NAD(P)-binding domain (NCBI)	0.209057	0.0119886	0.0211328	0.175147	-0.187925	0.561735	0.175557	Not_Sig
b1812	pabB	para-aminobenzoate synthase component I (NCBI)	-0.10433	0.0651103	-0.0340276	0.00847455	0.0703019	0.561735	0.0656594	Not_Sig
b2057	wcaC	predicted glycosyl transferase (NCBI)	0.128292	0.0721074	0.0443111	0.0310475	-0.0839814	0.561735	0.0785075	Not_Sig
b2318	truA	tRNA pseudouridine synthase A (NCBI)	-5.52465	0.295399	-3.39699	1.96043	2.12766	0.561735	1.98256	Not_Sig
b2476	purC	phosphoribosylaminoimidazole-succinocarboxamidesynthase (NCBI)	-1.04583	0.293227	-1.37076	0.0769764	-0.324924	0.561735	0.303162	Not_Sig
b3676	yidH	conserved inner membrane protein (NCBI)	-0.0478143	0.0520533	-0.174846	0.106689	-0.127032	0.561735	0.11871	Not_Sig
b2474	ypfI	predicted hydrolase (NCBI)	8.74623e-05	0.00502501	0.0337676	0.0311078	0.0336802	0.562114	0.031511	Not_Sig
b2053	gmd	GDP-D-mannose dehydratase, NAD(P)-binding (NCBI)	-0.0369754	0.024511	0.0810344	0.107849	0.11801	0.563565	0.110599	Not_Sig
b3367	nirC	nitrite transporter (NCBI)	-0.121189	0.0315816	-0.0802749	0.0218677	0.0409137	0.565111	0.0384134	Not_Sig
b3376	yhfS	hypothetical protein (NCBI)	0.148392	0.0378192	0.087854	0.0427015	-0.0605379	0.568797	0.0570412	Not_Sig
b0218	yafU	predicted inner membrane protein (RefSeq)	0.371363	0.151971	0.0282251	0.287046	-0.343138	0.569931	0.324793	Not_Sig
b0315	yahA	predicted DNA-binding transcriptional regulator (NCBI)	-0.121504	0.0422586	-0.169079	0.0155215	-0.0475745	0.569931	0.0450189	Not_Sig
b0327	yahM	orf, hypothetical protein (VIMSS)	-0.0330089	0.0452952	0.0170543	0.0136363	0.0500632	0.569931	0.0473033	Not_Sig
b0385	yaiC	predicted diguanylate cyclase (NCBI)	0.0946578	0.100105	-0.0179398	0.0364035	-0.112598	0.569931	0.106519	Not_Sig
b0598	cstA	carbon starvation protein (NCBI)	0.0526902	0.039349	0.00868821	0.0134923	-0.044002	0.569931	0.0415979	Not_Sig
b1303	pspF	psp operon transcriptional activator (VIMSS)	0.130237	0.0490515	0.192967	0.0333903	0.0627303	0.569931	0.0593377	Not_Sig
b1400	paaY	predicted hexapeptide repeat acetyltransferase (NCBI)	-0.156649	0.0931225	-0.016749	0.0936656	0.1399	0.569931	0.13208	Not_Sig
b0569	nfrB	bacteriophage N4 receptor, inner membrane subunit (NCBI)	0.0439461	0.0493676	-0.0183743	0.03265	-0.0623204	0.570493	0.0591877	Not_Sig
b0595	entB	isochorismatase (NCBI)	0.0984286	0.0773663	0.221649	0.0876943	0.12322	0.570493	0.116944	Not_Sig
b0786	ybhL	predicted inner membrane protein (NCBI)	0.102632	0.0309731	0.163662	0.049021	0.0610305	0.570493	0.0579861	Not_Sig
b0873	ybjW	putative prismane (VIMSS)	0.0742755	0.0241519	0.123629	0.0401138	0.0493534	0.570493	0.0468234	Not_Sig
b2768	ygcP	predicted anti-terminator regulatory protein (NCBI)	0.125335	0.0856314	0.0338365	0.0140554	-0.0914986	0.570493	0.0867773	Not_Sig
b4017	arpA	regulator of acetyl CoA synthetase (NCBI)	-0.104255	0.18661	0.124391	0.110038	0.228646	0.570493	0.216637	Not_Sig
b4180	rlmB	23S rRNA (Gm2251)-methyltransferase (NCBI)	-0.484386	0.135748	-0.236834	0.192159	0.247553	0.570493	0.235271	Not_Sig
b4152	frdC	fumarate reductase subunit C (NCBI)	0.120219	0.0437022	-0.065174	0.170784	-0.185393	0.570495	0.176286	Not_Sig
b0554	essD	DLP12 prophage; predicted phage lysis protein (NCBI)	-0.131497	0.0582444	-0.0558703	0.0423108	0.0756267	0.57063	0.0719903	Not_Sig
b3920	yiiQ	hypothetical protein (NCBI)	0.109467	0.0470255	0.208313	0.0815037	0.0988456	0.57063	0.094097	Not_Sig
b0140	ecpD	predicted periplasmic pilin chaperone (NCBI)	0.00494801	0.0646865	0.0791586	0.0285494	0.0742106	0.571049	0.0707066	Not_Sig
b0476	aes	acetyl esterase (NCBI)	0.0671868	0.0719137	0.147593	0.0266354	0.0804064	0.571049	0.0766878	Not_Sig
b2020	hisD	histidinol dehydrogenase (NCBI)	0.149254	0.0684704	0.0699213	0.0321446	-0.0793323	0.571049	0.0756404	Not_Sig
b1313	ycjQ	predicted oxidoreductase, Zn-dependent and NAD(P)-binding (NCBI)	0.155934	0.0682116	0.0395324	0.0877223	-0.116402	0.57155	0.111122	Not_Sig
b2560	yfhB	orf, hypothetical protein (VIMSS)	0.131415	0.0330349	0.18263	0.0361312	0.0512146	0.572545	0.0489568	Not_Sig
b1150	ymfR	e14 prophage; predicted protein (NCBI)	-0.395419	0.338774	0.0259494	0.219419	0.421369	0.572591	0.403624	Not_Sig
b1224	narG	nitrate reductase 1, alpha subunit (NCBI)	0.19749	0.0434297	0.144879	0.0254679	-0.0526105	0.572591	0.0503463	Not_Sig
b3284	smg	hypothetical protein (NCBI)	0.244843	0.0573388	0.123423	0.101193	-0.12142	0.572591	0.116309	Not_Sig
b3965	trmA	tRNA (uracil-5-)-methyltransferase (NCBI)	-0.10203	0.0957946	0.00698753	0.0412023	0.109018	0.572591	0.10428	Not_Sig
b1854	pykA	pyruvate kinase (NCBI)	-0.125737	0.0784427	-0.000263081	0.0911919	0.125474	0.572701	0.120288	Not_Sig
b1874	cutC	copper homeostasis protein (NCBI)	0.386098	0.181426	0.663098	0.194026	0.276999	0.572701	0.265634	Not_Sig
b2734	pphB	serine/threonine-specific protein phosphatase 2 (NCBI)	-0.566537	0.190668	-0.31512	0.148198	0.251417	0.574023	0.241489	Not_Sig
b2048	cpsG	phosphomannomutase (NCBI)	-1.06889	0.296592	-0.737771	0.116517	0.331116	0.574231	0.318658	Not_Sig
b2150	mglB	methyl-galactoside transporter subunit (NCBI)	-0.0254856	0.0726806	-0.148297	0.0931679	-0.122811	0.574231	0.118164	Not_Sig
b3270	yhdY	putative transport system permease protein (VIMSS)	0.154537	0.0930343	0.264624	0.0505453	0.110087	0.574231	0.105878	Not_Sig
b3375	yhfR	putative transcriptional regulator (VIMSS)	-0.00512113	0.062647	0.157021	0.142959	0.162142	0.574231	0.156083	Not_Sig
b0849	grxA	glutaredoxin 1, redox coenzyme for ribonucleotide reductase (RNR1a) (NCBI)	-0.0643713	0.0305411	0.0116056	0.0665158	0.0759769	0.574513	0.0731922	Not_Sig
b3452	ugpA	glycerol-3-phosphate transporter subunit (NCBI)	-0.0761418	0.0783167	0.00860806	0.0233166	0.0847499	0.574936	0.0817139	Not_Sig
b3132	kbaZ	tagatose 6-phosphate aldolase 1, kbaZ subunit (NCBI)	-0.0112667	0.0877215	-0.104582	0.0204666	-0.0933157	0.575722	0.0900774	Not_Sig
b2156	lysP	lysine transporter (NCBI)	-0.319303	0.128872	-0.185136	0.0154317	0.134166	0.576504	0.129792	Not_Sig
b2175	spr	predicted peptidase, outer membrane lipoprotein (NCBI)	-0.650486	0.2784	-0.232077	0.293759	0.418409	0.576504	0.404723	Not_Sig
b4057	yjbR	hypothetical protein (NCBI)	-0.122588	0.135907	0.0494086	0.0958592	0.171996	0.576504	0.166312	Not_Sig
b0135	yadC	predicted fimbrial-like adhesin protein (NCBI)	0.0101829	0.0504677	-0.0641533	0.0513575	-0.0743362	0.576813	0.0720041	Not_Sig
b1971	yedY	hypothetical protein (NCBI)	0.0974778	0.0375148	-0.0271153	0.114676	-0.124593	0.576813	0.120657	Not_Sig
b0326	yahL	hypothetical protein (NCBI)	-0.00376564	0.147833	-0.202091	0.122838	-0.198325	0.576858	0.192208	Not_Sig
b0697	kdpB	potassium-transporting ATPase subunit B (NCBI)	0.188849	0.0387489	0.113213	0.0624156	-0.0756357	0.577094	0.0734656	Not_Sig
b2510	b2510	orf, hypothetical protein (VIMSS)	-0.0677711	0.11908	0.0728069	0.0667577	0.140578	0.577094	0.136516	Not_Sig
b2807	ygdD	conserved inner membrane protein (NCBI)	0.198006	0.112431	0.0105549	0.143102	-0.187451	0.577094	0.181986	Not_Sig
b2964	nupG	transport of nucleosides, permease protein (VIMSS)	-0.0350455	0.0469552	0.0442768	0.0610604	0.0793224	0.577094	0.077027	Not_Sig
b1034	ycdX	hypothetical protein (NCBI)	-0.064998	0.0489571	0.0413642	0.0912707	0.106362	0.579522	0.103572	Not_Sig
b2549	yphG	orf, hypothetical protein (VIMSS)	0.0421637	0.0104535	0.0920949	0.0475154	0.0499312	0.579664	0.0486517	Not_Sig
b1483	ddpF	D-ala-D-ala transporter subunit (NCBI)	-0.0195971	0.0380749	0.0561169	0.0632985	0.0757139	0.580427	0.0738674	Not_Sig
b2096	gatY	tagatose-bisphosphate aldolase 1 (VIMSS)	0.232827	0.0876409	0.0425598	0.163927	-0.190267	0.580427	0.185884	Not_Sig
b2358	oweS	CPS-53 (KpLE1) prophage; predicted defective phage replication protein O (RefSeq)	-0.144936	0.0628605	-0.0319914	0.0906847	0.112945	0.580427	0.110341	Not_Sig
b3597	yibH	hypothetical protein (NCBI)	0.00588449	0.0463755	-0.0433801	0.0127396	-0.0492646	0.580427	0.0480935	Not_Sig
b2293	yfbT	putative phosphatase (VIMSS)	0.0567484	0.0593519	-0.0952861	0.136264	-0.152035	0.580508	0.148628	Not_Sig
b3496	yhiP	predicted transporter (NCBI)	0.141393	0.0207444	0.0876642	0.0482798	-0.053729	0.580508	0.0525478	Not_Sig
b0310	ykgH	predicted inner membrane protein (NCBI)	0.127528	0.505643	-0.462115	0.279444	-0.589643	0.581424	0.577723	Not_Sig
b0398	sbcD	exonuclease, dsDNA, ATP-dependent (NCBI)	-0.156598	0.0382526	-0.103499	0.0354695	0.0530995	0.581424	0.0521666	Not_Sig
b0859	rumB	23S rRNA m(5)U747-methyltransferase (NCBI)	-0.12161	0.00673603	-0.0874301	0.0329236	0.0341798	0.581424	0.0336056	Not_Sig
b0928	aspC	aspartate aminotransferase, PLP-dependent (NCBI)	-0.668685	0.0537182	-0.402931	0.254666	0.265754	0.581424	0.26027	Not_Sig
b1261	trpB	tryptophan synthase subunit beta (NCBI)	-0.383262	0.128497	-0.098945	0.248062	0.284317	0.581424	0.279368	Not_Sig
b1832	yebR	free methionine-(R)-sulfoxide reductase (RefSeq)	0.0748589	0.1117	-0.0682828	0.0853915	-0.143142	0.581424	0.1406	Not_Sig
b3014	yqhH	predicted outer membrane lipoprotein (NCBI)	-0.0786478	0.0883596	0.0741958	0.121143	0.152844	0.581424	0.149944	Not_Sig
b4081	yjcQ	putative enzyme (VIMSS)	-0.049273	0.00730761	-0.095375	0.0447221	-0.046102	0.581424	0.0453152	Not_Sig
b4629	ptwF	tRNA-OTHER (RefSeq)	0.166803	0.562096	-1.59384	1.63315	-1.76064	0.581424	1.72718	Not_Sig
b0341	cynX	predicted cyanate transporter (NCBI)	-0.0557207	0.0326879	-0.0953334	0.0216267	-0.0396126	0.584774	0.0391946	Not_Sig
b0425	panE	2-dehydropantoate 2-reductase (NCBI)	0.0851061	0.0481067	0.139946	0.0256227	0.0548403	0.584774	0.0545048	Not_Sig
b1569	dicC	Qin prophage; DNA-binding transcriptional regulator for DicB (NCBI)	0.112372	0.0312103	0.194334	0.0746634	0.0819621	0.584774	0.0809241	Not_Sig
b1588	ynfF	oxidoreductase subunit (RefSeq)	-0.106591	0.0997181	0.0268094	0.0871262	0.1334	0.584774	0.132419	Not_Sig
b1607	ydgC	conserved inner membrane protein associated with alginate biosynthesis (NCBI)	-0.486857	0.217053	-0.252642	0.0840497	0.234215	0.584774	0.232758	Not_Sig
b1633	nth	DNA glycosylase and apyrimidinic (AP) lyase (endonuclease III) (NCBI)	0.0220969	0.111013	0.181363	0.111786	0.159266	0.584774	0.157544	Not_Sig
b1790	yeaM	predicted DNA-binding transcriptional regulator (NCBI)	0.0969178	0.067371	-0.00309802	0.0727541	-0.100016	0.584774	0.0991565	Not_Sig
b2225	yfaP	hypothetical protein (NCBI)	-0.0226568	0.0783521	0.0751685	0.0565658	0.0978253	0.584774	0.0966371	Not_Sig
b2298	yfcC	putative S-transferase (VIMSS)	0.189915	0.0252222	0.158254	0.0185428	-0.0316606	0.584774	0.0313049	Not_Sig
b2537	hcaR	DNA-binding transcriptional activator of 3-phenylpropionic acid catabolism (NCBI)	-0.03998	0.0534866	0.0445806	0.0646652	0.0845606	0.584774	0.083919	Not_Sig
b2562	yfhL	predicted 4Fe-4S cluster-containing protein (NCBI)	0.0441597	0.102278	-0.0695917	0.0476536	-0.113751	0.584774	0.112835	Not_Sig
b2877	ygfJ	hypothetical protein (NCBI)	-0.256847	0.021054	-0.185375	0.0678288	0.0714722	0.584774	0.0710213	Not_Sig
b3167	rbfA	ribosome-binding factor A (NCBI)	-0.463553	0.458884	-1.14851	0.502446	-0.684955	0.584774	0.68046	Not_Sig
b3749	rbsA	fused D-ribose transporter subunits of ABC superfamily: ATP-binding components (NCBI)	0.149669	0.0765045	0.0580507	0.0488839	-0.0916184	0.584774	0.0907886	Not_Sig
b0077	ilvI	acetolactate synthase III large subunit (NCBI)	0.276638	0.0387024	0.225791	0.031989	-0.0508476	0.584774	0.0502113	Not_Sig
b3838	tatB	sec-independent translocase (NCBI)	-1.59726	0.165789	-1.85313	0.192516	-0.255871	0.584774	0.254064	Not_Sig
b0527	ybcI	conserved inner membrane protein (NCBI)	0.160138	0.0873793	0.0388222	0.0832673	-0.121316	0.584811	0.1207	Not_Sig
b0889	lrp	DNA-binding transcriptional dual regulator, leucine-binding (NCBI)	0.751743	0.065948	0.339512	0.404754	-0.412232	0.584811	0.410091	Not_Sig
b2638	yfjU	CP4-57 prophage; conserved protein (RefSeq)	-0.0892874	0.0920854	0.0370229	0.0856888	0.12631	0.584811	0.125787	Not_Sig
b2716	ascB	cryptic 6-phospho-beta-glucosidase (NCBI)	0.0594774	0.0745377	0.137093	0.0204661	0.0776152	0.584811	0.0772964	Not_Sig
b0591	ybdA	predicted transporter (NCBI)	-0.00109569	0.0385364	-0.0723846	0.0597968	-0.0712889	0.585379	0.0711387	Not_Sig
b0894	dmsA	anaerobic dimethyl sulfoxide reductase subunit A (VIMSS)	0.0652885	0.0219459	0.00857907	0.052155	-0.0567094	0.585379	0.0565842	Not_Sig
b1307	pspD	peripheral inner membrane phage-shock protein (NCBI)	0.0841062	0.189552	-0.124906	0.0872464	-0.209013	0.585379	0.208667	Not_Sig
b3931	hslU	ATP-dependent protease ATP-binding subunit (NCBI)	0.104039	0.053524	0.162459	0.0230729	0.0584204	0.585379	0.0582853	Not_Sig
b3460	livJ	leucine/isoleucine/valine transporter subunit (NCBI)	-0.355206	0.0431172	-0.285096	0.0553877	0.0701102	0.588137	0.0701918	Not_Sig
b4090	rpiB	ribose-5-phosphate isomerase B (NCBI)	0.0706775	0.0681171	-0.0171206	0.0557133	-0.0877981	0.588888	0.0879995	Not_Sig
b2147	yeiA	putative oxidoreductase (VIMSS)	-0.0305825	0.0472025	0.0449495	0.0593293	0.075532	0.590035	0.0758158	Not_Sig
b0164	yaeI	orf, hypothetical protein (VIMSS)	0.0801617	0.0580405	0.000313384	0.0555276	-0.0798483	0.591307	0.0803244	Not_Sig
b0367	tauC	taurine transporter subunit (NCBI)	-0.0957203	0.140382	0.056636	0.0623913	0.152356	0.591307	0.153622	Not_Sig
b1254	yciB	intracellular septation protein A (NCBI)	-0.649929	0.142696	-0.874045	0.175026	-0.224117	0.591307	0.225823	Not_Sig
b2102	yegX	orf, hypothetical protein (VIMSS)	0.0949563	0.132533	0.236503	0.0519062	0.141546	0.591307	0.142335	Not_Sig
b2976	glcB	malate synthase (NCBI)	0.0779751	0.0150821	0.10801	0.0262008	0.030035	0.591307	0.0302316	Not_Sig
b3226	yhcK	putative FADA-type transcriptional regulator (VIMSS)	-0.0782569	0.211268	0.173355	0.140475	0.251612	0.591307	0.253707	Not_Sig
b3242	yhcR	orf, hypothetical protein (VIMSS)	-0.0849588	0.0377539	0.014804	0.0931211	0.0997628	0.591307	0.100483	Not_Sig
b0324	yahJ	deaminase (NCBI)	-0.0345012	0.0657434	0.0323978	0.0184077	0.0668991	0.591942	0.0682718	Not_Sig
b0444	ybaX	predicted aluminum resistance protein (NCBI)	0.14234	0.0316562	0.102153	0.0260616	-0.0401865	0.591942	0.0410039	Not_Sig
b0487	cueR	DNA-binding transcriptional activator of copper-responsive regulon genes (NCBI)	0.0572896	0.0840253	-0.068371	0.0955115	-0.125661	0.591942	0.127211	Not_Sig
b0692	potE	putrescine/proton symporter: putrescine/ornithine antiporter (NCBI)	-0.0483572	0.0714865	0.0598633	0.082708	0.10822	0.591942	0.10932	Not_Sig
b0840	deoR	DNA-binding transcriptional repressor (NCBI)	-0.407154	0.183891	-0.182642	0.137786	0.224512	0.591942	0.229784	Not_Sig
b0901	ycaK	hypothetical protein (NCBI)	0.00633747	0.0469612	-0.0438457	0.020591	-0.0501832	0.591942	0.0512772	Not_Sig
b1259	yciG	orf, hypothetical protein (VIMSS)	0.379746	0.17111	0.1523	0.157008	-0.227446	0.591942	0.232229	Not_Sig
b1260	trpA	tryptophan synthase subunit alpha (NCBI)	-0.158211	0.0796965	-0.0415574	0.087982	0.116653	0.591942	0.118711	Not_Sig
b1271	yciK	short chain dehydrogenase (NCBI)	0.163495	0.247229	-0.0976743	0.0927205	-0.261169	0.591942	0.264044	Not_Sig
b1276	acnA	aconitate hydratase (NCBI)	0.199359	0.0702558	0.277738	0.038617	0.0783798	0.591942	0.0801696	Not_Sig
b1284	yciT	predicted DNA-binding transcriptional regulator (NCBI)	-0.0946275	0.0403655	0.00157536	0.0896453	0.0962029	0.591942	0.098314	Not_Sig
b1658	purR	DNA-binding transcriptional repressor, hypoxanthine-binding (NCBI)	-0.458513	0.0463354	-0.335491	0.117332	0.123022	0.591942	0.12615	Not_Sig
b2162	rihB	ribonucleoside hydrolase 2 (NCBI)	-0.0721753	0.1054	-0.203606	0.0840267	-0.13143	0.591942	0.134795	Not_Sig
b2287	nuoB	NADH dehydrogenase subunit B (NCBI)	-0.347079	0.231488	-0.0346598	0.217196	0.312419	0.591942	0.317428	Not_Sig
b2324	b2324	putative peptidase (VIMSS)	-0.108512	0.103044	-0.00355405	0.0309184	0.104958	0.591942	0.107582	Not_Sig
b2330	yfcB	putative adenine-specific methylase (VIMSS)	-1.0628	0.310481	-1.8468	0.741686	-0.783998	0.591942	0.80405	Not_Sig
b2361	b2361	orf, hypothetical protein (VIMSS)	-0.205523	0.0729669	-0.100179	0.0791113	0.105344	0.591942	0.107623	Not_Sig
b2519	pbpC	fused transglycosylase/transpeptidase (NCBI)	-0.0176174	0.0574166	-0.0816425	0.0305467	-0.0640251	0.591942	0.0650366	Not_Sig
b2520	yfhM	hypothetical protein (NCBI)	-0.000130966	0.0227522	0.0476911	0.0432008	0.0478221	0.591942	0.048826	Not_Sig
b2701	mltB	membrane-bound lytic murein transglycosylase B (NCBI)	0.0559138	0.0315318	0.0210774	0.0158367	-0.0348364	0.591942	0.0352853	Not_Sig
b2872	ygeY	hypothetical protein (NCBI)	0.0536113	0.0312495	-0.0188138	0.066548	-0.0724251	0.591942	0.0735198	Not_Sig
b2874	yqeA	predicted amino acid kinase (NCBI)	0.108814	0.0786899	0.000667941	0.0763929	-0.108146	0.591942	0.109672	Not_Sig
b2922	yggE	hypothetical protein (NCBI)	0.172112	0.107061	0.0452047	0.0735959	-0.126907	0.591942	0.129917	Not_Sig
b3026	qseC	sensory histidine kinase in two-component regulatory system with QseB (NCBI)	-2.59017	0.271131	-2.17158	0.328303	0.418585	0.591942	0.425788	Not_Sig
b3148	yraN	hypothetical protein (NCBI)	-0.135019	0.0781773	-0.0405911	0.0562185	0.0944278	0.591942	0.0962924	Not_Sig
b3238	yhcN	orf, hypothetical protein (VIMSS)	0.266146	0.170298	0.0279699	0.17167	-0.238176	0.591942	0.24181	Not_Sig
b3671	ilvB	acetolactate synthase large subunit (NCBI)	-0.0140434	0.0304643	-0.0589409	0.0344137	-0.0448975	0.591942	0.0459606	Not_Sig
b3933	ftsN	essential cell division protein (NCBI)	-0.143769	0.010076	-0.0343558	0.110192	0.109413	0.591942	0.110651	Not_Sig
b4041	plsB	glycerol-3-phosphate acyltransferase (VIMSS)	-0.294507	0.102535	-0.190172	0.0306993	0.104335	0.591942	0.107032	Not_Sig
b4231	yjfF	putative transport system permease protein (VIMSS)	0.065632	0.0667717	-0.0248198	0.0623106	-0.0904519	0.591942	0.0913295	Not_Sig
b1954	dsrA	regulatory antisense RNA (NCBI)	0.594852	0.234039	0.826678	0.0413321	0.231825	0.591942	0.23766	Not_Sig
b4478	dgoD	galactonate dehydratase (NCBI)	-0.501218	0.0744268	-0.415052	0.0459923	0.0861657	0.591942	0.0874908	Not_Sig
b3947	ptsA	fused predicted PTS enzymes: Hpr component/enzyme I component/enzyme IIA component (NCBI)	0.15613	0.0373692	0.213769	0.0454318	0.0576387	0.591942	0.0588261	Not_Sig
b4256	yjgM	predicted acetyltransferase (NCBI)	0.0635955	0.0491559	-0.0077684	0.0538585	-0.0713639	0.591942	0.072918	Not_Sig
b3542	dppC	dipeptide transporter (NCBI)	-0.0935653	0.0355729	-0.159104	0.0571216	-0.0655384	0.59242	0.0672927	Not_Sig
b2685	emrA	multidrug efflux system (NCBI)	-0.0720088	0.125774	0.0833068	0.0983337	0.155316	0.592934	0.159651	Not_Sig
b4319	fimG	minor component of type 1 fimbriae (NCBI)	-0.183488	0.117823	-0.0181229	0.122591	0.165365	0.592934	0.170032	Not_Sig
b4382	deoA	thymidine phosphorylase (NCBI)	-0.0317835	0.0588579	0.0292252	0.0218743	0.0610087	0.593505	0.0627913	Not_Sig
b2782	chpA	toxin of the ChpA-ChpR toxin-antitoxin system, endoribonuclease (NCBI)	0.287462	0.060587	0.154288	0.123034	-0.133175	0.593589	0.137142	Not_Sig
b1295	ymjA	hypothetical protein (NCBI)	-0.074406	0.0628629	-0.205278	0.119374	-0.130872	0.594264	0.134915	Not_Sig
b3624	rfaZ	lipopolysaccharide core biosynthesis protein (NCBI)	-0.372204	0.157951	-1.15687	0.796054	-0.784668	0.597556	0.811573	Not_Sig
b3918	cdh	CDP-diacylglycerol pyrophosphatase (NCBI)	0.145053	0.0911115	0.0449757	0.0493818	-0.100077	0.598397	0.103633	Not_Sig
b2789	gudP	predicted D-glucarate transporter (NCBI)	0.0527948	0.0211141	0.0172269	0.0302125	-0.035568	0.598697	0.0368592	Not_Sig
b2413	cysZ	putative sulfate transport protein CysZ (NCBI)	0.116256	0.0862054	0.0112801	0.0664912	-0.104976	0.599015	0.108869	Not_Sig
b0509	glxR	tartronate semialdehyde reductase, NADH-dependent (NCBI)	-0.131818	0.0237138	-0.00775871	0.126543	0.124059	0.599223	0.128746	Not_Sig
b4036	lamB	maltoporin precursor (NCBI)	-0.105275	0.0357703	-0.0652939	0.0210725	0.0399807	0.599353	0.0415158	Not_Sig
b3526	kdgK	ketodeoxygluconokinase (VIMSS)	0.00996901	0.0133857	-0.0559311	0.06716	-0.0659001	0.59965	0.068481	Not_Sig
b3564	xylB	xylulokinase (NCBI)	0.123592	0.0458712	0.0703798	0.0309725	-0.053212	0.600192	0.0553486	Not_Sig
b3707	tnaC	tryptophanase leader peptide (NCBI)	0.95555	0.534889	0.182076	0.601489	-0.773474	0.600192	0.80492	Not_Sig
b1707	ydiV	hypothetical protein (NCBI)	0.173924	0.155698	0.405602	0.184644	0.231678	0.600382	0.241527	Not_Sig
[truncated: 2,645 more rows]

## Sheet: w P.c
sysName	name	desc	Fitness Alone	SD Fitness Alone	Fitness Condition	SD Fitness Condition	IFE	adjpvalue_fdr	SD_IFE	Category
[truncated: 3,699 more rows]

[truncated: 4 more sheets: w H.a + P.c, w H.a + G.c, w G.c + P.c, w H.a + G.c + P.c]
