# Supplementary material for: Higher-order interactions shape microbial interactions as microbial community complexity increases
Source: Sci Rep. 2022 Dec 31;12:22640. doi: 10.1038/s41598-022-25303-1 (PMC9805437; doi:10.1038/s41598-022-25303-1)
Supplement: Supplementary file 4 — Supplementary Information 4. [file 41598_2022_25303_MOESM4_ESM.xlsx]

## Sheet: w H.a
sysName	name	desc	Fitness Alone	SD Fitness Alone	Fitness Condition	SD Fitness Condition	IFE	adjpvalue_fdr	SD_IFE
b4458	oxyS	global regulatory RNA (NCBI)	-0.131093	0.0284438	0.470499	0.0267702	0.601592	0.0273876	0.0390601
b0610	rnk	nucleoside diphosphate kinase regulator (NCBI)	0.256318	0.00848586	0.37501	0.00316053	0.118692	0.0273876	0.00905532		sysname	E. coli gene name from Ecocyc
b2023	hisH	imidazole glycerol phosphate synthase subunit HisH (NCBI)	-0.128479	0.0618118	-1.3188	0.0545168	-1.19032	0.0273876	0.0824183		name	common gene name
b0401	brnQ	predicted branched chain amino acid transporter (LIV-II) (NCBI)	-2.69907	0.0898912	-1.43901	0.168431	1.26006	0.0578159	0.190917		desc	gene description
b2741	rpoS	RNA polymerase sigma factor (NCBI)	0.0379975	0.0956807	1.1385	0.10055	1.1005	0.0578159	0.138799		Fitness Alone	fitness value during growth alone
b3515	gadW	DNA-binding transcriptional activator (NCBI)	0.304978	0.0367493	0.790455	0.0655271	0.485477	0.0578159	0.0751287		Fitness Condition	fitness value during growth of the interactive condition of that spreadsheet
b3672	ivbL	ilvB operon leader peptide (NCBI)	-0.12063	0.0458775	0.257477	0.035044	0.378107	0.0578159	0.0577306		IFE	Difference beween Fitness Condition and Fitness alone
b2217	rcsB	DNA-binding response regulator in two-component regulatory system with RcsC and YojN (NCBI)	0.181095	0.0399001	0.551288	0.0318236	0.370193	0.0578159	0.0510368		adjpvalue_fdr	adjusted p-value of the t-test testing whether the IFE value is significantly from 0
b1012	b1012	orf, hypothetical protein (VIMSS)	-0.148145	0.0303138	0.127868	0.0301119	0.276014	0.0578159	0.0427276		Category	t-test decision based on adjusted p-value ; Sig = Significant ; Not_Sig= not significant
b3894	fdoG	formate dehydrogenase-O, large subunit (NCBI)	0.00734057	0.00585246	0.097746	0.00774203	0.0904054	0.0578159	0.00970517
b4243	yjgF	orf, hypothetical protein (VIMSS)	-0.0287752	0.0196264	-0.237327	0.0229718	-0.208552	0.0578159	0.0302143
b3959	argB	acetylglutamate kinase (RefSeq)	0.290354	0.00925772	-0.0478797	0.0438655	-0.338233	0.0578159	0.0448318		Remaining genes with an adjusted-pvalue cutoff of 5%
b2163	yeiL	putative transcriptional regulator (VIMSS)	-0.0290143	0.0286031	-0.477656	0.0563165	-0.448642	0.0578159	0.063164
b2762	cysH	phosphoadenosine phosphosulfate reductase (NCBI)	-1.99706	0.0642775	-2.4571	0.0288479	-0.460039	0.0578159	0.0704542
b0314	betT	choline transporter of high affinity (NCBI)	-0.88802	0.0551347	-1.38752	0.0313044	-0.4995	0.0578159	0.0634019
b3956	ppc	phosphoenolpyruvate carboxylase (NCBI)	0.000393216	0.0576531	-0.607141	0.0670097	-0.607534	0.0578159	0.0883979
b0723	sdhA	succinate dehydrogenase flavoprotein subunit (NCBI)	-1.02864	0.0356135	-1.70473	0.0813419	-0.676091	0.0578159	0.0887965
b3604	lldR	DNA-binding transcriptional repressor (NCBI)	-0.256819	0.0423632	-1.04415	0.110225	-0.787335	0.0578159	0.118086
b0311	betA	choline dehydrogenase (NCBI)	-1.01143	0.129907	-1.86774	0.0319826	-0.856315	0.0578159	0.133786
b3605	lldD	L-lactate dehydrogenase, FMN-linked (NCBI)	-0.327813	0.0287842	-1.21474	0.11561	-0.886926	0.0578159	0.119139
b3603	lldP	L-lactate permease (NCBI)	-0.311349	0.0455364	-1.30218	0.140121	-0.990834	0.0578159	0.147334
b2784	relA	(p)ppGpp synthetase I/GTP pyrophosphokinase (NCBI)	-2.45406	0.0931956	-3.70377	0.153052	-1.24971	0.0578159	0.179194
b2557	purL	phosphoribosylformylglycinamidine synthase (NCBI)	-0.486187	0.0571434	-1.83476	0.179112	-1.34858	0.0578159	0.188007
b3167	rbfA	ribosome-binding factor A (NCBI)	-0.463553	0.458884	-3.77025	0.10466	-3.30669	0.0578159	0.470667
b3752	rbsK	ribokinase (NCBI)	0.465805	0.0417877	0.939515	0.0632472	0.473711	0.0585864	0.0758051
b1702	pps	phosphoenolpyruvate synthase (NCBI)	-0.618397	0.0854006	-1.42292	0.095526	-0.804527	0.0585864	0.128135
b2004	yeeU	CP4-44 prophage; antitoxin of the YeeV-YeeU toxin-antitoxin system (NCBI)	0.20295	0.0621063	0.575799	0.00831541	0.372849	0.0658042	0.0626605
b3780	rhlB	ATP-dependent RNA helicase (NCBI)	0.473578	0.025502	0.658927	0.0176124	0.185348	0.0658042	0.0309927
b2127	mlrA	DNA-binding transcriptional regulator (NCBI)	-0.0327265	0.00496356	-0.215275	0.0313018	-0.182549	0.067418	0.0316929
b2026	hisI	bifunctional phosphoribosyl-AMP cyclohydrolase/phosphoribosyl-ATP pyrophosphatase protein (NCBI)	0.140668	0.0541323	-0.642534	0.123325	-0.783202	0.067418	0.134683
b4006	purH	bifunctionalphosphoribosylaminoimidazolecarboxamide formyltransferase/IMP cyclohydrolase (NCBI)	-0.820035	0.094111	-2.13393	0.205984	-1.31389	0.067418	0.226465
b1896	otsA	trehalose-6-phosphate synthase (NCBI)	-0.501517	0.0381346	-0.119276	0.0550225	0.382242	0.0675611	0.0669457
b0019	nhaA	pH-dependent sodium/proton antiporter (NCBI)	-7.99985	0.200763	-6.60203	0.151256	1.39782	0.067579	0.251364
b3858	yihD	hypothetical protein (NCBI)	0.29348	0.0126658	0.457825	0.0267919	0.164345	0.067579	0.0296349
b4472	yhdP	conserved membrane protein, predicted transporter (NCBI)	-0.147128	0.00540384	-0.279353	0.0235714	-0.132224	0.067579	0.0241829
b1517	lsrF	hypothetical protein (NCBI)	-0.0341652	0.00798015	-0.243	0.0361599	-0.208835	0.067579	0.03703
b2586	yfiM	predicted protein (RefSeq)	0.230809	0.157818	-0.811362	0.107304	-1.04217	0.067579	0.190842
b2020	hisD	histidinol dehydrogenase (NCBI)	0.149254	0.0684704	-0.907663	0.179093	-1.05692	0.067579	0.191735
b3261	fis	DNA-binding protein Fis (NCBI)	-6.07396	0.280417	-4.45573	0.106892	1.61823	0.0691349	0.3001
b2149	mglA	fused methyl-galactoside transporter subunits of ABC superfamily: ATP-binding components (NCBI)	-0.139212	0.0415313	-0.431738	0.0365238	-0.292526	0.0719453	0.0553068
b2022	hisB	imidazoleglycerolphosphate dehydratase and histidinol-phosphate phosphatase (VIMSS)	-0.0485843	0.0612685	-1.13398	0.196718	-1.08539	0.0719453	0.206038
b1260	trpA	tryptophan synthase subunit alpha (NCBI)	-0.158211	0.0796965	-0.784832	0.0897701	-0.626621	0.0727451	0.120043
b2905	gcvT	glycine cleavage system aminomethyltransferase T (NCBI)	0.914279	0.0583833	1.3987	0.0769806	0.484423	0.0810477	0.0966159
b3753	rbsR	DNA-binding transcriptional repressor of ribose metabolism (NCBI)	0.573641	0.082834	1.04182	0.0424855	0.468176	0.0810477	0.093094
b2053	gmd	GDP-D-mannose dehydratase, NAD(P)-binding (NCBI)	-0.0369754	0.024511	0.174698	0.0346854	0.211673	0.0810943	0.0424719
b4206	ytfB	orf, hypothetical protein (VIMSS)	0.204629	0.0263503	0.06244	0.0146578	-0.142189	0.0939184	0.0301528
b2024	hisA	N-(5'-phospho-L-ribosyl-formimino)-5-amino-1-(5'- phosphoribosyl)-4-imidazolecarboxamide isomerase (VIMSS)	-0.0652487	0.0689641	-1.22438	0.235408	-1.15914	0.0939184	0.245302
b0522	purK	phosphoribosylaminoimidazole carboxylase (NCBI)	-1.06426	0.109648	-2.32519	0.241354	-1.26093	0.0939184	0.265093
b2951	yggS	predicted enzyme (NCBI)	0.800779	0.122825	1.456	0.0675227	0.655223	0.0951029	0.140162
b3830	ysgA	predicted hydrolase (NCBI)	0.009719	0.0133867	0.149643	0.0269989	0.139924	0.0956381	0.0301354
b0150	fhuA	ferrichrome outer membrane transporter (NCBI)	0.0866145	0.0026656	0.155944	0.0150193	0.0693295	0.0960463	0.015254
b4188	yjfN	orf, hypothetical protein (VIMSS)	0.256952	0.0205748	0.0163127	0.0479321	-0.240639	0.0960463	0.0521613
b1573	ydfC	Qin prophage; predicted protein (RefSeq)	0.274982	0.0334022	-0.00513577	0.0512122	-0.280118	0.0960463	0.0611424
b0312	betB	betaine aldehyde dehydrogenase, NAD-dependent (NCBI)	-0.772454	0.0852567	-1.24792	0.0597658	-0.475466	0.0960463	0.104118

## Sheet: w G.c
sysName	name	desc	Fitness Alone	SD Fitness Alone	Fitness Condition	SD Fitness Condition	IFE	adjpvalue_fdr	SD_IFE
b2784	relA	(p)ppGpp synthetase I/GTP pyrophosphokinase (NCBI)	-2.45406	0.0931956	-0.910991	0.0122054	1.54307	0.0167845	0.0939914
b3172	argG	argininosuccinate synthase (NCBI)	-1.35736	0.0525168	-0.14007	0.0503915	1.21729	0.0167845	0.0727826		sysname	E. coli gene name from Ecocyc
b0003	thrB	homoserine kinase (NCBI)	-0.723807	0.0312282	-0.202875	0.0260802	0.520933	0.0209543	0.0406863		name	common gene name
b0059	hepA	ATP-dependent helicase HepA (NCBI)	0.900392	0.0260793	0.554488	0.00366467	-0.345905	0.0209543	0.0263355		desc	gene description
b3908	sodA	superoxide dismutase, manganese (VIMSS)	-0.30015	0.0470514	-0.881385	0.00275863	-0.581235	0.0209543	0.0471322		Fitness Alone	fitness value during growth alone
b0592	fepB	iron-enterobactin transporter subunit (NCBI)	-4.2947	0.114532	-3.17243	0.0345032	1.12228	0.0343822	0.119616		Fitness Condition	fitness value during growth of the interactive condition of that spreadsheet
b3368	cysG	fused siroheme synthase 1,3-dimethyluroporphyriongen III dehydrogenase and siroheme ferrochelatase/uroporphyrinogen methyltransferase (NCBI)	-0.873349	0.0609188	-0.235476	0.0125959	0.637872	0.0343822	0.0622074		IFE	Difference beween Fitness Condition and Fitness alone
b4000	hupA	HU, DNA-binding transcriptional regulator, alpha subunit (NCBI)	0.856127	0.0697069	-0.0150499	0.0592202	-0.871176	0.0343822	0.0914663		adjpvalue_fdr	adjusted p-value of the t-test testing whether the IFE value is significantly from 0
b4260	pepA	leucyl aminopeptidase (NCBI)	0.551397	0.00620183	0.152619	0.0394903	-0.398778	0.0343822	0.0399744		Category	t-test decision based on adjusted p-value ; Sig = Significant ; Not_Sig= not significant
b0004	thrC	threonine synthase (NCBI)	-1.34435	0.0472543	-0.663927	0.0698351	0.680419	0.0373726	0.0843203
b2283	nuoG	NADH:ubiquinone oxidoreductase, chain G (RefSeq)	-0.786391	0.0294914	-0.0494152	0.0802138	0.736975	0.0373726	0.0854634		Remaining genes with an adjusted-pvalue cutoff of 5%
b2762	cysH	phosphoadenosine phosphosulfate reductase (NCBI)	-1.99706	0.0642775	-1.09434	0.0901268	0.902726	0.0373726	0.1107
b3816	corA	magnesium/nickel/cobalt transporter (NCBI)	-3.8891	0.058614	-2.47072	0.162102	1.41838	0.0373726	0.172373
b4214	cysQ	PAPS (adenosine 3'-phosphate 5'-phosphosulfate) 3'(2'),5'-bisphosphate nucleotidase (NCBI)	-3.14996	0.0966522	-1.8502	0.11384	1.29976	0.0373726	0.149336
b4388	serB	3-phosphoserine phosphatase (NCBI)	-2.45635	0.172148	-1.04079	0.0238983	1.41556	0.0373726	0.173799
b2903	gcvP	glycine dehydrogenase (NCBI)	1.34352	0.0661531	0.618335	0.0656094	-0.725188	0.0403771	0.0931709
b0386	proC	pyrroline-5-carboxylate reductase (NCBI)	-1.63487	0.0449056	-0.735234	0.113691	0.899637	0.0450304	0.122238
b3959	argB	acetylglutamate kinase (RefSeq)	0.290354	0.00925772	0.101208	0.0241329	-0.189145	0.0450304	0.0258477
b3960	argH	argininosuccinate lyase (NCBI)	-1.00873	0.146421	0.063265	0.0212402	1.072	0.0450304	0.147954
b4232	fbp	fructose-1,6-bisphosphatase (NCBI)	-0.519431	0.0550232	-0.0867442	0.0299559	0.432687	0.051602	0.062649
b0907	serC	phosphoserine aminotransferase (NCBI)	-1.99627	0.198753	-0.607787	0.0575445	1.38849	0.0549984	0.206916
b2764	cysJ	sulfite reductase, alpha subunit, flavoprotein (NCBI)	-1.19831	0.0898458	-0.500208	0.0570256	0.6981	0.0571633	0.106415
b3212	gltB	glutamate synthase, large subunit (NCBI)	0.0893173	0.0281072	-0.113917	0.0137937	-0.203235	0.0571633	0.0313094
b0720	gltA	citrate synthase (NCBI)	-1.41994	0.147796	-0.451601	0.0522769	0.968336	0.0596043	0.156769
b1391	paaD	predicted multicomponent oxygenase/reductase subunit for phenylacetic acid degradation (RefSeq)	0.0562944	0.07076	-0.578026	0.072431	-0.634321	0.0596043	0.101258
b2763	cysI	sulfite reductase, beta subunit, NAD(P)-binding, heme-binding (NCBI)	-1.17006	0.0609874	-0.501179	0.0897835	0.668881	0.0596043	0.108538
b3161	mtr	tryptophan transporter of high affinity (NCBI)	-0.0480054	0.0127173	0.0572976	0.0111251	0.105303	0.0596043	0.0168966
b0243	proA	gamma-glutamyl phosphate reductase (NCBI)	-0.530097	0.0613498	0.0513279	0.0789424	0.581425	0.0635193	0.0999785
b0463	acrA	multidrug efflux system (NCBI)	0.0715962	0.0576309	-0.280087	0.0139966	-0.351683	0.0635193	0.0593062
b1518	lsrG	autoinducer-2 (AI-2) modifying protein LsrG (NCBI)	-0.0571458	0.0289361	0.215887	0.0371038	0.273033	0.0635193	0.047053
b1591	b1591	putative oxidoreductase component (VIMSS)	0.370527	0.0455851	0.0412697	0.0323453	-0.329258	0.0635193	0.0558948
b2357	yfdN	CPS-53 (KpLE1) prophage; predicted protein (NCBI)	-0.0586094	0.0245656	0.105896	0.013735	0.164505	0.0635193	0.0281447
b2913	serA	D-3-phosphoglycerate dehydrogenase (NCBI)	-1.92308	0.150354	-0.515453	0.194686	1.40763	0.0650067	0.245986
b2904	gcvH	glycine cleavage system protein H (NCBI)	1.77384	0.0588196	0.863715	0.16366	-0.910127	0.0890555	0.173909
b2804	fucU	L-fucose mutarotase (NCBI)	0.532087	0.0641502	0.131615	0.0447637	-0.400472	0.094136	0.0782243
b0002	thrA	bifunctional aspartokinase I/homeserine dehydrogenase I (NCBI)	-0.594282	0.0827483	-0.187539	0.0107396	0.406743	0.0976749	0.0834423
b0723	sdhA	succinate dehydrogenase flavoprotein subunit (NCBI)	-1.02864	0.0356135	-0.754305	0.0437152	0.274331	0.0976749	0.0563856
b1841	yobA	hypothetical protein (NCBI)	0.117355	0.00686518	-0.0337557	0.0297991	-0.151111	0.0976749	0.0305796
b4354	yjiY	putative carbon starvation protein (VIMSS)	0.0306455	0.00758559	0.0897458	0.00924164	0.0591003	0.0976749	0.0119561
b4473	smf	hypothetical protein (NCBI)	0.104326	0.0175525	0.225857	0.0167554	0.121531	0.0976749	0.0242659
b4483	tatD	DNase, magnesium-dependent (NCBI)	0.118427	0.0178384	0.00314258	0.0151861	-0.115285	0.0976749	0.023427
b0440	hupB	HU, DNA-binding transcriptional regulator, beta subunit (NCBI)	0.881787	0.116653	0.270616	0.0524251	-0.611171	0.0992439	0.127891
b1353	sieB	phage superinfection exclusion protein (VIMSS)	-0.299878	0.0422483	-0.0763056	0.0206083	0.223573	0.0992439	0.0470066
b3787	rffD	UDP-N-acetyl-D-mannosaminuronic acid dehydrogenase (NCBI)	-0.717603	0.0160861	-0.616274	0.0138495	0.101328	0.0992439	0.0212267

## Sheet: w P.c
sysName	name	desc	Fitness Alone	SD Fitness Alone	Fitness Condition	SD Fitness Condition	IFE	adjpvalue_fdr	SD_IFE
b4472	yhdP	conserved membrane protein, predicted transporter (NCBI)	-0.147128	0.00540384	-0.430207	0.0186914	-0.283079	0.0543311	0.0194568
b0730	mngR	DNA-binding transcriptional dual regulator, fatty-acyl-binding (NCBI)	-0.829447	0.0238944	-2.04228	0.129623	-1.21284	0.0668637	0.131807		sysname	E. coli gene name from Ecocyc
b2784	relA	(p)ppGpp synthetase I/GTP pyrophosphokinase (NCBI)	-2.45406	0.0931956	-3.52043	0.0583045	-1.06637	0.0668637	0.109931		name	common gene name
b3954	yijO	predicted DNA-binding transcriptional regulator (NCBI)	0.293425	0.0196748	0.0763045	0.00821883	-0.217121	0.0668637	0.0213225		desc	gene description
b3283	yrdD	predicted DNA topoisomerase (NCBI)	0.223996	0.022327	-0.0547591	0.0193424	-0.278756	0.0668637	0.0295402		Fitness Alone	fitness value during growth alone
b4005	purD	phosphoribosylamine--glycine ligase (NCBI)	-0.794679	0.0492899	-1.44024	0.0559561	-0.64556	0.0708774	0.0745693		Fitness Condition	fitness value during growth of the interactive condition of that spreadsheet
											IFE	Difference beween Fitness Condition and Fitness alone
											adjpvalue_fdr	adjusted p-value of the t-test testing whether the IFE value is significantly from 0
											Remaining genes with an adjusted-pvalue cutoff of 5%

## Sheet: w H.a + P.c
sysName	name	desc	Fitness Alone	SD Fitness Alone	Fitness Condition	SD Fitness Condition	IFE	adjpvalue_fdr	SD_Delta
b2024	hisA	N-(5'-phospho-L-ribosyl-formimino)-5-amino-1-(5'- phosphoribosyl)-4-imidazolecarboxamide isomerase (VIMSS)	-0.0652487	0.0689641	-1.27065	0.0215409	-1.2054	0.0103129	0.0722499
b3959	argB	acetylglutamate kinase (RefSeq)	0.290354	0.00925772	-0.287599	0.032555	-0.577952	0.0103129	0.0338457		sysname	E. coli gene name from Ecocyc
b1931	yedK	hypothetical protein (NCBI)	0.836643	0.039078	-0.0880316	0.0314932	-0.924675	0.0103129	0.0501888		name	common gene name
b2557	purL	phosphoribosylformylglycinamidine synthase (NCBI)	-0.486187	0.0571434	-3.36207	0.175366	-2.87588	0.0103129	0.184441		desc	gene description
b4058	uvrA	excinuclease ABC subunit A (NCBI)	0.0128291	0.00359982	0.128172	0.00817451	0.115343	0.0174642	0.00893204		Fitness Alone	fitness value during growth alone
b3957	argE	acetylornithine deacetylase (NCBI)	0.217824	0.0414533	-0.404401	0.029064	-0.622224	0.0177125	0.050627		Fitness Condition	fitness value during growth of the interactive condition of that spreadsheet
b2479	gcvR	transcriptional regulation of gcv operon (VIMSS)	-2.44017	0.0815807	-3.7859	0.0834486	-1.34572	0.0195527	0.116701		IFE	Difference beween Fitness Condition and Fitness alone
b1733	chbG	hypothetical protein (NCBI)	-0.1298	0.0456869	0.355697	0.00170536	0.485498	0.0200901	0.0457187		adjpvalue_fdr	adjusted p-value of the t-test testing whether the IFE value is significantly from 0
b2023	hisH	imidazole glycerol phosphate synthase subunit HisH (NCBI)	-0.128479	0.0618118	-1.05528	0.0582573	-0.926802	0.0200901	0.0849388
b2609	rpsP	30S ribosomal protein S16 (NCBI)	-5.38691	0.295604	-0.16676	0.41666	5.22015	0.0200901	0.51087
b4472	yhdP	conserved membrane protein, predicted transporter (NCBI)	-0.147128	0.00540384	-0.364116	0.0201678	-0.216987	0.0200901	0.0208792		Remaining genes with an adjusted-pvalue cutoff of 5%
b4253	yjgL	orf, hypothetical protein (VIMSS)	-0.464179	0.0340048	-0.140681	0.00368053	0.323498	0.0250006	0.0342034
b1262	trpC	N-(5-phosphoribosyl)anthranilate isomerase and indole-3-glycerolphosphate synthetase (VIMSS)	-0.227725	0.0835564	-1.0218	0.0576198	-0.79407	0.0295631	0.101497
b1591	b1591	putative oxidoreductase component (VIMSS)	0.370527	0.0455851	-0.0736446	0.0291531	-0.444172	0.0295631	0.0541102
b1847	yebF	predicted protein (RefSeq)	-0.295883	0.053845	-0.766739	0.0277735	-0.470856	0.0295631	0.0605858
b2476	purC	phosphoribosylaminoimidazole-succinocarboxamidesynthase (NCBI)	-1.04583	0.293227	-3.38177	0.0429332	-2.33594	0.0295631	0.296353
b3469	zntA	zinc, cobalt and lead efflux system (NCBI)	-1.12566	0.0259745	-1.62376	0.0555802	-0.498101	0.0295631	0.0613501
b3750	rbsC	ribose ABC transporter permease protein (NCBI)	-0.00647888	0.0429945	-0.445429	0.0361142	-0.43895	0.0295631	0.0561495
b3958	argC	N-acetyl-gamma-glutamyl-phosphate reductase (NCBI)	0.319054	0.0550943	-0.281563	0.0443587	-0.600618	0.0295631	0.0707324
b4005	purD	phosphoribosylamine--glycine ligase (NCBI)	-0.794679	0.0492899	-3.38936	0.312898	-2.59468	0.0295631	0.316756
b4006	purH	bifunctionalphosphoribosylaminoimidazolecarboxamide formyltransferase/IMP cyclohydrolase (NCBI)	-0.820035	0.094111	-3.36729	0.308745	-2.54726	0.0295631	0.32277
b1246	oppD	oligopeptide transporter ATP-binding component (NCBI)	1.01235	0.0635067	0.342	0.043826	-0.670355	0.0295631	0.077161
b3844	fre	NAD(P)H-flavin reductase (NCBI)	-2.20536	0.121721	-3.16249	0.0328729	-0.957136	0.0297994	0.126082
b4245	pyrB	aspartate carbamoyltransferase catalytic subunit (NCBI)	0.0218543	0.0769729	-0.656822	0.0455969	-0.678676	0.0297994	0.0894646
b0522	purK	phosphoribosylaminoimidazole carboxylase (NCBI)	-1.06426	0.109648	-3.04159	0.240316	-1.97733	0.0301412	0.264148
b1658	purR	DNA-binding transcriptional repressor, hypoxanthine-binding (NCBI)	-0.458513	0.0463354	-0.0706231	0.0304734	0.38789	0.0378121	0.0554581
b2943	galP	D-galactose transporter (NCBI)	0.476723	0.0338008	0.225215	0.0164494	-0.251508	0.043307	0.0375909
b2905	gcvT	glycine cleavage system aminomethyltransferase T (NCBI)	0.914279	0.0583833	1.49379	0.0686835	0.579508	0.0487994	0.0901445
b0929	ompF	outer membrane porin 1a (Ia;b;F) (NCBI)	0.224926	0.03059	-0.206529	0.0605828	-0.431455	0.0489372	0.0678677
b1281	pyrF	orotidine 5'-phosphate decarboxylase (NCBI)	-0.764078	0.0277139	-1.9978	0.19474	-1.23372	0.0489372	0.196703
b3212	gltB	glutamate synthase, large subunit (NCBI)	0.0893173	0.0281072	-0.283175	0.0524658	-0.372492	0.0489372	0.0595204
b0314	betT	choline transporter of high affinity (NCBI)	-0.88802	0.0551347	-1.3033	0.038687	-0.41528	0.0502359	0.0673537
b0059	hepA	ATP-dependent helicase HepA (NCBI)	0.900392	0.0260793	1.14471	0.0323521	0.244321	0.0507552	0.0415547
b0401	brnQ	predicted branched chain amino acid transporter (LIV-II) (NCBI)	-2.69907	0.0898912	-1.92076	0.095281	0.778312	0.0507552	0.130992
b1235	rssB	response regulator of RpoS (NCBI)	-1.33618	0.174514	-3.23166	0.262958	-1.89548	0.0507552	0.315598
b1818	manY	mannose-specific enzyme IIC component of PTS (NCBI)	0.026089	0.0443221	0.3924	0.043933	0.366311	0.0507552	0.0624064
b2020	hisD	histidinol dehydrogenase (NCBI)	0.149254	0.0684704	-0.623048	0.109257	-0.772302	0.0507552	0.128939
b2312	purF	amidophosphoribosyltransferase (NCBI)	-0.763274	0.365824	-3.63963	0.329311	-2.87635	0.0507552	0.492212
b3816	corA	magnesium/nickel/cobalt transporter (NCBI)	-3.8891	0.058614	-3.53351	0.00278444	0.355592	0.0507552	0.0586801
b3956	ppc	phosphoenolpyruvate carboxylase (NCBI)	0.000393216	0.0576531	-0.617901	0.0896015	-0.618294	0.0508455	0.106547
b1793	yoaF	conserved outer membrane protein (NCBI)	0.703352	0.0564657	0.380083	0.0113654	-0.323269	0.0564436	0.0575982
b3102	yqjG	predicted S-transferase (NCBI)	-0.0478294	0.0123804	0.21876	0.046892	0.266589	0.0583249	0.0484988
b4201	priB	primosomal replication protein N (NCBI)	-0.276635	0.109983	-0.91212	0.0341115	-0.635485	0.0583249	0.115152
b0730	mngR	DNA-binding transcriptional dual regulator, fatty-acyl-binding (NCBI)	-0.829447	0.0238944	-0.263893	0.101376	0.565554	0.0597542	0.104154
b2804	fucU	L-fucose mutarotase (NCBI)	0.532087	0.0641502	-0.620624	0.205706	-1.15271	0.0605367	0.215476
b4214	cysQ	PAPS (adenosine 3'-phosphate 5'-phosphosulfate) 3'(2'),5'-bisphosphate nucleotidase (NCBI)	-3.14996	0.0966522	-4.7442	0.28057	-1.59425	0.0605367	0.296751
b0243	proA	gamma-glutamyl phosphate reductase (NCBI)	-0.530097	0.0613498	-0.909692	0.0390418	-0.379594	0.0616172	0.0727191
b0523	purE	phosphoribosylaminoimidazole carboxylase catalytic subunit (NCBI)	-1.07202	0.144405	-3.55971	0.45297	-2.48769	0.0616172	0.475431
b1434	ydcN	predicted DNA-binding transcriptional regulator (NCBI)	0.189193	0.101963	-0.470199	0.0749412	-0.659392	0.0616172	0.126541
b2491	hyfR	putative 2-component regulator, interaction with sigma 54 (VIMSS)	0.0659314	0.0317678	-0.164493	0.0301694	-0.230424	0.0616172	0.0438108
b0311	betA	choline dehydrogenase (NCBI)	-1.01143	0.129907	-1.80528	0.0873517	-0.793855	0.0670566	0.156544
b2903	gcvP	glycine dehydrogenase (NCBI)	1.34352	0.0661531	1.724	0.0408636	0.380474	0.0751984	0.0777564
b3491	yhiM	conserved inner membrane protein (RefSeq)	-0.0282409	0.00649892	-0.0890834	0.0106627	-0.0608424	0.0751984	0.0124872
b2500	purN	phosphoribosylglycinamide formyltransferase (NCBI)	0.0202747	0.120847	-0.68895	0.0836324	-0.709225	0.0765636	0.146964
b1062	pyrC	dihydroorotase (NCBI)	-0.363833	0.0234935	-1.41711	0.219611	-1.05328	0.0771745	0.220864
b3213	gltD	glutamate synthase, 4Fe-4S protein, small subunit (NCBI)	0.208703	0.106518	-0.335924	0.0425589	-0.544627	0.0771745	0.114705
b3261	fis	DNA-binding protein Fis (NCBI)	-6.07396	0.280417	-4.68622	0.0802676	1.38774	0.0771745	0.291679
b2014	yeeF	putative amino acid/amine transport protein (VIMSS)	0.0886112	0.0718386	0.507622	0.0539154	0.419011	0.0811188	0.0898201
b2330	yfcB	putative adenine-specific methylase (VIMSS)	-1.0628	0.310481	-4.37341	0.659943	-3.31061	0.0855747	0.72933
b3510	hdeA	acid-resistance protein, possible chaperone , subunit of HdeA dimer, inactive form of acid-resistance protein (Katherine Huang)	-0.021092	0.0184818	-0.130914	0.0154532	-0.109822	0.0855747	0.024091
b3515	gadW	DNA-binding transcriptional activator (NCBI)	0.304978	0.0367493	0.679703	0.0733549	0.374725	0.0855747	0.0820454
b0032	carA	carbamoyl-phosphate synthase small subunit (NCBI)	-0.434586	0.119468	-1.50305	0.210811	-1.06846	0.0903691	0.24231
b0142	folK	2-amino-4-hydroxy-6-hydroxymethyldihyropteridine pyrophosphokinase (NCBI)	-2.16802	0.291811	0.0807487	0.414123	2.24877	0.0903691	0.506608
b1248	b1248	orf, hypothetical protein (VIMSS)	-0.147429	0.0615926	0.272076	0.0728002	0.419506	0.0903691	0.09536
b3542	dppC	dipeptide transporter (NCBI)	-0.0935653	0.0355729	-0.407344	0.06173	-0.313779	0.0903691	0.0712462
b4208	cycA	D-alanine/D-serine/glycine transporter (NCBI)	-1.5418	0.0741149	-1.00897	0.0963852	0.532834	0.0903691	0.121586
b3324	gspC	general secretory pathway component, cryptic (NCBI)	0.0188599	0.043715	-0.223298	0.0342413	-0.242158	0.0906869	0.055529
b4196	ulaD	3-keto-L-gulonate 6-phosphate decarboxylase (NCBI)	0.210744	0.0482459	-0.00353445	0.0107365	-0.214278	0.0913649	0.0494261
b1569	dicC	Qin prophage; DNA-binding transcriptional regulator for DicB (NCBI)	0.112372	0.0312103	-0.0286696	0.0110655	-0.141041	0.0962609	0.0331139
b4173	hflX	predicted GTPase (NCBI)	-0.234868	0.0367631	0.0344407	0.0518453	0.269309	0.0967542	0.0635567
b2910	zapA	protein that localizes to the cytokinetic ring (NCBI)	-0.0827669	0.0167828	0.209022	0.0671006	0.291789	0.0969966	0.0691676

## Sheet: w H.a + G.c
sysName	name	desc	Fitness Alone	SD Fitness Alone	Fitness Condition	SD Fitness Condition	IFE	adjpvalue_fdr	SD_IFE
b3515	gadW	DNA-binding transcriptional activator (NCBI)	0.304978	0.0367493	1.06234	0.00837934	0.757359	0.0150053	0.0376925
b1553	ydfP	Qin prophage; conserved protein (NCBI)	-0.0185009	0.0087407	-0.145811	0.00295788	-0.127311	0.0335455	0.00922761		sysname	E. coli gene name from Ecocyc
b3816	corA	magnesium/nickel/cobalt transporter (NCBI)	-3.8891	0.058614	-2.18638	0.129079	1.70272	0.03879	0.141764		name	common gene name
b0592	fepB	iron-enterobactin transporter subunit (NCBI)	-4.2947	0.114532	-2.51998	0.124903	1.77472	0.0394419	0.169465		desc	gene description
b1642	slyA	transcriptional regulator for cryptic hemolysin (VIMSS)	0.249093	0.0246441	-0.020185	0.0105733	-0.269278	0.0394419	0.0268165		Fitness Alone	fitness value during growth alone
b3172	argG	argininosuccinate synthase (NCBI)	-1.35736	0.0525168	-0.213695	0.100004	1.14367	0.0394419	0.112955		Fitness Condition	fitness value during growth of the interactive condition of that spreadsheet
b2236	yfaE	predicted 2Fe-2S cluster-containing protein (NCBI)	0.870737	0.0179165	0.559911	0.0276045	-0.310826	0.0430696	0.0329091		IFE	Difference beween Fitness Condition and Fitness alone
b4300	sgcR	KpLE2 phage-like element; predicted DNA-binding transcriptional regulator (NCBI)	-0.0776583	0.00834282	-0.22758	0.0147853	-0.149922	0.0491357	0.0169766		adjpvalue_fdr	adjusted p-value of the t-test testing whether the IFE value is significantly from 0
b0589	fepG	iron-enterobactin transporter subunit (NCBI)	-4.42905	0.171697	-2.53576	0.171358	1.89329	0.063832	0.242577
b1051	msyB	acidic protein suppresses mutants lacking function of protein export (VIMSS)	0.107914	0.0307955	-0.477206	0.066423	-0.58512	0.063832	0.0732146
b4005	purD	phosphoribosylamine--glycine ligase (NCBI)	-0.794679	0.0492899	-1.97702	0.147114	-1.18234	0.063832	0.155152		Remaining genes with an adjusted-pvalue cutoff of 5%
b0019	nhaA	pH-dependent sodium/proton antiporter (NCBI)	-7.99985	0.200763	-6.19464	0.144664	1.80521	0.0640941	0.247454
b3908	sodA	superoxide dismutase, manganese (VIMSS)	-0.30015	0.0470514	-0.742506	0.0371908	-0.442355	0.0640941	0.0599749
b0469	apt	adenine phosphoribosyltransferase (NCBI)	-0.226214	0.0133844	-0.415027	0.025467	-0.188814	0.0787483	0.02877
b0968	yccX	predicted acylphosphatase (NCBI)	-0.00440545	0.0730061	-0.766706	0.0893172	-0.7623	0.0787483	0.115358
b3261	fis	DNA-binding protein Fis (NCBI)	-6.07396	0.280417	-4.0905	0.100063	1.98346	0.0787483	0.297736
b0004	thrC	threonine synthase (NCBI)	-1.34435	0.0472543	-0.395887	0.139834	0.948459	0.0804723	0.147602
b1247	oppF	oligopeptide transporter subunit (NCBI)	0.122392	0.0177238	-0.221118	0.0529837	-0.343511	0.0854862	0.0558696
b1931	yedK	hypothetical protein (NCBI)	0.836643	0.039078	0.155763	0.103303	-0.68088	0.0854862	0.110447
b0002	thrA	bifunctional aspartokinase I/homeserine dehydrogenase I (NCBI)	-0.594282	0.0827483	-0.141848	0.0251929	0.452434	0.0862807	0.0864983
b0003	thrB	homoserine kinase (NCBI)	-0.723807	0.0312282	-0.14742	0.107975	0.576387	0.0862807	0.1124
b0590	fepD	iron-enterobactin transporter subunit (NCBI)	-4.47034	0.303655	-2.69219	0.18557	1.77815	0.0862807	0.355869
b0720	gltA	citrate synthase (NCBI)	-1.41994	0.147796	-0.580693	0.0532746	0.839244	0.0862807	0.157105
b0730	mngR	DNA-binding transcriptional dual regulator, fatty-acyl-binding (NCBI)	-0.829447	0.0238944	-0.593137	0.0370489	0.23631	0.0862807	0.0440859
b1143	ymfI	orf, hypothetical protein (VIMSS)	-0.111277	0.0144698	0.61468	0.143016	0.725956	0.0862807	0.143746
b1248	b1248	orf, hypothetical protein (VIMSS)	-0.147429	0.0615926	0.320275	0.0722067	0.467705	0.0862807	0.0949076
b1260	trpA	tryptophan synthase subunit alpha (NCBI)	-0.158211	0.0796965	-0.716017	0.0778414	-0.557806	0.0862807	0.111404
b1319	ompG	outer membrane porin (NCBI)	0.0715123	0.0658514	-0.333889	0.0429764	-0.405401	0.0862807	0.0786345
b1518	lsrG	autoinducer-2 (AI-2) modifying protein LsrG (NCBI)	-0.0571458	0.0289361	0.241555	0.0490274	0.298701	0.0862807	0.0569296
b1733	chbG	hypothetical protein (NCBI)	-0.1298	0.0456869	0.203248	0.0485422	0.333048	0.0862807	0.0666606
b2195	ccmG	periplasmic thioredoxin of cytochrome c-type biogenesis (NCBI)	0.0466094	0.0495778	-0.262492	0.0390864	-0.309101	0.0862807	0.0631325
b2318	truA	tRNA pseudouridine synthase A (NCBI)	-5.52465	0.295399	-3.90795	0.137124	1.61671	0.0862807	0.325674
b2762	cysH	phosphoadenosine phosphosulfate reductase (NCBI)	-1.99706	0.0642775	-1.16525	0.125803	0.831811	0.0862807	0.141273
b2913	serA	D-3-phosphoglycerate dehydrogenase (NCBI)	-1.92308	0.150354	-0.836828	0.125545	1.08626	0.0862807	0.195877
b3168	infB	translation initiation factor IF-2 (NCBI)	-5.61696	0.286941	-3.99168	0.169475	1.62528	0.0862807	0.333252
b3212	gltB	glutamate synthase, large subunit (NCBI)	0.0893173	0.0281072	-0.332519	0.0657495	-0.421837	0.0862807	0.0715053
b3324	gspC	general secretory pathway component, cryptic (NCBI)	0.0188599	0.043715	-0.271311	0.0353911	-0.290171	0.0862807	0.0562453
b3368	cysG	fused siroheme synthase 1,3-dimethyluroporphyriongen III dehydrogenase and siroheme ferrochelatase/uroporphyrinogen methyltransferase (NCBI)	-0.873349	0.0609188	-0.143527	0.12454	0.729822	0.0862807	0.138641
b3468	yhhN	conserved inner membrane protein (NCBI)	-0.0314226	0.0128333	0.0939694	0.0209415	0.125392	0.0862807	0.024561
b3600	mtlD	mannitol-1-phosphate 5-dehydrogenase (NCBI)	-0.214651	0.090315	-0.883049	0.098067	-0.668399	0.0862807	0.133319
b3832	rmuC	predicted recombination limiting protein (NCBI)	0.105483	0.0126868	0.176515	0.00699571	0.0710327	0.0862807	0.0144878
b3874	yihN	predicted transporter (NCBI)	0.00384663	0.0281521	-0.167355	0.0161837	-0.171202	0.0862807	0.0324723
b3960	argH	argininosuccinate lyase (NCBI)	-1.00873	0.146421	-0.038908	0.107145	0.969827	0.0862807	0.181436
b4224	chpS	suppressor of inhibitory function of ChpB, PemI-like, autoregulated (VIMSS)	0.154031	0.0671167	-0.317882	0.0464204	-0.471913	0.0862807	0.0816058
b4163	glyV	tRNA-Gly (NCBI)	0.390667	0.145478	-0.526846	0.0788552	-0.917514	0.0862807	0.165475
b4594	ymgJ	hypothetical protein (RefSeq)	0.501196	0.223064	-0.678019	0.0859555	-1.17921	0.0862807	0.239052
b3613	yibP	putative membrane protein (VIMSS)	-4.69098	0.294855	-3.05614	0.16452	1.63485	0.0868135	0.337648
b2312	purF	amidophosphoribosyltransferase (NCBI)	-0.763274	0.365824	-2.74982	0.196722	-1.98654	0.0872736	0.415363
b4567	yjjZ	hypothetical protein (NCBI)	-0.0724878	0.082344	0.371654	0.0426876	0.444141	0.0872736	0.092751
b2764	cysJ	sulfite reductase, alpha subunit, flavoprotein (NCBI)	-1.19831	0.0898458	-0.544728	0.10445	0.65358	0.088232	0.137775
b2643	yfjX	CP4-57 prophage; predicted antirestriction protein (NCBI)	-0.102012	0.0337864	0.126495	0.0348015	0.228508	0.0888149	0.0485043
b0290	yagW	predicted receptor (NCBI)	0.00319867	0.0412908	-0.200742	0.015593	-0.20394	0.0920105	0.044137
b0907	serC	phosphoserine aminotransferase (NCBI)	-1.99627	0.198753	-1.04944	0.0493363	0.946831	0.0920105	0.204785
b3008	metC	cystathionine beta-lyase (NCBI)	-0.0425725	0.0109968	-0.19066	0.0305017	-0.148088	0.0943807	0.0324235
b0390	aroM	hypothetical protein (NCBI)	-0.113797	0.0340804	-0.291155	0.0199045	-0.177358	0.0975996	0.0394673
b1918	yecS	predicted transporter subunit: membrane component of ABC superfamily (NCBI)	0.239235	0.0624412	-0.0527859	0.0201235	-0.292021	0.0975996	0.0656038
b2903	gcvP	glycine dehydrogenase (NCBI)	1.34352	0.0661531	0.983941	0.0463297	-0.359582	0.0975996	0.080763
b3191	yrbB	orf, hypothetical protein (VIMSS)	0.238827	0.0184243	0.0880671	0.0284977	-0.15076	0.0975996	0.0339349
b1916	sdiA	DNA-binding transcriptional activator (NCBI)	0.0876473	0.110583	0.612825	0.0512516	0.525178	0.0992885	0.121882
b2187	yejL	hypothetical protein (NCBI)	-0.338241	0.0964655	0.095028	0.0213105	0.433269	0.0992885	0.0987914
b2283	nuoG	NADH:ubiquinone oxidoreductase, chain G (RefSeq)	-0.786391	0.0294914	-0.0945143	0.157251	0.691876	0.0992885	0.159993
b3199	yrbK	hypothetical protein (NCBI)	-2.76755	0.15456	-1.90588	0.124557	0.861663	0.0992885	0.198502
b3393	yrfB	hypothetical protein (NCBI)	0.0948072	0.01679	0.288219	0.0414176	0.193412	0.0992885	0.0446914
b4458	oxyS	global regulatory RNA (NCBI)	-0.131093	0.0284438	-0.486916	0.0767267	-0.355823	0.0992885	0.0818293
b1409	ynbB	predicted CDP-diglyceride synthase (NCBI)	-2.28516	0.348508	-0.787327	0.0274438	1.49783	0.0998724	0.349587

## Sheet: w G.c + P.c
sysName	name	desc	Fitness Alone	SD Fitness Alone	Fitness Condition	SD Fitness Condition	IFE	adjpvalue_fdr	SD_IFE
b1518	lsrG	autoinducer-2 (AI-2) modifying protein LsrG (NCBI)	-0.0571458	0.0289361	0.556395	0.0241021	0.613541	0.0172805	0.0376591
b3172	argG	argininosuccinate synthase (NCBI)	-1.35736	0.0525168	-0.346846	0.0243714	1.01051	0.0172805	0.0578962		sysname	E. coli gene name from Ecocyc
b0003	thrB	homoserine kinase (NCBI)	-0.723807	0.0312282	-0.368215	0.0185885	0.355592	0.0391449	0.0363419		name	common gene name
b1591	b1591	putative oxidoreductase component (VIMSS)	0.370527	0.0455851	-0.0579815	0.00469337	-0.428509	0.0391449	0.0458261		desc	gene description
b2283	nuoG	NADH:ubiquinone oxidoreductase, chain G (RefSeq)	-0.786391	0.0294914	0.0317372	0.0779086	0.818128	0.0391449	0.0833036		Fitness Alone	fitness value during growth alone
b2903	gcvP	glycine dehydrogenase (NCBI)	1.34352	0.0661531	0.721341	0.00645134	-0.622181	0.0391449	0.0664669		Fitness Condition	fitness value during growth of the interactive condition of that spreadsheet
b3816	corA	magnesium/nickel/cobalt transporter (NCBI)	-3.8891	0.058614	-2.64329	0.112899	1.24581	0.0391449	0.127208		IFE	Difference beween Fitness Condition and Fitness alone
b4214	cysQ	PAPS (adenosine 3'-phosphate 5'-phosphosulfate) 3'(2'),5'-bisphosphate nucleotidase (NCBI)	-3.14996	0.0966522	-1.89386	0.0602354	1.2561	0.0391449	0.113886		adjpvalue_fdr	adjusted p-value of the t-test testing whether the IFE value is significantly from 0
b2762	cysH	phosphoadenosine phosphosulfate reductase (NCBI)	-1.99706	0.0642775	-1.21243	0.0620804	0.784631	0.0446069	0.089362
b2913	serA	D-3-phosphoglycerate dehydrogenase (NCBI)	-1.92308	0.150354	-0.516112	0.0751214	1.40697	0.0484551	0.168076
b0004	thrC	threonine synthase (NCBI)	-1.34435	0.0472543	-0.572217	0.0871417	0.77213	0.0537649	0.0991294		Remaining genes with an adjusted-pvalue cutoff of 5%
b1299	puuR	DNA-binding transcriptional repressor (NCBI)	0.153245	0.0548926	0.748417	0.0532358	0.595172	0.0537649	0.0764673
b1632	rsxE	NADH-ubiquinone oxidoreductase (NCBI)	0.288955	0.0277018	-0.0405084	0.0374735	-0.329464	0.0556161	0.046601
b1742	b1742	orf, hypothetical protein (VIMSS)	0.0786591	0.0310376	0.394226	0.0298796	0.315567	0.0556161	0.0430828
b2357	yfdN	CPS-53 (KpLE1) prophage; predicted protein (NCBI)	-0.0586094	0.0245656	0.128672	0.0100059	0.187282	0.0556161	0.0265253
b3212	gltB	glutamate synthase, large subunit (NCBI)	0.0893173	0.0281072	-0.128393	0.0117291	-0.21771	0.0556161	0.0304563
b3347	fkpA	FKBP-type peptidyl-prolyl cis-trans isomerase (rotamase) (NCBI)	-0.026603	0.00838018	0.0692868	0.0103035	0.0958898	0.0556161	0.0132811
b0243	proA	gamma-glutamyl phosphate reductase (NCBI)	-0.530097	0.0613498	0.145379	0.0809551	0.675477	0.0599438	0.101575
b0589	fepG	iron-enterobactin transporter subunit (NCBI)	-4.42905	0.171697	-2.93202	0.1583	1.49703	0.0599438	0.233536
b0907	serC	phosphoserine aminotransferase (NCBI)	-1.99627	0.198753	-0.690706	0.0409087	1.30557	0.0599438	0.202919
b2784	relA	(p)ppGpp synthetase I/GTP pyrophosphokinase (NCBI)	-2.45406	0.0931956	-1.72454	0.0646595	0.729523	0.0599438	0.11343
b4000	hupA	HU, DNA-binding transcriptional regulator, alpha subunit (NCBI)	0.856127	0.0697069	0.291493	0.0537941	-0.564633	0.0599438	0.0880503
b4388	serB	3-phosphoserine phosphatase (NCBI)	-2.45635	0.172148	-1.14465	0.10447	1.3117	0.0599438	0.201368
b2236	yfaE	predicted 2Fe-2S cluster-containing protein (NCBI)	0.870737	0.0179165	0.428219	0.0701745	-0.442517	0.0639387	0.0724255
b2893	dsbC	protein disulfide isomerase II (NCBI)	-0.0797004	0.00251878	0.14937	0.0372747	0.22907	0.0639387	0.0373597
b3368	cysG	fused siroheme synthase 1,3-dimethyluroporphyriongen III dehydrogenase and siroheme ferrochelatase/uroporphyrinogen methyltransferase (NCBI)	-0.873349	0.0609188	-0.249893	0.083113	0.623456	0.0639387	0.103048
b2557	purL	phosphoribosylformylglycinamidine synthase (NCBI)	-0.486187	0.0571434	-0.989441	0.0594078	-0.503254	0.0639387	0.0824296
b1535	ydeH	hypothetical protein (NCBI)	-0.231459	0.00548611	-0.42318	0.0339452	-0.191721	0.0845958	0.0343857
b1642	slyA	transcriptional regulator for cryptic hemolysin (VIMSS)	0.249093	0.0246441	-0.0214901	0.04232	-0.270583	0.0845958	0.0489725
b0654	gltJ	glutamate and aspartate transporter subunit (NCBI)	0.159675	0.018592	-0.00246654	0.0243637	-0.162142	0.0966625	0.0306472
b1992	cobS	cobalamin synthase (NCBI)	0.158082	0.0213093	0.00317586	0.0209487	-0.154906	0.0980024	0.029882
b3960	argH	argininosuccinate lyase (NCBI)	-1.00873	0.146421	-0.182314	0.0630415	0.82642	0.0980024	0.159416

## Sheet: w H.a + G.c + P.c
sysName	name	desc	Fitness Alone	SD Fitness Alone	Fitness Condition	SD Fitness Condition	IFE	adjpvalue_fdr	SD_IFE
b3515	gadW	DNA-binding transcriptional activator (NCBI)	0.304978	0.0367493	1.58291	0.0559472	1.27793	0.0183699	0.0669373
b0314	betT	choline transporter of high affinity (NCBI)	-0.88802	0.0551347	-1.51184	0.0182043	-0.623819	0.0388166	0.0580623		sysname	E. coli gene name from Ecocyc
b3911	cpxA	two-component sensor protein (NCBI)	-1.00618	0.023026	-0.565084	0.0372222	0.4411	0.0388166	0.0437686		name	common gene name
b1518	lsrG	autoinducer-2 (AI-2) modifying protein LsrG (NCBI)	-0.0571458	0.0289361	0.406686	0.0337581	0.463832	0.0388166	0.0444624		desc	gene description
b3368	cysG	fused siroheme synthase 1,3-dimethyluroporphyriongen III dehydrogenase and siroheme ferrochelatase/uroporphyrinogen methyltransferase (NCBI)	-0.873349	0.0609188	-0.119861	0.0369969	0.753487	0.0388166	0.0712732		Fitness Alone	fitness value during growth alone
b3172	argG	argininosuccinate synthase (NCBI)	-1.35736	0.0525168	-0.527221	0.0628753	0.83014	0.0388166	0.0819226		Fitness Condition	fitness value during growth of the interactive condition of that spreadsheet
b0629	ybeF	putative transcriptional regulator LYSR-type (VIMSS)	0.0165596	0.0263711	-0.349584	0.0279403	-0.366144	0.0415034	0.03842		IFE	Difference beween Fitness Condition and Fitness alone
b3212	gltB	glutamate synthase, large subunit (NCBI)	0.0893173	0.0281072	-0.380152	0.0442915	-0.469469	0.0430516	0.0524571		adjpvalue_fdr	adjusted p-value of the t-test testing whether the IFE value is significantly from 0
b3816	corA	magnesium/nickel/cobalt transporter (NCBI)	-3.8891	0.058614	-2.42734	0.154227	1.46177	0.0430516	0.16499
b3784	rfe	UDP-GlcNAc:undecaprenylphosphate GlcNAc-1-phosphate transferase (NCBI)	-0.258067	0.0742826	-1.11205	0.0746538	-0.853981	0.0457666	0.105314
b0632	dacA	D-alanyl-D-alanine carboxypeptidase (penicillin-binding protein 5) (NCBI)	-0.812113	0.063745	-1.55968	0.0649146	-0.747567	0.0457666	0.0909798		Remaining genes with an adjusted-pvalue cutoff of 5%
b0004	thrC	threonine synthase (NCBI)	-1.34435	0.0472543	-0.510249	0.0910963	0.834098	0.0457666	0.102623
b4006	purH	bifunctionalphosphoribosylaminoimidazolecarboxamide formyltransferase/IMP cyclohydrolase (NCBI)	-0.820035	0.094111	-2.48206	0.188835	-1.66203	0.0473414	0.210987
b2893	dsbC	protein disulfide isomerase II (NCBI)	-0.0797004	0.00251878	0.283503	0.050603	0.363203	0.063634	0.0506657
b4005	purD	phosphoribosylamine--glycine ligase (NCBI)	-0.794679	0.0492899	-1.99163	0.174021	-1.19695	0.0713092	0.180866
b1535	ydeH	hypothetical protein (NCBI)	-0.231459	0.00548611	-0.947181	0.110962	-0.715721	0.0713092	0.111097
b0797	rhlE	RNA helicase (NCBI)	0.0977104	0.0341804	0.338896	0.0153202	0.241186	0.0713092	0.0374567
b3164	pnp	polynucleotide phosphorylase/polyadenylase (RefSeq)	-0.794296	0.0566756	0.924407	0.257612	1.7187	0.0713092	0.263772
b0019	nhaA	pH-dependent sodium/proton antiporter (NCBI)	-7.99985	0.200763	-5.95738	0.233636	2.04247	0.0713092	0.308044
b3544	dppA	dipeptide transporter (NCBI)	0.0844668	0.0341318	-0.212893	0.0324091	-0.29736	0.07295	0.0470673
b1062	pyrC	dihydroorotase (NCBI)	-0.363833	0.0234935	-0.713322	0.051008	-0.349489	0.0736709	0.0561583
b3541	dppD	dipeptide transporter (NCBI)	0.0269931	0.0106892	-0.362554	0.0660435	-0.389547	0.0910508	0.0669029
b3868	glnG	fused DNA-binding response regulator in two-component regulatory system with GlnL: response regulator/sigma54 interaction protein (NCBI)	0.250097	0.135431	-0.527758	0.0598817	-0.777855	0.0953174	0.148079
b2572	rseA	anti-sigma factor (NCBI)	0.217071	0.0300693	-0.338592	0.100968	-0.555663	0.0953174	0.105351
b4589	ylcI	hypothetical protein (RefSeq)	0.617402	0.0639039	0.155907	0.0612823	-0.461495	0.0953174	0.0885394
b3958	argC	N-acetyl-gamma-glutamyl-phosphate reductase (NCBI)	0.319054	0.0550943	-0.0172169	0.0309245	-0.336271	0.0953174	0.06318
b3957	argE	acetylornithine deacetylase (NCBI)	0.217824	0.0414533	-0.0976075	0.0433648	-0.315431	0.0953174	0.0599907
b1847	yebF	predicted protein (RefSeq)	-0.295883	0.053845	0.127373	0.0524775	0.423256	0.0953174	0.0751876
b3032	cpdA	cyclic 3',5'-adenosine monophosphate phosphodiesterase (NCBI)	-0.540544	0.0773707	-0.0311295	0.0556655	0.509414	0.0953174	0.0953146
b0243	proA	gamma-glutamyl phosphate reductase (NCBI)	-0.530097	0.0613498	-0.00857548	0.0750772	0.521522	0.0953174	0.0969556
b1550	b1550	orf, hypothetical protein (VIMSS)	-0.438713	0.0144131	0.19099	0.121759	0.629703	0.0953174	0.122609
b1916	sdiA	DNA-binding transcriptional activator (NCBI)	0.0876473	0.110583	0.810121	0.092035	0.722474	0.0953174	0.143871
b1299	puuR	DNA-binding transcriptional repressor (NCBI)	0.153245	0.0548926	0.925176	0.140109	0.771931	0.0953174	0.150478
b2052	fcl	bifunctional GDP-fucose synthetase: GDP-4-dehydro-6-deoxy-D-mannose epimerase/ GDP-4-dehydro-6-L-deoxygalactose reductase (NCBI)	-1.06122	0.129384	-0.189193	0.0944509	0.872029	0.0953174	0.160191
b0592	fepB	iron-enterobactin transporter subunit (NCBI)	-4.2947	0.114532	-2.89033	0.255772	1.40437	0.0953174	0.280245
b1236	galU	glucose-1-phosphate uridylyltransferase (NCBI)	-5.75047	0.273918	-4.16162	0.161978	1.58886	0.0953174	0.318226
b3261	fis	DNA-binding protein Fis (NCBI)	-6.07396	0.280417	-4.38314	0.133068	1.69082	0.0953174	0.310389
b3162	deaD	inducible ATP-independent RNA helicase (VIMSS)	-4.2539	0.35279	-2.40849	0.106364	1.84541	0.0953174	0.368475
b1332	ynaJ	predicted inner membrane protein (NCBI)	-0.429122	0.185491	-1.43412	0.0818382	-1.005	0.0954696	0.202742
b1733	chbG	hypothetical protein (NCBI)	-0.1298	0.0456869	0.190178	0.0477113	0.319978	0.0968349	0.066058
b3871	bipA	GTP-binding protein (NCBI)	-0.601114	0.0946449	-0.101577	0.0395643	0.499538	0.0968349	0.102582
b0082	mraW	S-adenosyl-methyltransferase (NCBI)	-1.231	0.15671	-0.164334	0.154705	1.06666	0.0968349	0.220208
b0311	betA	choline dehydrogenase (NCBI)	-1.01143	0.129907	-1.83939	0.118261	-0.827965	0.0973777	0.175675
b3794	rffM	putative UDP-N-acetyl-D-mannosaminuronic acid transferase (NCBI)	-0.760594	0.0545501	-1.50348	0.15734	-0.742887	0.0973777	0.166528
b3786	rffE	UDP-N-acetyl glucosamine-2-epimerase (NCBI)	-0.780185	0.0992553	-1.41649	0.0889107	-0.63631	0.0973777	0.133254
b4595	yciY	hypothetical protein (RefSeq)	1.00471	0.0981095	0.495703	0.0535516	-0.509006	0.0973777	0.111773
b0533	sfmH	predicted fimbrial-like adhesin protein (RefSeq)	-0.086629	0.0479141	-0.550598	0.0859851	-0.463969	0.0973777	0.0984337
b3770	ilvE	branched-chain amino acid aminotransferase (NCBI)	-0.0497774	0.0611306	-0.381573	0.0401991	-0.331795	0.0973777	0.0731636
b3861	yihF	putative GTP-binding protein (VIMSS)	-0.00197692	0.0393826	-0.25266	0.0360986	-0.250683	0.0973777	0.0534237
b0307	ykgF	predicted amino acid dehydrogenase with NAD(P)-binding domain and ferridoxin-like domain (NCBI)	-0.0136579	0.0100484	-0.160204	0.0291961	-0.146546	0.0973777	0.0308769
b3283	yrdD	predicted DNA topoisomerase (NCBI)	0.223996	0.022327	0.100143	0.0145253	-0.123854	0.0973777	0.0266361
b3115	tdcD	propionate kinase/acetate kinase C, anaerobic (RefSeq)	-0.0806536	0.024026	-0.193466	0.00750467	-0.112812	0.0973777	0.0251708
b3614	yibQ	orf, hypothetical protein (VIMSS)	-0.0112649	0.007612	0.0249945	0.00232506	0.0362594	0.0973777	0.00795917
b0020	nhaR	DNA-binding transcriptional activator (NCBI)	-0.26399	0.0593004	0.00599744	0.00807749	0.269987	0.0973777	0.059848
b2913	serA	D-3-phosphoglycerate dehydrogenase (NCBI)	-1.92308	0.150354	-1.07925	0.108606	0.843836	0.0973777	0.185476
b2609	rpsP	30S ribosomal protein S16 (NCBI)	-5.38691	0.295604	-3.86717	0.172041	1.51974	0.0973777	0.342023
b1164	ycgZ	hypothetical protein (NCBI)	-1.06936	0.308931	0.481085	0.143549	1.55044	0.0973777	0.340654
b3398	yrfF	predicted inner membrane protein (NCBI)	-1.17845	0.361441	0.46709	0.0736906	1.64554	0.0973777	0.368876
